# Supplementary material for: Integrated multi-omic analysis identifies fatty acid binding protein 4 as a biomarker and therapeutic target of ischemia–reperfusion injury in steatotic liver transplantation
Source: Cell Mol Life Sci. 2024 Feb 10;81(1):83. doi: 10.1007/s00018-023-05110-1 (PMC10858962; doi:10.1007/s00018-023-05110-1)
Supplement: Supplementary file 5 — Supplementary file5 (XLSX 1329 KB) [file 18_2023_5110_MOESM5_ESM.xlsx]

## Sheet: HFBMS_vs_HFIRI
ID	adduct	Name	VIP	Fold change	p-value	m/z	rt(s)	HMDB	KEGG	SuperClass	Class	SubClass	HFLT1	HFLT2	HFLT5	HFLT8	HFBMS1	HFBMS3	HFBMS4	HFBMS6	QC-1	QC-2	QC-3
M174T83_1	[M+H]+	4-quinolinecarboxylate	1.59319	0.23534	0.0010569	174.055	83.3034		C08043	Organoheterocyclic compounds	Quinolines and derivatives	Quinoline carboxylic acids	1.70556e+08	2.5817e+08	1.92189e+08	1.55247e+08	5.05481e+07	3.524e+07	2.31496e+07	7.37247e+07	1.69828e+08	1.69983e+08	1.88587e+08
M385T62	[M+H-C20H42O4NP]+	1-(1z-octadecenyl)-2-(4z,7z,10z,13z,16z,19z-docosahexaenoyl)-sn-glycero-3-phosphoethanolamine	4.14002	2.18582	0.00360003	385.273	62.0871						6.6021e+08	5.94405e+08	4.13157e+08	8.59497e+08	1.47786e+09	1.55435e+09	9.8398e+08	1.50795e+09	1.03901e+09	9.26851e+08	1.03877e+09
M353T97	[M+H]+	Prostaglandin i2	1.06262	3.47607	0.00394726	353.247	97.162	HMDB0001335	C01312	Lipids and lipid-like molecules	Fatty Acyls	Eicosanoids	3.37748e+07	5.14276e+06	1.41252e+07	4.10875e+07	7.47367e+07	5.76601e+07	9.42179e+07	1.00588e+08	5.13434e+07	5.41874e+07	5.41006e+07
M173T297	(M+H-H2O)+	N-(omega)-Hydroxyarginine	1.79044	4.90336	0.00514561	173.1	296.65	HMDB0004224	C05933	Organic acids and derivatives	Carboxylic acids and derivatives	"Amino acids, peptides, and analogues"	8.35344e+07	2.96799e+06	4.46619e+07	3.56972e+07	1.44244e+08	2.50976e+08	2.75119e+08	1.47843e+08	1.32142e+08	2.34852e+08	2.34643e+08
M146T62_2	[M+H]+	L-isoleucine, methyl ester	2.19609	1.73686	0.00559728	146.117	62.312			Organic acids and derivatives	Carboxylic acids and derivatives	Amino acids, peptides, and analogues	3.94154e+08	3.79875e+08	3.39164e+08	2.87694e+08	6.58599e+08	4.91515e+08	5.42056e+08	7.4097e+08	4.59503e+08	4.63086e+08	4.59459e+08
M134T81	[M+H]+	Mandelonitrile	1.898	1.80622	0.00760642	134.081	81.2439	HMDB0034666	C00561	Benzenoids	Benzene and substituted derivatives		2.76671e+08	2.50436e+08	2.21007e+08	1.97437e+08	4.08572e+08	3.74661e+08	3.6511e+08	5.59528e+08	3.69379e+08	3.69353e+08	3.65734e+08
M161T127	[M+H]+	Ala-Ala	1.51401	1.98367	0.00829851	161.092	126.596			Organic acids and derivatives	Carboxylic acids and derivatives	Amino acids, peptides, and analogues	1.27655e+08	1.41205e+08	1.9899e+08	1.0658e+08	2.58571e+08	3.08866e+08	2.15141e+08	3.56903e+08	2.32348e+08	2.32435e+08	2.40627e+08
M147T176	[M+H-2H2O]+	D-sorbitol	1.96121	1.93875	0.0092665	147.077	175.645	HMDB0000247	C00794	Organic oxygen compounds	Organooxygen compounds	Carbohydrates and carbohydrate conjugates	1.90521e+08	2.13997e+08	1.68761e+08	1.65111e+08	2.45226e+08	4.52832e+08	3.35661e+08	3.97838e+08	2.5211e+08	2.32513e+08	2.32932e+08
M189T76_2	[M+H]+	Val-Ala	1.5987	2.13815	0.0125131	189.123	76.1349			Organic acids and derivatives	Carboxylic acids and derivatives	Amino acids, peptides, and analogues	1.32946e+08	1.15824e+08	1.86124e+08	1.2673e+08	2.75421e+08	3.02353e+08	2.09269e+08	4.13792e+08	2.22595e+08	2.29766e+08	2.29764e+08
M531T54	[M+H]+	Didodecyl 3,3'-thiodipropionate oxide	6.99506	0.00545718	0.0151711	531.407	53.7505			Organic acids and derivatives	Carboxylic acids and derivatives	Dicarboxylic acids and derivatives	5.13868e+09	3.38854e+09	2.97612e+09	7.37918e+08	3.22018e+07	1.4093e+07	8.74803e+06	1.176e+07	1.83457e+09	1.81289e+09	1.83245e+09
M326T54	[M+H]+	N-oleoylethanolamine	1.3354	3.30174	0.0152413	326.287	54.4087	HMDB0002088	C20792	Organic nitrogen compounds	Organonitrogen compounds	Amines	5.22115e+07	2.3546e+07	7.28424e+06	5.10128e+07	8.63415e+07	1.60194e+08	1.25613e+08	7.04659e+07	6.70818e+07	6.66676e+07	6.70834e+07
M173T65	[M+H-NH3]+	L-homocitrulline	1.6184	0.503356	0.021167	173.071	65.0436	HMDB0000679	C02427	Organic acids and derivatives	Carboxylic acids and derivatives	Amino acids, peptides, and analogues	3.55838e+08	4.49695e+08	4.0622e+08	2.6017e+08	2.19068e+08	1.88495e+08	6.66648e+07	2.66674e+08	3.87486e+08	3.83001e+08	3.87531e+08
M120T114	[M+H-C4H8]+	O-t-butyl-l-serine, methyl ester	3.11343	1.95822	0.0217913	120.066	114.227			Organic acids and derivatives	Carboxylic acids and derivatives	Amino acids, peptides, and analogues	6.17697e+08	7.38768e+08	5.49682e+08	5.49458e+08	1.44172e+09	8.718e+08	8.97894e+08	1.5972e+09	9.65875e+08	9.66351e+08	8.86503e+08
M175T497	[M+H]+	DL-arginine	1.43788	1.87158	0.0316284	175.119	497.434		C00792	Organic acids and derivatives	Carboxylic acids and derivatives	Amino acids, peptides, and analogues	1.98959e+08	7.19364e+07	1.27085e+08	1.34373e+08	2.25883e+08	1.88542e+08	2.41289e+08	3.4063e+08	6.85101e+08	9.97225e+08	9.95248e+08
M153T162	[M+H]+	Nudifloramide	4.89707	2.74413	0.0320932	153.065	161.786	HMDB0004193	C05842	Organoheterocyclic compounds	Pyridines and derivatives	Pyridinecarboxylic acids and derivatives	1.30656e+09	2.49465e+07	5.14013e+08	8.8416e+08	1.18523e+09	1.8258e+09	2.77271e+09	1.70683e+09	9.3916e+08	5.65399e+08	9.4276e+08
M191T75_1	[M+H]+	Dihydralazine	1.01526	0.694825	0.0396126	191.081	74.9724			Organoheterocyclic compounds	Diazanaphthalenes	Benzodiazines	2.44496e+08	2.89296e+08	3.24212e+08	2.75577e+08	2.69456e+08	1.62522e+08	1.41555e+08	2.14107e+08	2.51613e+08	2.51796e+08	2.47106e+08
M102T348	[M+H-H2O]+	L-homoserine	1.87639	0.546404	0.0455955	102.055	347.783	HMDB0000719	C00263	Organic acids and derivatives	Carboxylic acids and derivatives	Amino acids, peptides, and analogues	8.09263e+08	3.44662e+08	8.73962e+08	8.19328e+08	4.56267e+08	3.908e+08	4.20269e+08	2.88393e+08	3.49459e+08	3.45865e+08	1.32437e+08
M118T385	[M+H]+	Guanidoacetic acid	1.2888	1.62102	0.0809498	118.086	385.252	HMDB0000128	C00581	Organic acids and derivatives	Carboxylic acids and derivatives	Amino acids, peptides, and analogues	1.58618e+08	7.84853e+07	9.71287e+07	1.77787e+08	2.25344e+08	2.02655e+08	2.71769e+08	1.30225e+08	2.36975e+08	2.32513e+08	2.83301e+08
M107T189	[M+H-H2O]+	3-hydroxybenzyl alcohol	1.66726	2.90236	0.0884259	107.049	189.077	HMDB0059712	C03351	Benzenoids	Benzene and substituted derivatives	Benzyl alcohols	3.64152e+07	2.9791e+07	1.96752e+08	1.03624e+08	5.79145e+07	3.46906e+08	2.50991e+08	4.08143e+08	2.66642e+08	2.67426e+08	1.56552e+08
M110T131	[M+H-C2H2O]+	Acetaminophen	2.44738	3.48508	0.0959891	110.071	131.028	HMDB0001859	C06804	Benzenoids	Phenols	1-hydroxy-2-unsubstituted benzenoids	1.35931e+08	1.81247e+08	2.91039e+08	2.39742e+07	4.26018e+07	7.17997e+08	5.03818e+08	9.38822e+08	6.36891e+08	4.70245e+08	6.40354e+08
M202T75	[M+H-H2O]+	.alpha.-propylaminopentiophenone	1.16171	3.17606	0.257473	202.18	74.5103			Organic oxygen compounds	Organooxygen compounds	Carbonyl compounds	6.91356e+07	3.45587e+07	7.17412e+07	7.52175e+07	5.24308e+08	9.3435e+07	1.03074e+08	7.52724e+07	1.47434e+08	1.47248e+08	1.45796e+08
M97T215	(M+H-H2O)+	.beta.-Cyano-L-alanine	0.220205	1.15193	0.831943	97.0398	215.487						1.43227e+06	1.33103e+06	4.54687e+06	1.69067e+07	1.64275e+06	1.04805e+07	7.3592e+06	8.41354e+06	8.88172e+06	4.57227e+06	4.6692e+06
M130T324	[M+H]+	.beta.-homoproline	0.265068	1.13586	0.672627	130.086	324.351						1.67523e+07	1.10649e+07	2.47751e+07	2.15645e+07	1.16481e+07	1.79198e+07	2.01909e+07	3.44727e+07	1.74662e+07	9.05886e+06	9.79302e+06
M355T118	[M+H-3H2O]+	.beta.-muricholic acid	0.158474	1.63718	0.365124	355.262	117.895	HMDB0000415	C17726	Lipids and lipid-like molecules	Steroids and steroid derivatives	Bile acids, alcohols and derivatives	7.34529e+06	305127	4.37428e+06	3.63122e+06	7.4471e+06	4.07796e+06	1.18149e+07	2.29155e+06	4.01948e+06	4.01514e+06	3.45039e+06
M145T258	[M+H]+	.beta.-naphthol	0.433454	1.27887	0.495438	145.076	257.803	HMDB0012322	C11713	Benzenoids	Naphthalenes	Naphthols and derivatives	1.96725e+07	1.83173e+07	6.59455e+07	3.8858e+07	2.23828e+07	5.3882e+07	5.83277e+07	4.80218e+07	3.74238e+07	4.45837e+07	4.44778e+07
M143T492	[M+H]+	.delta.-octalactone	0.143513	1.07457	0.673827	143.118	491.807	HMDB0038310		Organoheterocyclic compounds	Lactones	Delta valerolactones	9.47529e+06	1.20676e+07	1.10499e+07	1.01827e+07	1.16779e+07	9.12012e+06	1.62724e+07	8.89469e+06	1.01713e+07	9.55963e+06	1.01724e+07
M104T298	[M+H]+	.gamma.-aminobutyric acid	3.99336	0.104541	0.378109	104.071	297.807	HMDB0000112	C00334	Organic acids and derivatives	Carboxylic acids and derivatives	Amino acids, peptides, and analogues	9.24038e+07	1.08808e+10	3.30862e+08	8.43701e+07	1.33231e+08	2.86846e+08	4.94041e+08	2.76444e+08	4.69466e+08	5.94691e+08	5.95926e+08
M181T59	[M+H-H2O]+	.gamma.-dodecalactone	0.396288	0.957675	0.824994	181.158	59.3072	HMDB0031683		Organoheterocyclic compounds	Lactones	Gamma butyrolactones	5.45387e+07	4.64119e+07	4.42722e+07	7.11534e+07	3.90874e+07	7.4588e+07	4.7366e+07	4.61766e+07	7.20588e+07	7.20569e+07	7.08957e+07
M97T97	[M+H-H2O]+	.gamma.-hexalactone	0.43729	0.866455	0.126562	97.0399	96.506	HMDB0003843		Organoheterocyclic compounds	Lactones	Gamma butyrolactones	1.60188e+08	1.56647e+08	1.6243e+08	1.22132e+08	1.14044e+08	1.4331e+08	1.35149e+08	1.2858e+08	1.1552e+08	1.13798e+08	1.14408e+08
M167T284	[M+H-H2O]+	.gamma.-undecalactone	0.171619	1.44803	0.463583	167.154	283.652	HMDB0038311	C08571	Organoheterocyclic compounds	Lactones	Gamma butyrolactones	1.01196e+06	1.61284e+06	6.64771e+06	5.31156e+06	1.24572e+06	4.60896e+06	6.72896e+06	8.53455e+06	1.86126e+06	1.65508e+06	1.67525e+06
M155T472	[M+H]+	(-)-menthone	0.409446	1.44534	0.220083	155.129	472.112	HMDB0035162	C00843	Lipids and lipid-like molecules	Prenol lipids	Monoterpenoids	2.44689e+07	8.62174e+06	1.96979e+07	2.02719e+07	1.51018e+07	2.78357e+07	2.39859e+07	3.86739e+07	2.71959e+07	2.87258e+07	2.8694e+07
M359T193	(M+H-H2O)+	(-)-Riboflavin	1.21183	1.23351	0.536526	359.134	193.397						2.32945e+08	2.69429e+08	5.11322e+06	1.95364e+08	2.80881e+08	1.95364e+08	1.95364e+08	1.95364e+08	1.95364e+08	1.91775e+08	1.92041e+08
M141T255	[M+H]+	(1r,5s)-8-methyl-8-azabicyclo[3.2.1]octan-3-amine	0.0977159	0.887415	0.661691	141.138	255.5						4.32409e+07	3.77134e+07	2.21509e+07	1.74799e+07	3.57402e+07	2.57703e+07	1.61807e+07	2.93178e+07	3.11318e+07	3.11328e+07	3.10031e+07
M362T195	[M+H]+	(1s,2r-d-erythro-2-n-myristoylamino)-1-phenyl-1-propanol	0.459706	1.39681	0.203222	362.326	195.461			Benzenoids	Benzene and substituted derivatives	Phenylpropanes	1.27714e+07	2.28012e+07	1.38581e+07	2.76813e+07	1.66535e+07	3.48988e+07	3.10711e+07	2.50878e+07	2.69438e+07	2.59652e+07	2.59977e+07
M123T58_2	[M+H-C6H12O]+	(cis+trans)-nerodilol	2.22883	0.613836	0.135737	123.117	57.9925		C09704	Lipids and lipid-like molecules	Prenol lipids	Sesquiterpenoids	9.64893e+08	1.39005e+09	9.41329e+08	6.52597e+08	9.9474e+08	4.05206e+08	2.86416e+08	7.37597e+08	9.82502e+08	9.72559e+08	9.82517e+08
M362T179	[M+H]+	(r)-(+)-arachidonyl-1'-hydroxy-2'-propylamide	0.6785	1.60039	0.0566678	362.326	178.848			Lipids and lipid-like molecules	Fatty Acyls	Fatty amides	3.85897e+07	1.76208e+07	1.66211e+07	4.36655e+07	4.55201e+07	5.23219e+07	4.79979e+07	4.06006e+07	3.76062e+07	3.53957e+07	3.53542e+07
M371T98	[M-H2O+H]+	(r)-4-((5s,8r,9s,10s,13r,14s,17r)-10,13-dimethyl-3,7-dioxohexadecahydro-1h-cyclopenta[a]phenanthren-17-yl)pentanoic acid	0.978841	2.5481	0.00624252	371.257	97.706			Lipids and lipid-like molecules	Steroids and steroid derivatives	Bile acids, alcohols and derivatives	4.57739e+07	6.57709e+06	1.72075e+07	4.21645e+07	6.41995e+07	6.78546e+07	6.85761e+07	8.40507e+07	4.56979e+07	4.72422e+07	4.73042e+07
M389T98	[M+H]+	(r)-4-((5s,8s,9s,10r,13r,14s,17r)-10,13-dimethyl-3,6-dioxohexadecahydro-1h-cyclopenta[a]phenanthren-17-yl)pentanoic acid	0.774747	3.36472	0.00942013	389.268	97.508			Lipids and lipid-like molecules	Steroids and steroid derivatives	Bile acids, alcohols and derivatives	2.07729e+07	1.6993e+06	7.84363e+06	2.15908e+07	3.39836e+07	3.74647e+07	4.03447e+07	6.28585e+07	2.83105e+07	2.86584e+07	2.83111e+07
M89T975	[M+H-H2O]+	(s)-(-)-1,2,4-butanetriol	0.0494674	0.753774	0.455096	89.0793	975.371			Organic oxygen compounds	Organooxygen compounds	Alcohols and polyols	7.25248e+06	8.24714e+06	3.80665e+06	3.33797e+06	1.377e+06	3.77654e+06	4.50559e+06	7.40951e+06	9.04745e+06	9.85138e+06	1.21953e+07
M181T907	[M+H-C2H7N]+	1-(1,4'-bipiperidin-3-yl)-n,n-dimethylmethanamine	0.442763	1.17676	0.11698	181.17	907.168			Organoheterocyclic compounds	Piperidines	Aminopiperidines	4.26983e+07	2.72303e+07	3.53846e+07	4.11293e+07	4.20257e+07	4.39606e+07	4.24045e+07	4.39368e+07	4.16183e+07	5.0133e+07	5.01085e+07
M111T195	[M+H]+	1-acetylimidazole	2.78897	0.83862	0.765705	111.055	194.571		C02560	Organoheterocyclic compounds	Azoles	Imidazoles	6.36119e+09	7.63578e+09	1.77663e+09	1.52958e+09	7.3869e+09	2.57891e+06	2.25012e+09	4.8712e+09	4.33991e+09	5.13507e+09	5.13286e+09
M84T346	(M+H-H2O)+	1-Aminocyclopropanecarboxylic acid	1.49755	0.571088	0.59668	84.0447	345.902	HMDB0036458	C01234	Organic acids and derivatives	Carboxylic acids and derivatives	"Amino acids, peptides, and analogues"	6.63306e+08	6.9409e+08	1.18098e+07	1.2652e+07	7.4489e+08	1.27255e+07	1.27346e+07	1.88123e+07	1.17908e+07	1.04759e+07	1.1523e+07
M125T255_2	[M+H]+	1-butylimidazole	0.929335	0.584266	0.381764	125.107	255.29			Organoheterocyclic compounds	Azoles	Imidazoles	2.61781e+08	2.54295e+08	1.0099e+08	5.22946e+07	2.50434e+08	4.35742e+07	5.06068e+07	4.64695e+07	3.99673e+07	3.22814e+07	3.15916e+07
M138T928	[M+H-NH3]+	1-cyclobutyl-4-piperidinamine	0.455999	1.06962	0.177366	138.127	928.343			Organoheterocyclic compounds	Piperidines	Aminopiperidines	5.70284e+07	6.44765e+07	6.78494e+07	6.51893e+07	6.31819e+07	7.14242e+07	6.86708e+07	6.89884e+07	6.81254e+07	7.22817e+07	7.92101e+07
M115T979	[M+H-C5H9N]+	1-ethyl-4-(4-piperidinyl)piperazine	0.228257	1.10012	0.740331	115.123	978.654			Organoheterocyclic compounds	Diazinanes	Piperazines	2.43807e+07	1.23183e+07	9.38209e+06	1.10062e+07	2.16553e+07	1.45803e+07	1.59586e+07	1.06084e+07	3.92517e+07	4.00923e+07	5.1955e+07
M115T6	[M+H]+	1-ethylpiperazine	0.341236	1.00678	0.978329	115.123	5.71892			Organoheterocyclic compounds	Diazinanes	Piperazines	6.8768e+07	1.37687e+08	1.67387e+08	1.75473e+08	1.9784e+08	1.26598e+08	1.37687e+08	9.09158e+07	1.4171e+08	1.28529e+08	1.41961e+08
M124T217	[M+H-CH2O2]+	1-methyl-l-histidine	1.15329	1.05713	0.720879	124.087	217.218	HMDB0000001	C01152	Organic acids and derivatives	Carboxylic acids and derivatives	Amino acids, peptides, and analogues	3.55177e+08	3.59875e+08	4.47044e+08	5.39749e+08	3.75693e+08	3.65495e+08	4.92562e+08	5.65327e+08	4.36651e+08	3.61021e+08	3.63909e+08
M126T400	(M+H)+	1-Methylhistamine	0.926822	4.37062	0.000732969	126.103	400.253	HMDB0000898	C05127	Organic nitrogen compounds	Organonitrogen compounds	Amines	1.29148e+07	6.33549e+06	2.43751e+07	1.79246e+07	6.90341e+07	4.65587e+07	7.335e+07	8.00687e+07	3.57309e+07	2.96614e+07	3.03956e+07
M170T361	(M+H)+	1-Methylhistidine	0.769032	1.29784	0.389467	170.092	361.274	HMDB0000001/HMDB0000479	C01152	Organic acids and derivatives	Carboxylic acids and derivatives	"Amino acids, peptides, and analogues"	1.51104e+08	1.33851e+08	8.92383e+07	9.2609e+07	1.13949e+08	1.20329e+08	1.17552e+08	2.54003e+08	9.63271e+07	5.73348e+07	8.08591e+07
M101T374	[M+H]+	1-methylpiperazine	0.25644	0.729055	0.0650088	101.108	373.911			Organoheterocyclic compounds	Diazinanes	Piperazines	4.1433e+07	4.5973e+07	4.09512e+07	6.22497e+07	3.75e+07	4.12893e+07	3.03437e+07	2.98299e+07	3.86382e+07	3.27531e+07	3.27186e+07
M127T420	[M+H-H2O]+	1-naphthol	0.145341	0.757448	0.771615	127.039	419.875	HMDB0012138	C11714	Benzenoids	Naphthalenes	Naphthols and derivatives	3.55636e+06	2.3149e+07	509469	6.06566e+06	1.85235e+07	352007	271275	6.06148e+06	2.89634e+06	2.66429e+06	2.67286e+06
M184T410	[M+H-C23H44O3]+	1-octadecyl-2-acetyl-sn-glycero-3-phosphocholine	1.5017	0.805519	0.640403	184.073	410.077			Lipids and lipid-like molecules	Glycerophospholipids	Glycerophosphocholines	1.30483e+09	2.2583e+09	7.25958e+08	7.15031e+08	2.01331e+09	7.50994e+08	6.42521e+08	6.24087e+08	6.06397e+08	3.12291e+08	3.03708e+08
M602T62	[M+H-H2O]+	1-oleoyl-2-linoleoyl-rac-glycerol	0.39062	0.380256	0.374448	601.518	61.9406			Lipids and lipid-like molecules	Fatty Acyls	Lineolic acids and derivatives	1.97973e+08	2.57465e+07	5.64514e+07	4.10852e+06	2.8388e+06	3.92977e+07	4.40038e+06	6.1562e+07	3.51454e+07	3.44036e+07	3.44245e+07
M761T256	[M+H]+	1-oleoyl-2-palmitoyl-sn-glycero-3-phosphocholine	0.476184	0.815353	0.746821	760.582	255.797	HMDB0008100		Lipids and lipid-like molecules	Glycerophospholipids	Glycerophosphocholines	3.57525e+07	4.44031e+07	1.20957e+08	1.13294e+08	2.95956e+07	2.19743e+07	1.73858e+08	3.09252e+07	2.42486e+07	1.37118e+07	2.5724e+07
M544T296	(M+Na)+	1-Oleoyl-sn-glycero-3-phosphocholine	0.0518212	0.671864	0.344386	544.338	295.584						1.44459e+06	3.74193e+06	1.90895e+06	1.15261e+06	621784	1.89923e+06	1.1328e+06	1.88777e+06	2.47371e+06	1.52428e+06	3.03779e+06
M807T253	[M+H]+	1-palmitoyl-2-docosahexaenoyl-sn-glycero-3-phosphocholine	1.05326	0.952431	0.961483	806.568	253.438	HMDB0007991		Lipids and lipid-like molecules	Glycerophospholipids	Glycerophosphocholines	4.08914e+07	5.81837e+07	8.4797e+07	7.17368e+08	4.96314e+07	1.00843e+08	6.19559e+08	8.83356e+07	4.79438e+07	2.29861e+07	4.80573e+07
M337T191	[M+H-C16H32O2]+	1-palmitoyl-2-linoleoyl-rac-glycerol	0.331502	0.562545	0.343629	337.273	191.19			Lipids and lipid-like molecules	Fatty Acyls	Lineolic acids and derivatives	1.42279e+08	4.34589e+08	6.12361e+07	1.57998e+08	4.42006e+07	1.17631e+08	1.51886e+08	1.34126e+08	1.24523e+08	1.38782e+08	1.09349e+08
M769T191	[M+Na]+	1-palmitoyl-2-linoleoyl-sn-glycero-3-phospho-(1'-rac-glycerol)	0.453949	1.50686	0.266913	769.497	191.476			Lipids and lipid-like molecules	Glycerophospholipids	Glycerophosphoglycerols	1.45838e+07	1.304e+07	1.29397e+07	2.29278e+07	9.67256e+06	3.80963e+07	1.91235e+07	2.87804e+07	1.95666e+07	1.42359e+07	1.96334e+07
M759T259	[M+H]+	1-palmitoyl-2-linoleoyl-sn-glycero-3-phosphocholine	1.50689	0.739283	0.728721	758.568	258.83	HMDB0007973		Lipids and lipid-like molecules	Glycerophospholipids	Glycerophosphocholines	6.11923e+07	9.45241e+07	9.20306e+08	8.78207e+08	8.91802e+07	1.066e+08	1.13447e+09	1.14482e+08	7.42716e+07	6.52492e+07	7.42654e+07
M772T188	[M+Na]+	1-palmitoyl-2-oleoyl-phosphatidylglycerol	0.268439	0.992412	0.986065	771.515	187.643			Lipids and lipid-like molecules	Glycerophospholipids	Glycerophosphoglycerols	6.65927e+07	1.48304e+07	1.78265e+07	2.88488e+07	2.36812e+07	2.83977e+07	4.96224e+07	2.54251e+07	2.82855e+07	2.45247e+07	2.47053e+07
M496T273	[M+H]+	1-palmitoyl-sn-glycero-3-phosphocholine	0.603643	0.651623	0.465702	496.339	272.84	HMDB0010382		Lipids and lipid-like molecules	Glycerophospholipids	Glycerophosphocholines	3.06444e+07	3.81127e+07	1.34852e+08	3.52827e+07	2.00679e+07	4.45651e+07	6.18949e+07	2.91391e+07	2.61552e+07	1.69085e+07	2.21347e+07
M313T220	[M+H-H2O]+	1-palmitoylglycerol	1.04412	0.740193	0.610361	313.273	219.785			Lipids and lipid-like molecules	Glycerolipids	Monoradylglycerols	7.75987e+08	6.16243e+08	1.3888e+08	2.05288e+08	7.24789e+08	2.34735e+08	2.59208e+08	6.65381e+07	2.53286e+08	3.8584e+08	4.02327e+08
M304T902	[M+H-C4H9ON]+	1-phenyl-2-decanoylamino-3-morpholino-1-propanol	0.209134	1.04666	0.800048	304.229	902.027			Organic nitrogen compounds	Organonitrogen compounds	Amines	1.0913e+07	1.64123e+07	1.64255e+07	1.48499e+07	1.15376e+07	2.06266e+07	1.74303e+07	1.17406e+07	2.14744e+07	2.41671e+07	2.52732e+07
M811T346	[M+H]+	1-stearoyl-2-arachidonyl-sn-glycero-3-phosphocholine	0.150348	0.610299	0.283943	810.598	346.346			Lipids and lipid-like molecules	Glycerophospholipids	Glycerophosphocholines	2.2046e+06	1.2494e+07	7.23575e+06	1.14172e+07	3.89217e+06	3.82249e+06	3.16759e+06	9.47217e+06	1.43979e+06	1.57939e+06	1.06581e+06
M835T961	[M+H]+	1-stearoyl-2-docosahexaenoyl-sn-glycero-3-phosphocholine	0.156056	0.754848	0.338675	834.599	960.605	HMDB0008057		Lipids and lipid-like molecules	Glycerophospholipids	Glycerophosphocholines	8.56884e+06	1.9749e+07	1.47088e+07	2.21602e+07	1.57535e+07	5.2569e+06	1.34854e+07	1.47103e+07	2.28705e+06	1.99219e+06	1.97094e+06
M652T64	[M+H-H2O]+	1-stearoyl-2-docosahexaenoyl-sn-glycerol	0.232875	0.669278	0.438908	651.533	64.2476	HMDB0007179		Lipids and lipid-like molecules	Glycerolipids	Diradylglycerols	8.10477e+07	1.19505e+07	4.58051e+07	2.63512e+07	8.79657e+06	2.60752e+07	3.60044e+07	3.9658e+07	2.80295e+07	3.07785e+07	3.06242e+07
M524T293	[M+H]+	1-stearoyl-2-hydroxy-sn-glycero-3-phosphocholine	0.212213	0.69065	0.546752	524.37	292.855	HMDB0010384	C04230	Lipids and lipid-like molecules	Glycerophospholipids	Glycerophosphocholines	3.44169e+06	4.70292e+06	1.87368e+07	6.01555e+06	1.09571e+06	9.55638e+06	7.37358e+06	4.69458e+06	6.44911e+06	4.74244e+06	7.09502e+06
M798T189	[M+Na]+	1-stearoyl-2-linoleoyl-sn-glycero-3-phospho-(1'-rac-glycerol)	0.106709	0.713493	0.40118	797.528	189.139			Lipids and lipid-like molecules	Glycerophospholipids	Glycerophosphoglycerols	6.03324e+06	1.48562e+07	7.31036e+06	7.49128e+06	1.09372e+06	1.08122e+07	6.82472e+06	6.73471e+06	7.60635e+06	7.63079e+06	7.04363e+06
M604T63	[M+H-H2O]+	1-stearoyl-2-linoleoyl-sn-glycerol	0.601767	0.122231	0.169398	603.533	63.4225	HMDB0007161		Lipids and lipid-like molecules	Fatty Acyls	Lineolic acids and derivatives	1.1115e+08	1.48277e+07	4.50454e+07	2.37162e+06	935361	8.55847e+06	6.68035e+06	5.0201e+06	2.49771e+07	2.38452e+07	2.39088e+07
M811T230_1	(M+Na)+	1-Stearoyl-2-oleoyl-sn-glycerol 3-phosphocholine (SOPC)	0.538539	0.511398	0.239266	810.599	230.187	HMDB0000564/HMDB0007878/HMDB0007879/HMDB0007880/HMDB0007882/HMDB0007884/HMDB0007886/HMDB0007887/HMDB0007897/HMDB0007898/HMDB0007911/HMDB0007912/HMDB0007913/HMDB0007914/HMDB0007936/HMDB0007937/HMDB0007938/HMDB0007939/HMDB0007940/HMDB0007958/HMDB0007959/HMDB0007960/HMDB0007961/HMDB0007964/HMDB0007966/HMDB0007967/HMDB0007981/HMDB0007982/HMDB0007983/HMDB0007984/HMDB0007985/HMDB0008002/HMDB0008003/HMD…	C00157	Lipids and lipid-like molecules	Glycerophospholipids	Glycerophosphocholines	7.51669e+06	5.04921e+07	6.89018e+07	2.93915e+07	4.62782e+06	2.80462e+07	3.15676e+07	1.5691e+07	1.27626e+07	7.43262e+06	1.32293e+07
M341T218	[M+H-H2O]+	1-stearoyl-rac-glycerol	0.208305	0.880684	0.640908	341.304	218.061			Lipids and lipid-like molecules	Glycerolipids	Monoradylglycerols	2.76722e+08	1.72091e+08	1.55268e+08	1.18115e+08	2.39941e+08	1.50523e+08	1.23334e+08	1.22228e+08	1.42142e+08	1.49704e+08	1.67818e+08
M524T956	[M+H]+	1-Stearoyl-sn-glycerol 3-phosphocholine(LPC(18:0))	0.153825	0.676272	0.302252	524.37	956.491	HMDB0010384	C04230	Lipids and lipid-like molecules	Glycerophospholipids	Glycerophosphocholines	1.53823e+07	1.0106e+07	1.01984e+07	3.62541e+06	1.01664e+07	7.96455e+06	4.09011e+06	4.36467e+06	5.35e+06	4.12919e+06	4.21275e+06
M793T187	[M+Na]+	1,2-dilinoleoyl-sn-glycero-3-phospho-(1'-rac-glycerol)	0.1468	0.895492	0.698087	793.497	186.942			Lipids and lipid-like molecules	Glycerophospholipids	Glycerophosphoglycerols	1.31949e+07	1.83129e+07	1.32275e+07	2.87325e+07	1.96571e+07	2.3061e+07	1.01343e+07	1.29373e+07	8.24145e+06	1.18788e+07	1.19334e+07
M600T209	[M+H-H2O]+	1,2-dilinoleoylglycerol	0.905342	1.51674	0.428017	599.502	209.083			Lipids and lipid-like molecules	Fatty Acyls	Lineolic acids and derivatives	3.05304e+07	1.86482e+08	2.22404e+07	2.47156e+08	2.2695e+08	4.10332e+07	2.33626e+08	2.3615e+08	2.23743e+08	2.05654e+08	2.24047e+08
M97T417	[M+H]+	1,2-dimethylimidazole	2.24977	1.90921	0.480162	97.0763	416.657			Organoheterocyclic compounds	Azoles	Imidazoles	1.63498e+09	1.07521e+07	1.3122e+09	1.29924e+09	5.62912e+09	9.11619e+06	1.33192e+09	1.1577e+09	1.77051e+09	1.80702e+09	1.80676e+09
M809T255	[M+Na]+	1,2-dioleoyl-sn-glycero-3-phosphatidylcholine	0.135467	0.885987	0.617467	808.579	255.363	HMDB0062690		Lipids and lipid-like molecules	Glycerophospholipids	Glycerophosphocholines	9.47587e+06	9.19678e+06	9.77341e+06	1.11651e+07	5.80512e+06	1.49817e+07	6.76206e+06	7.54616e+06	5.60717e+06	2.55915e+06	6.10509e+06
M339T79	[M+H-C18H34O2]+	1,2-dioleoyl-sn-glycerol	1.09032	0.837848	0.314461	339.289	79.4129	HMDB0007218		Lipids and lipid-like molecules	Glycerolipids	Diradylglycerols	5.64031e+08	6.05162e+08	8.71299e+08	4.8278e+08	5.4895e+08	4.44757e+08	6.30599e+08	4.89813e+08	4.62135e+08	4.6183e+08	4.29824e+08
M349T77	[M+H]+	1,3-propanediol, 2-amino-2-[2-(3-azido-4-octylphenyl)ethyl]-	0.348945	1.09933	0.7299	349.273	76.8739			Benzenoids	Benzene and substituted derivatives	Phenylazides	2.61582e+07	5.55641e+07	1.67252e+07	3.11843e+07	4.02704e+07	3.85932e+07	2.59979e+07	3.76459e+07	3.52173e+07	3.50229e+07	3.52172e+07
M159T346	[M+H]+	1,5-diaminonaphthalene	0.119199	0.65526	0.561296	159.113	346.199		C19463				7.36841e+06	5.32377e+06	911552	1.20954e+06	6.45863e+06	1.03916e+06	1.05545e+06	1.1533e+06	919938	782943	654001
M81T60	[M+H-H2O]+	1,5-hexadien-3-ol	0.558713	1.23959	0.561254	81.0702	60.4425			Organic oxygen compounds	Organooxygen compounds	Alcohols and polyols	1.04581e+08	1.51011e+08	1.0876e+08	1.5339e+08	3.05095e+08	1.1952e+08	9.32808e+07	1.2389e+08	1.58301e+08	1.57695e+08	1.60807e+08
M153T905_2	[M+H]+	1,8-diazabicyclo[5.4.0]undec-7-ene	0.273616	0.743752	0.121216	153.138	905.27						5.21255e+07	4.71495e+07	4.75087e+07	4.78706e+07	3.2936e+07	2.1963e+07	5.47064e+07	3.51692e+07	5.37609e+07	9.09787e+07	6.49271e+07
M111T6	[M+H-2H2O]+	1,8-octanediol	0.286563	0.983971	0.942313	111.117	5.78867		C14218	Lipids and lipid-like molecules	Fatty Acyls	Fatty alcohols	1.13957e+08	1.15277e+08	1.15867e+08	4.17282e+07	6.81491e+07	1.09643e+08	9.8571e+07	1.04265e+08	1.14234e+08	1.14229e+08	1.15629e+08
M343T73	[M+H-H2O]+	10(s),17(s)-dihydroxy-4z,7z,11e,13z,15e,19z-docosahexaenoic acid	0.245273	0.691807	0.0517015	343.226	73.1954			Lipids and lipid-like molecules	Fatty Acyls	Fatty acids and conjugates	3.46262e+07	3.5973e+07	2.70328e+07	2.37032e+07	2.21512e+07	2.22248e+07	1.39571e+07	2.56074e+07	2.76035e+07	2.76011e+07	2.73928e+07
M349T96	[M+H]+	11.beta.,21-dihydroxy-5.beta.-pregnane-3,20-dione	1.05863	1.22751	0.289223	349.237	95.864		C05475	Lipids and lipid-like molecules	Steroids and steroid derivatives	Hydroxysteroids	1.63877e+08	2.6094e+08	1.18973e+08	1.75803e+08	2.02023e+08	2.08127e+08	1.95874e+08	2.77279e+08	1.86872e+08	1.86884e+08	1.82382e+08
M375T593	[M+H-H2O]+	13,14-dihydro-16,16-difluoroprostaglandin f2.alpha.	0.0894603	1.3519	0.429961	375.242	593.034			Lipids and lipid-like molecules	Fatty Acyls	Eicosanoids	1.56945e+06	772242	584006	1.52305e+06	1.16996e+06	1.5033e+06	768173	2.57284e+06	1.36614e+06	779182	917007
M327T74	[M+H-H2O]+	17(r)-hydroxydocosahexaenoic acid	0.182549	0.770831	0.346406	327.231	74.49			Lipids and lipid-like molecules	Fatty Acyls	Fatty acids and conjugates	3.72186e+07	2.90013e+07	2.59132e+07	2.04212e+07	3.56754e+07	2.19852e+07	1.04985e+07	1.86013e+07	2.76003e+07	2.76078e+07	2.39947e+07
M85T386	[M+H]+	1h-1,2,4-triazol-3-amine	0.547745	1.00922	0.99459	85.0288	385.732		C11261	Organoheterocyclic compounds	Azoles	Triazoles	2.64443e+06	2.00042e+08	2.03925e+06	480383	1.86502e+08	3.30446e+06	4.39724e+06	1.28943e+07	1.76624e+07	3.15735e+07	2.71796e+07
M133T61	[M+H-NH3]+	2-amino-1-phenylbutane	0.373242	0.875499	0.454753	133.101	60.6992			Benzenoids	Benzene and substituted derivatives	Phenethylamines	2.26963e+08	1.42831e+08	2.24336e+08	1.23433e+08	1.67759e+08	1.55117e+08	1.37365e+08	1.67986e+08	2.48109e+08	2.48918e+08	2.48918e+08
M120T220	[M-H2O+H]+	2-amino-1-phenylethanol	0.180532	1.03985	0.93034	120.081	220.248	HMDB0001065	C02735	Organic nitrogen compounds	Organonitrogen compounds	Amines	1.35618e+07	1.71512e+07	2.68473e+06	1.83562e+07	2.21264e+07	1.9902e+07	5.51779e+06	6.27034e+06	2.05423e+07	2.18142e+07	2.03993e+07
M88T978	[M+H-H2O]+	2-amino-2-methyl-1,3-propanediol	1.92323	1.40012	0.430971	88.0761	977.964		C11260	Organic nitrogen compounds	Organonitrogen compounds	Amines	1.06856e+09	9.01693e+08	2.38756e+08	3.02759e+08	1.19307e+09	2.56705e+08	9.93322e+08	1.07367e+09	1.06229e+09	1.23456e+09	1.23619e+09
M110T432	[M+H]+	2-aminophenol	0.951152	0.575195	0.30832	110.071	431.909		C01987	Benzenoids	Benzene and substituted derivatives	Aniline and substituted anilines	3.03018e+09	2.58453e+09	4.20159e+08	2.58499e+09	8.38668e+08	4.7616e+08	6.91902e+08	2.95137e+09	5.21897e+08	3.7543e+08	5.29442e+08
M361T219	[M+H-H2O]+	2-arachidonoylglycerol	1.63695	1.19994	0.307668	361.273	218.671	HMDB0004666	C13856				4.63301e+08	6.71545e+08	3.92258e+08	5.29915e+08	7.5183e+08	6.221e+08	4.21295e+08	6.73066e+08	6.55385e+08	9.01479e+08	9.41355e+08
M765T959	[M+H]+	2-docosahexaenoyl-1-palmitoyl-sn-glycero-3-phosphoethanolamine	0.307345	1.62941	0.195959	764.521	958.982	HMDB0008946		Lipids and lipid-like molecules	Glycerophospholipids	Glycerophosphoethanolamines	8.06699e+06	1.79513e+07	1.24095e+07	1.90067e+07	3.16981e+07	6.92795e+06	2.50583e+07	2.99001e+07	1.70122e+06	1.6677e+06	1.66823e+06
M99T520	[M+H]+	2-hexenal	0.331679	1.0835	0.663812	99.0919	520.138		C08497	Organic oxygen compounds	Organooxygen compounds	Carbonyl compounds	3.46328e+07	3.28455e+07	4.13808e+07	3.72571e+07	3.06705e+07	4.78178e+07	2.67595e+07	5.30695e+07	2.01019e+07	1.60153e+07	1.65216e+07
M152T305	(M+H)+	2-Hydroxyadenine	0.368784	0.546204	0.486262	152.054	304.674	HMDB0000403		Organoheterocyclic compounds	Imidazopyrimidines	Purines and purine derivatives	3.31303e+06	7.82293e+06	4.15277e+07	6.52105e+06	4.9828e+06	1.12568e+07	8.30851e+06	7.77884e+06	7.51845e+06	3.99399e+06	1.02546e+07
M113T968	[M+H]+	2-imino-4-methylpiperidine	1.0655	1.04682	0.459627	113.107	967.607			Organoheterocyclic compounds	Pyridines and derivatives	Hydropyridines	3.51537e+08	3.34525e+08	4.08901e+08	4.03354e+08	3.58765e+08	4.13926e+08	4.05595e+08	3.90182e+08	4.31595e+08	5.38699e+08	5.66331e+08
M576T63	[M+H-C2H8NO4P]+	2-linoleoyl-1-palmitoyl-sn-glycero-3-phosphoethanolamine	1.47562	0.0895775	0.192592	575.502	62.7332	HMDB0008928		Lipids and lipid-like molecules	Glycerophospholipids	Glycerophosphoethanolamines	8.49747e+08	1.10036e+08	2.30396e+08	2.00598e+07	9.95385e+06	5.68441e+07	1.94456e+07	2.21667e+07	1.40545e+08	1.40537e+08	1.35899e+08
M337T58	[M+H-H2O]+	2-linoleoylglycerol	1.36001	0.932735	0.749526	337.273	57.6917	HMDB0011538		Lipids and lipid-like molecules	Fatty Acyls	Lineolic acids and derivatives	6.82353e+08	6.19816e+08	1.01385e+09	6.79932e+08	3.77104e+08	8.03292e+08	6.67975e+08	9.46056e+08	6.81883e+08	6.82014e+08	6.66509e+08
M152T348	M+	2-Methoxybenzoic acid	0.168483	1.88977	0.0985871	152.049	348.252	HMDB0032604		Benzenoids	Benzene and substituted derivatives	Benzoic acids and derivatives	2.89103e+06	2.89103e+06	2.89103e+06	1.11437e+06	4.65434e+06	5.32402e+06	1.83182e+06	6.68583e+06	1.4374e+06	970690	1.10974e+06
M86T336	[M+H]+	2-methylpyrrolidine	0.232805	0.864082	0.211292	86.0968	336.061		C10820				2.19226e+07	2.19227e+07	2.78728e+07	2.77056e+07	1.70091e+07	2.06959e+07	2.3336e+07	2.48692e+07	2.2512e+07	2.23831e+07	2.04371e+07
M783T256	[M+Na]+	2-oleoyl-1-palmitoyl-sn-glycero-3-phosphocholine	0.726556	0.900895	0.908721	782.568	256.19	HMDB0007972		Lipids and lipid-like molecules	Glycerophospholipids	Glycerophosphocholines	3.56546e+07	5.44258e+07	7.97226e+07	4.06362e+08	5.68359e+07	3.04791e+07	3.71255e+08	6.04944e+07	5.52765e+07	3.13625e+07	5.6924e+07
M313T56_2	[M+H-H2O]+	2-palmitoyl-rac-glycerol	0.330649	0.904117	0.501867	313.273	55.755	HMDB0011533		Lipids and lipid-like molecules	Glycerolipids	Monoradylglycerols	1.48003e+08	1.94373e+08	1.67991e+08	1.56118e+08	1.75257e+08	9.18869e+07	1.7586e+08	1.59576e+08	1.50956e+08	1.50082e+08	1.49545e+08
M165T57	[M+H]+	2-phenylethyl acetate	0.43392	0.625284	0.0939366	165.091	57.4688	HMDB0033945					7.30001e+07	9.63221e+07	4.96921e+07	5.27498e+07	5.61153e+07	3.84476e+07	2.49499e+07	5.04171e+07	6.50759e+07	6.50974e+07	6.34959e+07
M183T346	[M+H]+	2,3-dimethoxy-5-methylbenzoquinone	0.135682	0.766431	0.519477	183.062	345.862			Lipids and lipid-like molecules	Prenol lipids	Quinone and hydroquinone lipids	2.22781e+06	2.0574e+06	7.61541e+06	4.43171e+06	2.58139e+06	2.1399e+06	4.49778e+06	3.29853e+06	1.69903e+06	1.60905e+06	1.38232e+06
M192T55	[M+H]+	2,6-di-tert-butylpyridine	0.168151	0.935281	0.545081	192.174	55.177						1.34618e+07	1.15278e+07	1.31354e+07	1.21534e+07	8.48007e+06	1.39497e+07	1.1661e+07	1.29336e+07	1.11296e+07	1.11252e+07	1.13389e+07
M128T451	[M+H-CH5O2N]+	2,6-diaminopimelic acid	0.72101	1.06166	0.364063	128.071	451.459			Organic acids and derivatives	Carboxylic acids and derivatives	Amino acids, peptides, and analogues	1.57945e+08	1.88295e+08	1.8792e+08	1.9449e+08	1.95832e+08	1.92829e+08	1.73054e+08	2.11867e+08	3.01564e+08	3.08074e+08	3.26606e+08
M183T298_1	[M+H]+	2',6'-dihydroxy-4'-methoxyacetophenone	0.878999	0.575671	0.580175	183.062	297.75	HMDB0029646	C10680	Organic oxygen compounds	Organooxygen compounds	Carbonyl compounds	2.37778e+08	2.24632e+08	1.78273e+07	8.97785e+06	2.5822e+08	9.26362e+06	7.05222e+06	7.09126e+06	7.07462e+06	6.82695e+06	6.83166e+06
M96T107	[M+H]+	2(1h)-pyridinone	0.516267	1.01597	0.959396	96.0447	106.945	HMDB0013751	C02502	Organoheterocyclic compounds	Pyridines and derivatives	Hydropyridines	2.23886e+08	5.05734e+07	2.67738e+08	1.98322e+08	1.94129e+08	2.2307e+08	1.02231e+08	2.32916e+08	1.90377e+08	1.90661e+08	1.40775e+08
M303T62	[M+H-H2O]+	20-hydroxyarachidonic acid	3.51283	0.213602	0.102702	303.231	62.312	HMDB0005998	C14748	Lipids and lipid-like molecules	Fatty Acyls	Fatty acids and conjugates	1.48353e+09	2.5248e+09	7.64587e+08	1.99949e+08	4.94311e+08	1.43613e+08	1.48738e+08	2.75554e+08	6.5415e+08	6.61791e+08	6.54145e+08
M335T197	[M+H-H2O]+	20-hydroxyleukotriene b4	0.374083	0.304587	0.0331878	335.221	196.99			Lipids and lipid-like molecules	Fatty Acyls	Eicosanoids	1.65954e+07	1.84901e+07	1.15275e+07	4.35152e+06	5.40563e+06	2.38247e+06	3.76286e+06	3.97218e+06	1.19837e+07	1.28978e+07	1.29072e+07
M162T415	[M+H]+	3-(2-hydroxyethyl)indole	1.28217	1.17383	0.709352	162.076	414.78	HMDB0003447	C00955	Organoheterocyclic compounds	Indoles and derivatives	Indoles	2.92194e+08	2.08466e+08	1.33323e+07	2.21085e+08	5.61392e+07	3.06148e+08	2.75608e+08	2.24958e+08	6.49117e+07	1.78819e+08	1.77007e+08
M431T70	[M+Na]+	3-(2,4-dihydroxyphenyl)-7-hydroxy-6,8-bis(3-methylbut-2-enyl)-2,3-dihydrochromen-4-one	0.691301	11.1199	0.118015	431.174	69.6275			Phenylpropanoids and polyketides	Isoflavonoids	Isoflavans	1.33556e+06	1.37496e+06	1.33224e+06	1.36705e+07	7.67368e+07	1.49831e+07	1.03517e+08	1.73436e+06	1.64499e+07	1.55169e+07	1.64396e+07
M448T35_2	[M+H-C5H13SO3N]+	3-[(cholamidopropyl)dimethylammonio]-1-propanesulfonate	0.108052	2.40457	0.140934	448.354	34.7659		C11321	Lipids and lipid-like molecules	Steroids and steroid derivatives	Bile acids, alcohols and derivatives	249119	71037	1.11517e+06	1.10954e+06	1.06786e+06	1.24975e+06	2.86104e+06	940670	1.20437e+06	1.20426e+06	1.19403e+06
M160T357	[M+H]+	3-acetylindole	2.72163	0.602162	0.645513	160.097	357.156		C10619	Organoheterocyclic compounds	Indoles and derivatives	Indoles	2.5736e+09	1.90478e+09	1.31963e+07	2.83726e+07	2.65632e+09	2.24684e+07	2.52615e+07	1.76982e+07	1.42861e+07	1.20479e+07	1.1974e+07
M122T156	[M+H-H2O]+	3-amino-2,3-dihydrobenzoic acid	0.403457	1.04327	0.537358	122.071	155.869		C12110	Organic acids and derivatives	Carboxylic acids and derivatives	Amino acids, peptides, and analogues	5.75039e+07	6.98318e+07	6.63821e+07	7.25373e+07	7.36387e+07	6.09958e+07	7.3343e+07	6.97991e+07	6.141e+07	6.13683e+07	5.5177e+07
M132T63_2	[M+H]+	3-aminohexanoic acid	0.902065	1.23602	0.196656	132.102	62.5607	HMDB0029168		Organic acids and derivatives	Carboxylic acids and derivatives	Amino acids, peptides, and analogues	2.20328e+08	2.44926e+08	2.15595e+08	1.7597e+08	3.28851e+08	1.7813e+08	2.8682e+08	2.65248e+08	1.43531e+08	1.43524e+08	1.44714e+08
M110T355	[M+H]+	3-aminophenol	1.19298	1.05416	0.936246	110.071	355.491		C05058	Benzenoids	Benzene and substituted derivatives	Aniline and substituted anilines	4.78284e+08	5.29298e+08	8.15605e+07	1.03065e+08	7.69356e+08	1.8899e+08	1.75333e+08	1.23094e+08	1.34403e+08	3.77337e+08	3.77946e+08
M309T84	[M+H]+	3-cyclopentene-1-octanoic acid, 2-(3-hydroxy-1-penten-1-yl)-5-oxo-	0.38074	0.511435	0.0226781	309.205	84.436			Lipids and lipid-like molecules	Fatty Acyls	Eicosanoids	3.06937e+07	4.44595e+07	3.18454e+07	5.66354e+07	2.70499e+07	1.91553e+07	1.55303e+07	2.19526e+07	3.32881e+07	3.31813e+07	3.54074e+07
M116T337	[M+H-CO2]+	3-dehydrocarnitine	3.13806	6.70467	0.401924	116.107	336.582	HMDB0012154	C02636	Organic acids and derivatives	Keto acids and derivatives	Short-chain keto acids and derivatives	2.57178e+07	7.98725e+08	7.11412e+07	8.93634e+07	2.12521e+07	1.42309e+08	1.49922e+08	6.29027e+09	1.88559e+08	2.3146e+08	2.31347e+08
M163T59	[M+H-3H2O]+	3-hydroxydodecanoic acid	0.47992	0.882552	0.322612	163.148	59.3162	HMDB0000387		Organic acids and derivatives	Hydroxy acids and derivatives	Medium-chain hydroxy acids and derivatives	1.00395e+08	1.09116e+08	1.09973e+08	1.45572e+08	8.74905e+07	1.23795e+08	9.57328e+07	1.03417e+08	1.32312e+08	1.29974e+08	1.3231e+08
M232T500	[M+H]+	3-methyl-.alpha.-pyrrolidinobutiophenone	0.609073	1.00683	0.901989	232.169	500.242			Organic oxygen compounds	Organooxygen compounds	Carbonyl compounds	1.56678e+08	1.61149e+08	1.91553e+08	1.81042e+08	1.75308e+08	1.72523e+08	1.63888e+08	1.83416e+08	1.4561e+08	1.48855e+08	2.01109e+08
M170T435	[M+H]+	3-methylhistidine	1.67051	0.923968	0.744119	170.092	434.515	HMDB0000479	C01152	Organic acids and derivatives	Carboxylic acids and derivatives	Amino acids, peptides, and analogues	1.21871e+09	5.75961e+08	1.51231e+09	1.15212e+09	6.41705e+08	1.00859e+09	1.09006e+09	1.37971e+09	4.06988e+08	3.05e+08	4.08902e+08
M132T247_2	[M+H]+	3-methylindole	0.203402	0.779653	0.317013	132.081	247.135	HMDB0000466	C08313	Organoheterocyclic compounds	Indoles and derivatives	Indoles	1.24873e+07	1.11575e+07	2.35464e+07	1.51856e+07	1.40992e+07	1.51856e+07	8.9849e+06	1.03626e+07	1.51856e+07	1.83073e+07	2.25399e+07
M135T62	[M+H]+	3,4-dimethylbenzaldehyde	0.932596	1.03767	0.702127	135.08	62.0692			Benzenoids	Benzene and substituted derivatives	Benzoyl derivatives	3.39827e+08	2.97962e+08	2.38124e+08	2.48448e+08	3.18003e+08	2.80015e+08	2.64689e+08	3.04008e+08	3.11109e+08	3.2528e+08	3.111e+08
M363T39	[M+H]+	3,6,9,12-tetraoxatetracosan-1-ol	0.0517762	1.03651	0.820278	363.309	38.9742			Organic oxygen compounds	Organooxygen compounds	Ethers	3.7013e+06	3.10492e+06	3.84626e+06	2.47914e+06	3.88839e+06	2.68328e+06	2.77493e+06	4.26449e+06	3.46469e+06	3.46507e+06	3.52456e+06
M513T33	[M+Na]+	3',4',6-trimethoxyisoflavone-7-o-.beta.-d-glucopyranoside	0.244045	1.43482	0.452171	513.147	32.5702			Phenylpropanoids and polyketides	Isoflavonoids	Isoflavonoid O-glycosides	1.29936e+07	1.29936e+07	1.29936e+07	8.76498e+06	2.32013e+07	3.21164e+07	5.27874e+06	7.91015e+06	9.06416e+06	8.80606e+06	8.80692e+06
M110T895	[M+H]+	4-aminophenol	0.48469	1.14527	0.0648495	110.071	895.036	HMDB0001169	C02372	Benzenoids	Benzene and substituted derivatives	Aniline and substituted anilines	5.11181e+07	4.73647e+07	4.04083e+07	4.20244e+07	5.57065e+07	5.08909e+07	5.23482e+07	4.82515e+07	4.06317e+07	4.06246e+07	4.00282e+07
M95T352	[M+H]+	4-aminopyridine	0.345692	1.06493	0.718538	95.0606	352.2		C13728	Organoheterocyclic compounds	Pyridines and derivatives	Aminopyridines and derivatives	3.85496e+07	2.68535e+07	1.73256e+07	2.73225e+07	3.39538e+07	3.0697e+07	2.59824e+07	2.6563e+07	2.41892e+07	2.58683e+07	2.45634e+07
M160T355	[M+H]+	4-aminovaleric acid betaine	3.47194	0.585833	0.631054	160.133	355.015			Lipids and lipid-like molecules	Fatty Acyls	Fatty acids and conjugates	4.0896e+09	3.12686e+09	1.85296e+07	5.57388e+06	4.17927e+09	4.26751e+06	2.7921e+07	3.03009e+07	1.94096e+07	1.89752e+07	1.7621e+07
M155T70	[M+H-H2O]+	4-hydroperoxy-2-nonenal	0.665763	1.27776	0.488324	155.106	70.1164	HMDB0060287		Organic oxygen compounds	Organooxygen compounds	Carbonyl compounds	1.27941e+08	1.37499e+08	1.28975e+08	1.75831e+08	3.30657e+08	1.73193e+08	8.84757e+07	1.36313e+08	1.55629e+08	1.55636e+08	1.57208e+08
M146T289	[M+H-H2O]+	4-hydroxy-l-glutamic acid	0.439473	4.33133	0.0528179	146.027	288.767	HMDB0002273	C05947	Organic acids and derivatives	Carboxylic acids and derivatives	Amino acids, peptides, and analogues	1.49851e+06	4.83554e+06	2.2444e+06	3.72353e+06	1.25629e+06	1.4541e+07	1.71708e+07	2.03158e+07	6.72923e+06	1.32316e+07	1.32512e+07
M102T355	[M+H-CH2O2]+	4-hydroxy-l-isoleucine	3.10764	0.421459	0.37113	102.092	355.018			Organic acids and derivatives	Carboxylic acids and derivatives	Amino acids, peptides, and analogues	6.2741e+09	3.16074e+09	1.59986e+08	5.45988e+08	2.72473e+09	5.39884e+08	4.3562e+08	5.73697e+08	3.54972e+08	3.15241e+08	3.14729e+08
M297T110	[M+H]+	4-hydroxycyclofenil	0.271419	1.19047	0.792113	297.151	109.683			Benzenoids	Benzene and substituted derivatives	Diphenylmethanes	6.34726e+07	1.40666e+07	3.56631e+07	3.62916e+06	2.21011e+07	7.2749e+07	4.29509e+07	1.28385e+06	2.01251e+07	2.02026e+07	1.83331e+07
M192T416_2	[M+H]+	4-hydroxydebrisoquine	0.0838202	1.00791	0.975943	192.123	415.796	HMDB0006468					1.33599e+07	3.42002e+07	2.20198e+07	2.04323e+07	3.04971e+07	1.65602e+07	1.63803e+07	2.72864e+07	1.75567e+07	1.00945e+07	1.03479e+07
M97T343	[M+H-H2O]+	4-hydroxyhexenal	1.562	0.884203	0.69291	97.0764	342.506			Organic oxygen compounds	Organooxygen compounds	Carbonyl compounds	7.09305e+08	3.87687e+08	1.22454e+09	8.15469e+08	3.52923e+08	6.68774e+08	7.4366e+08	1.00839e+09	1.02672e+09	9.7686e+08	9.78804e+08
M139T236	[M+H]+	4-hydroxyphenylethanol	0.326022	0.473393	0.195048	139.049	235.84		C13638	Benzenoids	Phenols	1-hydroxy-2-unsubstituted benzenoids	3.58473e+07	3.6469e+07	1.32673e+07	3.7394e+07	4.2873e+07	5.24351e+06	4.20716e+06	5.89304e+06	1.54847e+07	1.51207e+07	1.28736e+07
M181T417	[M+H]+	4-hydroxyphenylpyruvate	0.791077	1.42987	0.572319	181.028	416.649	HMDB0000707	C01179	Benzenoids	Benzene and substituted derivatives	Phenylpyruvic acid derivatives	1.54709e+08	1.56523e+08	9.45046e+07	4.36904e+07	3.76777e+08	1.49707e+08	2.73834e+07	8.87548e+07	1.67172e+08	1.88199e+08	1.87844e+08
M474T61	[M+Na]+	4-hydroxyvalsartan	0.566315	2.68154	0.176513	474.216	61.179	HMDB0013848		Organic acids and derivatives	Carboxylic acids and derivatives	Amino acids, peptides, and analogues	7.52277e+06	2.604e+06	2.19441e+06	2.54247e+07	9.11969e+06	3.09725e+07	4.75965e+07	1.35286e+07	8.90181e+06	1.3178e+07	1.33624e+07
M157T362	[M+H-H2O]+	4-ketopimelic acid	0.645865	0.767037	0.487907	157.061	362.245			Organic acids and derivatives	Keto acids and derivatives	Medium-chain keto acids and derivatives	2.15635e+07	8.37508e+07	1.65223e+08	1.20735e+08	6.16183e+07	7.90901e+07	7.28097e+07	8.6602e+07	9.18397e+07	9.4402e+07	6.25703e+07
M83T418	[M+H]+	4-methyl-1h-pyrazole	3.24915	1.13095	0.290767	83.0609	417.598	HMDB0015344	C07837	Organoheterocyclic compounds	Azoles	Pyrazoles	3.62539e+09	2.12902e+09	3.18912e+09	2.84512e+09	3.59537e+09	3.28463e+09	3.36761e+09	3.0848e+09	1.55639e+09	1.79724e+09	1.79734e+09
M129T345	[M+H]+	4-piperidinecarboxamide	1.07336	1.21608	0.885052	129.102	345.225	HMDB0000661	C00489	Organoheterocyclic compounds	Piperidines	Piperidinecarboxylic acids and derivatives	5.63872e+08	8.3797e+06	1.22394e+07	1.51213e+07	6.75865e+08	1.27639e+07	1.62948e+07	2.42521e+07	1.16031e+07	1.09945e+07	1.03863e+07
M442T61	[M+NH4]+	4,4'-methylenebis(2,6-di-tert-butylphenol)	0.548012	1.59541	0.131388	442.367	60.7067		C14287	Benzenoids	Benzene and substituted derivatives	Diphenylmethanes	1.88483e+07	1.35208e+07	1.16229e+07	3.83788e+07	2.62683e+07	3.6625e+07	4.0596e+07	2.79261e+07	2.55258e+07	2.80895e+07	2.80475e+07
M159T322	[M+H]+	4,6-dioxoheptanoic acid	0.520266	1.32878	0.317237	159.076	322.392	HMDB0000635		Organic acids and derivatives	Keto acids and derivatives	Medium-chain keto acids and derivatives	3.44643e+07	3.75914e+07	7.4551e+07	5.77281e+07	4.38027e+07	5.01508e+07	8.52977e+07	9.22648e+07	7.93363e+07	2.32814e+08	2.3247e+08
M453T62	[M+H]+	4'-o-.beta.-d-glucosyl-5-o-methylvisamminol	0.215989	0.776551	0.134954	453.166	62.0523			Organoheterocyclic compounds	Benzopyrans	1-benzopyrans	2.24764e+07	3.46996e+07	2.81535e+07	2.11935e+07	1.69254e+07	1.98861e+07	2.42163e+07	2.16927e+07	2.78826e+07	2.63528e+07	2.63673e+07
M147T82	[M+H]+	4(3h)-quinazolinone	1.05069	0.622234	0.370361	147.055	82.2655			Organoheterocyclic compounds	Diazanaphthalenes	Benzodiazines	8.21896e+07	7.57927e+07	3.35075e+08	1.37109e+08	1.19086e+08	9.72315e+07	1.02038e+08	7.3755e+07	2.28909e+08	2.45164e+08	2.45305e+08
M134T39	[M+2H]2+	4h-3,1-benzoxazin-4-one, 6-methyl-2-[(4-methylphenyl)amino]-	0.600591	0.982509	0.964771	134.06	38.922						1.24757e+08	2.54223e+08	2.75124e+07	1.68796e+08	1.5047e+08	1.72235e+08	1.81581e+08	6.09397e+07	1.51409e+08	1.48896e+08	1.48892e+08
M144T425	[M+H]+	5-(2-hydroxyethyl)-4-methylthiazole	0.232746	0.964286	0.909407	144.047	424.632	HMDB0032985	C04294	Organoheterocyclic compounds	Azoles	Thiazoles	1.61261e+07	1.75282e+07	4.43931e+07	1.92805e+07	1.76862e+07	2.86268e+07	1.92095e+07	2.83294e+07	1.79873e+07	1.27393e+07	1.27139e+07
M303T156	[M+H]+	5-(diphenylphosphinyl)pentanoic acid	0.194259	0.835495	0.315606	303.108	155.664			Benzenoids	Benzene and substituted derivatives	Phenylphosphines and derivatives	1.92024e+07	1.53521e+07	1.66044e+07	2.34153e+07	1.06612e+07	1.35447e+07	1.76933e+07	2.04072e+07	4.0898e+07	3.38351e+07	4.08995e+07
M114T286	[M+H-H2O]+	5-aminolevulinic acid	0.942799	1.35322	0.501094	114.066	285.671	HMDB0001149	C00430	Organic acids and derivatives	Carboxylic acids and derivatives	Amino acids, peptides, and analogues	1.55548e+08	7.13656e+07	1.06059e+08	1.39623e+08	1.13045e+08	3.25302e+08	9.71105e+07	1.04071e+08	1.49096e+08	1.30708e+08	1.22559e+08
M136T829	[M+H-H2O]+	5-aminosalicylic acid	0.361482	0.563893	0.26584	136.021	828.713	HMDB0014389	C07138	Benzenoids	Benzene and substituted derivatives	Benzoic acids and derivatives	3.05676e+08	9.45002e+07	7.89036e+07	1.32552e+08	1.06665e+08	5.68906e+07	1.18011e+08	6.33288e+07	1.83505e+08	1.33083e+08	1.99025e+08
M100T216	[M-H2O+H]+	5-aminovaleric acid	0.543599	0.867096	0.226695	100.076	215.824	HMDB0003355	C00431	Organic acids and derivatives	Carboxylic acids and derivatives	Amino acids, peptides, and analogues	4.76265e+08	4.04453e+08	4.47166e+08	3.45013e+08	4.50623e+08	3.24128e+08	3.48788e+08	3.27026e+08	5.24984e+08	5.80247e+08	5.73275e+08
M160T401	[M+H]+	5-aminovaleric acid betaine	0.127452	1.40965	0.529903	160.133	401.195			Lipids and lipid-like molecules	Fatty Acyls	Fatty acids and conjugates	6.64736e+06	5.96522e+06	2.26114e+06	2.77136e+06	6.49661e+06	2.79891e+06	2.4599e+06	1.3118e+07	1.27462e+07	7.12342e+06	7.07829e+06
M173T59	[M+H-C6H14O2]+	5-androstene-3.beta.,17.beta.-diol	0.514921	0.911965	0.556003	173.133	59.3072	HMDB0003818	C04295	Lipids and lipid-like molecules	Steroids and steroid derivatives	Androstane steroids	1.58252e+08	1.39947e+08	1.18985e+08	1.55583e+08	1.09938e+08	1.84585e+08	1.17953e+08	1.09868e+08	1.6625e+08	1.66262e+08	1.61159e+08
M174T63	(M+H-H2O)+	5-Hydroxyindoleacetate	0.268401	0.89582	0.44608	174.055	62.5879	HMDB0000763	C05635	Organoheterocyclic compounds	Indoles and derivatives	Indolyl carboxylic acids and derivatives	2.80716e+07	2.74547e+07	3.35226e+07	3.21448e+07	1.73901e+07	2.63721e+07	3.34034e+07	3.1402e+07	3.45853e+07	3.25462e+07	3.4564e+07
M126T928	[M+H-C5H8O3]+	5-methyl-2'-deoxycytidine	0.119251	1.01012	0.968808	126.054	927.6		C03592	Nucleosides, nucleotides, and analogues	Pyrimidine nucleosides	Pyrimidine 2'-deoxyribonucleosides	1.96744e+07	4.28203e+07	2.29437e+07	1.74523e+07	3.32015e+07	2.20978e+07	2.18719e+07	2.67611e+07	1.88203e+07	1.73936e+07	1.75032e+07
M126T116	[M+H]+	5-methylcytosine	0.487023	0.672576	0.427152	126.091	116.403	HMDB0002894	C02376	Organoheterocyclic compounds	Diazines	Pyrimidines and pyrimidine derivatives	1.01686e+08	4.07657e+07	6.64632e+07	2.03525e+08	4.0653e+07	4.51298e+07	7.65992e+07	1.15015e+08	6.97551e+07	6.9635e+07	5.973e+07
M99T260	[M+H]+	5-methylisoxazol-3-amine	0.144854	1.02549	0.944318	99.0555	259.537						8.61269e+06	1.08721e+07	1.2856e+07	1.28575e+07	1.00237e+07	1.92196e+07	1.54974e+07	1.60983e+06	4.20379e+07	6.59198e+07	6.61259e+07
M335T58	[M+H]+	5.beta.-pregnane-3.alpha.,17-diol-20-one	0.662331	1.61687	0.231112	335.257	58.1615		C14609	Lipids and lipid-like molecules	Steroids and steroid derivatives	Pregnane steroids	5.02139e+07	3.52762e+07	9.19845e+07	2.71857e+07	2.68877e+07	9.48206e+07	1.01574e+08	1.07627e+08	6.79788e+07	7.52757e+07	7.52795e+07
M329T97	[M+H-2H2O]+	5.beta.-pregnane-3.alpha.,17,21-triol-11,20-dione	0.161131	2.18752	0.0864634	329.21	96.978		C05470	Lipids and lipid-like molecules	Steroids and steroid derivatives	Hydroxysteroids	1.80709e+06	1.69505e+06	2.19048e+06	1.97839e+06	4.43649e+06	2.30947e+06	2.81154e+06	7.22303e+06	3.55494e+06	3.18795e+06	3.1904e+06
M296T221	(M-H+2Na)+	5'-Deoxyadenosine	0.160198	1.83419	0.416233	296.069	221.106	HMDB0001983	C05198	Nucleosides, nucleotides, and analogues	5'-deoxyribonucleosides		6.80053e+06	6.03138e+06	9.95109e+06	1.34323e+06	2.68677e+07	3.25952e+06	4.06343e+06	1.00615e+07	1.16788e+07	1.47226e+07	1.46822e+07
M114T115	[M+H-H2O]+	6-aminocaproic acid	3.62614	1.28274	0.57108	114.091	115.478	HMDB0001901	C02378	Lipids and lipid-like molecules	Fatty Acyls	Fatty acids and conjugates	3.8591e+09	3.02374e+09	6.82976e+08	3.05634e+08	2.12356e+09	2.51702e+09	3.43691e+09	2.01956e+09	1.90944e+09	2.1161e+09	2.11498e+09
M122T170	[M+H-H2O]+	6-hydroxynicotinic acid	5.52577	1.35723	0.44596	122.024	169.728	HMDB0002658	C01020	Organoheterocyclic compounds	Pyridines and derivatives	Pyridinecarboxylic acids and derivatives	2.54362e+09	2.29825e+09	7.42253e+08	5.50329e+09	1.81395e+09	4.01351e+09	5.12955e+09	4.09117e+09	5.33058e+09	4.63687e+09	5.3319e+09
M191T59	[M+H-C9H14]+	6h-dibenzo[b,d]pyran, 3-(1,1-dimethylbutyl)-6a,7,10,10a-tetrahydro-6,6,9-trimethyl-, (6ar,10ar)-	0.533981	0.965711	0.857381	191.143	59.3072			Organoheterocyclic compounds	Benzopyrans	1-benzopyrans	1.13074e+08	7.09534e+07	8.65951e+07	1.09979e+08	6.19183e+07	1.30163e+08	9.17553e+07	8.3714e+07	1.28792e+08	1.29987e+08	1.28797e+08
M166T291_3	[M+H]+	7-methylguanine	0.710177	0.687145	0.596737	166.072	290.865	HMDB0000897	C02242	Organoheterocyclic compounds	Imidazopyrimidines	Purines and purine derivatives	1.82699e+08	2.53063e+08	4.70103e+07	5.08565e+07	2.4523e+08	8.03398e+06	1.8118e+07	9.52992e+07	4.32081e+07	4.36561e+07	4.42505e+07
M365T37	[M+H-2H2O]+	7-oxocholesterol	0.110164	0.737111	0.18878	365.32	37.2387			Lipids and lipid-like molecules	Steroids and steroid derivatives	Cholestane steroids	1.16982e+07	6.30288e+06	8.89439e+06	5.4737e+06	6.50897e+06	5.87006e+06	6.29111e+06	5.18956e+06	7.22176e+06	7.22148e+06	7.24968e+06
M195T907	[M+H]+	7,8-dihydro-.alpha.-ionone	0.164247	1.00661	0.968639	195.185	906.705			Lipids and lipid-like molecules	Prenol lipids	Sesquiterpenoids	2.81115e+07	2.00828e+07	3.26376e+07	3.13284e+07	3.69688e+07	2.04894e+07	2.51412e+07	3.03023e+07	3.70985e+07	4.4588e+07	4.44933e+07
M383T38	[M+H-H2O]+	7.alpha.-hydroxy-4-cholesten-3-one	0.170584	1.41749	0.0344896	383.33	37.5138	HMDB0001993	C05455	Lipids and lipid-like molecules	Steroids and steroid derivatives	Cholestane steroids	2.62203e+06	3.36233e+06	2.41396e+06	3.18963e+06	3.50693e+06	4.37454e+06	3.47545e+06	5.06885e+06	4.58074e+06	4.44295e+06	4.44983e+06
M315T91	[M+Na]+	8-(2-hydroxy-3-methoxy-3-methylbutyl)-7-methoxychromen-2-one	0.570378	1.24137	0.208571	315.108	91.023						5.07481e+07	4.52658e+07	5.94086e+07	7.36208e+07	5.7556e+07	6.06503e+07	7.53869e+07	9.07342e+07	1.16124e+08	1.13802e+08	1.1612e+08
M153T188_2	[M+H-H2O]+	8-hydroxyquinoline-2-carbonitrile	10.9319	1.74647	0.318334	153.065	187.615			Organoheterocyclic compounds	Quinolines and derivatives	Hydroxyquinolines	8.07569e+09	3.26374e+08	5.16738e+09	1.20516e+10	3.50718e+08	1.39101e+10	1.58872e+10	1.45984e+10	1.48178e+10	1.48177e+10	1.48679e+10
M417T117	[M+H]+	8'-apo-.beta.-carotenal, all-trans-	0.0626821	0.861921	0.65452	417.335	117.498		C19728	Lipids and lipid-like molecules	Prenol lipids	Triterpenoids	1.99631e+07	3.0849e+07	1.71026e+07	7.37481e+06	2.02776e+07	1.28984e+07	1.04627e+07	2.12549e+07	1.59482e+07	1.59743e+07	1.28224e+07
M295T125	[M+H]+	9-oxo-10e,12z-octadecadienoic acid	0.236999	0.514582	0.317448	295.226	125.365	HMDB0004669		Lipids and lipid-like molecules	Fatty Acyls	Lineolic acids and derivatives	8.56858e+07	2.20924e+07	2.40529e+07	1.55382e+07	2.00803e+07	2.06806e+07	1.73527e+07	1.772e+07	1.90203e+07	1.98174e+07	1.98278e+07
M294T71	[M+NH4]+	9,12-octadecadiynoic acid	2.02112	1.74929	0.225146	294.242	70.8989			Lipids and lipid-like molecules	Fatty Acyls	Fatty acids and conjugates	1.37115e+08	2.53226e+08	1.29442e+08	6.96337e+08	7.17202e+08	6.12225e+08	5.56731e+08	2.41187e+08	4.20603e+08	4.206e+08	4.18954e+08
M204T302	(M+H)+	Acetylcarnitine	0.691589	0.452137	0.156448	204.123	302.149	HMDB0000201	C02571	Lipids and lipid-like molecules	Fatty Acyls	Fatty acid esters	2.01635e+08	2.59974e+08	7.02746e+07	5.92267e+07	6.59986e+07	7.70138e+07	7.79637e+07	4.62866e+07	5.07898e+07	4.41634e+07	4.40637e+07
M146T393	[M]+	Acetylcholine	0.381838	1.31818	0.512138	146.117	393.389	HMDB0000895	C01996	Organic nitrogen compounds	Organonitrogen compounds	Quaternary ammonium salts	5.05354e+07	7.04827e+07	2.47999e+07	1.81143e+07	7.18959e+07	3.27647e+07	2.67165e+07	8.47156e+07	4.79956e+07	5.09893e+07	5.09598e+07
M136T219_1	[M+H]+	Adenine	0.652189	3.28477	0.110597	136.06	219.229	HMDB0000034	C00147	Organoheterocyclic compounds	Imidazopyrimidines	Purines and purine derivatives	5.07449e+06	3.77709e+06	88433.5	2.40787e+07	3.43146e+06	3.38204e+07	4.3436e+07	2.7771e+07	2.61839e+07	1.29586e+07	1.24752e+07
M268T225	(M+H)+	Adenosine	2.06588	1.26756	0.716384	268.103	225.013	HMDB0000050	C00212	Nucleosides, nucleotides, and analogues	Purine nucleosides		1.34119e+09	9.1119e+08	2.30572e+06	8.35059e+08	2.24337e+09	8.35059e+08	2.9563e+06	8.35059e+08	8.35059e+08	6.71893e+08	6.72502e+08
M114T68	[M+H-NH3]+	Agmatine	1.17457	1.09571	0.509884	114.091	67.692	HMDB0001432	C00179	Organic nitrogen compounds	Organonitrogen compounds	Guanidines	3.38052e+08	2.5508e+08	4.23055e+08	4.53767e+08	3.5723e+08	4.63471e+08	3.81842e+08	4.08102e+08	3.7624e+08	3.76574e+08	3.13636e+08
M315T58	[M+H-CH2O2]+	Aldosterone	0.466412	0.570972	0.258148	315.195	57.9003		C01780	Lipids and lipid-like molecules	Steroids and steroid derivatives	Hydroxysteroids	4.06007e+07	7.73621e+07	3.26441e+07	3.1058e+07	5.6415e+07	8.06374e+06	1.01673e+07	2.90796e+07	4.16913e+07	4.17677e+07	4.16016e+07
M159T287	[M+H-C8H15SON]+	Alitame	0.165917	1.21574	0.613543	159.076	286.759			Organic acids and derivatives	Carboxylic acids and derivatives	Amino acids, peptides, and analogues	9.14284e+06	4.39051e+06	1.56256e+07	6.86502e+06	5.56976e+06	6.89484e+06	1.59763e+07	1.53548e+07	1.00605e+07	9.72119e+06	9.71596e+06
M528T888	[M+Na]+	Amprenavir	0.202087	1.04335	0.0588878	528.197	888.42	HMDB0014839	C08086	Benzenoids	Benzene and substituted derivatives	Benzenesulfonamides	1.43553e+07	1.36438e+07	1.36587e+07	1.35879e+07	1.42771e+07	1.45066e+07	1.39986e+07	1.48582e+07	1.50017e+07	1.48447e+07	7.15509e+06
M332T193	[M+H]+	Arachidonoyl-n,n-dimethylamide	0.162566	1.52586	0.476242	332.315	192.519			Lipids and lipid-like molecules	Fatty Acyls	Fatty amides	1.36649e+07	4.66017e+06	1.55867e+07	407886	1.04392e+07	2.05186e+07	890608	2.05186e+07	4.28359e+07	4.81194e+07	4.8063e+07
M356T146	[M+H]+	Arachidoyl ethanolamide	0.117148	1.07705	0.816557	356.352	145.756			Organic nitrogen compounds	Organonitrogen compounds	Amines	9.23681e+06	2.45434e+06	7.85152e+06	4.75127e+06	5.10083e+06	9.92707e+06	6.36999e+06	4.76782e+06	9.739e+06	9.81558e+06	1.01072e+07
M114T40	[M+H-CH5N3]+	Arcaine	0.3438	1.01472	0.883585	114.091	40.0457		C03047	Organic nitrogen compounds	Organonitrogen compounds	Guanidines	5.72092e+07	4.62177e+07	4.05433e+07	4.25075e+07	5.33965e+07	4.60923e+07	4.84516e+07	4.12833e+07	5.58464e+07	2.28218e+07	5.9251e+07
M124T902	[M+H-H2O]+	Arecaidine	0.288505	0.977265	0.81236	124.076	902.027	HMDB0030352	C10128				2.8737e+07	2.84763e+07	3.27215e+07	3.19816e+07	2.21415e+07	3.29715e+07	3.13925e+07	3.26392e+07	3.37016e+07	3.75287e+07	3.73647e+07
M261T288	[M+H]+	Asn-Gln	0.187265	1.33286	0.588101	261.126	287.891			Organic acids and derivatives	Carboxylic acids and derivatives	Amino acids, peptides, and analogues	7.46377e+06	745320	6.36237e+06	5.75185e+06	621506	6.24711e+06	7.11363e+06	1.3106e+07	6.5447e+06	6.38448e+06	6.54525e+06
M231T919	[M+H]+	Asp-Pro	0.183618	0.967348	0.323178	231.112	919.372	HMDB0002335		Organic acids and derivatives	Carboxylic acids and derivatives	Amino acids, peptides, and analogues	1.8643e+07	2.04603e+07	2.00913e+07	1.9405e+07	1.99211e+07	1.86296e+07	1.95224e+07	1.79601e+07	1.72041e+07	1.73725e+07	1.26902e+07
M212T88	[M+H]+	Atraton	0.204328	0.88991	0.573095	212.164	88.1911		C19098	Organoheterocyclic compounds	Triazines	Aminotriazines	4.37072e+07	4.06839e+07	2.08989e+07	3.46341e+07	3.27422e+07	4.18249e+07	2.58634e+07	2.40894e+07	3.55327e+07	3.51074e+07	3.51113e+07
M291T80	[M+H]+	Azatadine	0.38262	0.571799	0.0877241	291.195	79.5597	HMDB0014857	C07774				3.4686e+07	6.9749e+07	3.49186e+07	3.98157e+07	2.42953e+07	2.16261e+07	1.86653e+07	3.78622e+07	3.76035e+07	3.76291e+07	3.90688e+07
M503T78	[M+H-H2O]+	Beclomethasone dipropionate	0.148311	1.3247	0.730441	503.232	78.0448	HMDB0014538	C07813	Lipids and lipid-like molecules	Steroids and steroid derivatives	Pregnane steroids	7.14548e+06	7.14548e+06	7.14548e+06	4.49225e+06	2.59179e+07	3.79906e+06	2.86391e+06	1.76691e+06	6.01665e+06	6.1023e+06	6.20485e+06
M290T75	[M+H-C7H4O2]+	Benzamide, n-(5z,8z,11z,14z)-5,8,11,14-eicosatetraen-1-yl-4-hydroxy-	0.350563	0.78068	0.359805	290.296	74.5103			Benzenoids	Benzene and substituted derivatives	Benzoic acids and derivatives	3.03761e+07	2.56696e+07	5.97744e+07	2.8921e+07	3.02793e+07	2.63649e+07	2.61951e+07	3.01571e+07	5.87794e+07	5.75725e+07	5.80645e+07
M119T107	[M+H]+	Benzimidazole	0.726751	0.866768	0.33596	119.061	107.312	HMDB0015695	C02009				7.47464e+08	7.74321e+08	7.83863e+08	6.89614e+08	7.14721e+08	7.44404e+08	3.71738e+08	7.65334e+08	7.81307e+08	7.88972e+08	7.81265e+08
M91T61	[M+H-H2O]+	Benzyl alcohol	0.72733	0.855425	0.19848	91.0546	61.2682	HMDB0003119	C00556	Benzenoids	Benzene and substituted derivatives	Benzyl alcohols	7.38816e+08	5.34399e+08	4.84935e+08	5.29855e+08	4.66886e+08	4.93732e+08	4.97938e+08	4.98659e+08	5.61599e+08	5.5656e+08	5.61597e+08
M118T339	[M+H]+	Betaine	0.783336	1.18994	0.582195	118.086	338.708	HMDB0000043	C00719	Organic acids and derivatives	Carboxylic acids and derivatives	Amino acids, peptides, and analogues	4.17181e+08	1.75254e+08	3.41095e+08	3.29859e+08	6.38302e+08	3.37778e+08	2.90265e+08	2.37007e+08	3.51982e+08	2.52813e+08	2.78964e+08
M175T920	[M+H-C3H6O2]+	Butanoic acid, 4-(2,4-dichlorophenoxy)-	0.430591	0.917509	0.682542	174.972	920.001		C14404	Benzenoids	Benzene and substituted derivatives	Halobenzenes	3.13638e+08	3.16564e+08	1.74795e+08	1.81552e+08	3.03333e+08	1.88279e+08	2.08572e+08	2.04983e+08	1.65818e+08	1.3819e+08	1.37744e+08
M101T256	[M+H-C6H4Cl2O]+	Butanoic acid, 4-(2,4-dichlorophenoxy)-, methyl ester	0.549875	0.369773	0.134696	101.071	256.116			Benzenoids	Benzene and substituted derivatives	Halobenzenes	1.73274e+08	1.07856e+08	4.21078e+07	3.52871e+07	1.86688e+07	3.85356e+07	3.68894e+07	3.84791e+07	3.72711e+07	3.8027e+07	3.80225e+07
M359T82	[M+H-2H2O]+	Butaprost (free acid)	0.249506	1.39608	0.208582	359.257	82.3824			Lipids and lipid-like molecules	Fatty Acyls	Eicosanoids	1.1679e+07	7.7851e+06	1.5197e+07	1.52407e+07	2.57297e+07	1.6231e+07	1.12024e+07	1.65039e+07	1.32361e+07	1.32275e+07	1.38334e+07
M181T310	[M+H]+	Caffeate	0.497575	1.08817	0.817188	181.028	310.277	HMDB0125102	C01481	Phenylpropanoids and polyketides	Cinnamic acids and derivatives	Hydroxycinnamic acids and derivatives	6.17374e+07	3.57496e+07	1.38833e+08	8.33912e+07	5.04377e+07	7.65649e+07	1.41318e+08	7.95792e+07	7.60306e+07	3.64909e+07	5.21065e+07
M115T165	[M+H-NH3]+	Caldine	0.176603	0.860404	0.283627	115.123	165.213	HMDB0011634	C03375	Organic nitrogen compounds	Organonitrogen compounds	Amines	1.84944e+07	1.99955e+07	1.3583e+07	2.22597e+07	1.29533e+07	1.85135e+07	1.52409e+07	1.72484e+07	3.04356e+07	2.36e+07	2.52603e+07
M153T959_2	[M+H]+	Camphor	0.103214	1.02116	0.954361	153.138	959.103	HMDB0059838	C00808	Lipids and lipid-like molecules	Prenol lipids	Monoterpenoids	6.64616e+06	5.10989e+06	1.25333e+07	5.02991e+06	5.24971e+06	1.30908e+07	6.59178e+06	5.00748e+06	3.4733e+06	1.70198e+06	1.67979e+06
M117T384	[M+H]+	Caproic acid	0.293388	0.256259	0.375356	117.102	383.819	HMDB0000535	C01585	Lipids and lipid-like molecules	Fatty Acyls	Fatty acids and conjugates	5.37557e+06	3.30273e+06	7.50744e+06	8.01426e+07	6.63586e+06	5.6721e+06	5.7071e+06	6.66998e+06	1.48194e+07	1.20396e+07	1.29236e+07
M162T422	[M+H]+	Carnitine	1.25739	0.53335	0.371297	162.112	422.288		C00487	Organic nitrogen compounds	Organonitrogen compounds	Quaternary ammonium salts	1.85e+08	1.12771e+08	4.39958e+08	1.46566e+08	1.24519e+08	1.12742e+07	3.72834e+06	3.32117e+08	1.9209e+08	1.50713e+08	1.57309e+08
M313T7	[M+H-H2O]+	Carnosol	0.0583815	1.00833	0.982333	313.176	6.726	HMDB0002121	C09069	Lipids and lipid-like molecules	Prenol lipids	Terpene lactones	1.95053e+06	4.73117e+06	3.25255e+06	1.86167e+06	2.00747e+06	5.08886e+06	1.37723e+06	3.42068e+06	3.76389e+06	4.51317e+06	3.81087e+06
M393T58	[M+H]+	Chenodeoxycholate	0.238963	0.888997	0.739762	393.285	58.3305	HMDB0000518	C02528	Lipids and lipid-like molecules	Steroids and steroid derivatives	Bile acids, alcohols and derivatives	9.82023e+07	3.09731e+07	3.35161e+07	4.5481e+07	4.00511e+07	5.46162e+07	5.60693e+07	3.43282e+07	1.70463e+08	1.71736e+08	1.70459e+08
M505T57	[M+H]+	Chlorhexidine	0.545868	2.54411	0.384691	505.211	57.0048	HMDB0015016	C06902	Benzenoids	Benzene and substituted derivatives	Halobenzenes	542005	4.7049e+07	4.7049e+07	2.22868e+07	2.12372e+08	4.01671e+07	4.12929e+07	3.64273e+06	3.42332e+07	3.49672e+07	3.39369e+07
M369T37	[M+H-H2O]+	Cholesterol	0.73591	0.512112	0.0115451	369.351	36.9388	HMDB0000067	C00187	Lipids and lipid-like molecules	Steroids and steroid derivatives	Cholestane steroids	1.54107e+08	1.16616e+08	1.01684e+08	8.84916e+07	4.44831e+07	6.21953e+07	7.58622e+07	5.34912e+07	9.28847e+07	9.21601e+07	9.21699e+07
M105T356	[M+H]+	Choline	0.581728	1.3393	0.179167	105.111	356.426	HMDB0000097	C00114	Organic nitrogen compounds	Organonitrogen compounds	Quaternary ammonium salts	3.72533e+07	5.33591e+07	3.74062e+07	3.68866e+07	4.82555e+07	7.97502e+07	4.90776e+07	4.37734e+07	4.74891e+07	3.79414e+07	4.09685e+07
M375T270	[M+H]+	Chrysosplenetin	0.059048	1.02962	0.96335	375.126	269.885		C10030	Phenylpropanoids and polyketides	Flavonoids	O-methylated flavonoids	979675	4.39595e+06	1.7436e+06	505169	4.32312e+06	1.20306e+06	1.47395e+06	850098	1.19858e+06	1.25334e+06	1.25309e+06
M293T59	[M+H-H2O]+	Cis-11-eicosenoic acid	0.364381	0.830213	0.453729	293.283	58.9724	HMDB0002231		Lipids and lipid-like molecules	Fatty Acyls	Fatty acids and conjugates	4.92594e+07	1.07593e+08	9.60418e+07	1.12219e+08	8.73342e+07	4.64761e+07	6.40319e+07	1.05279e+08	6.9629e+07	7.3643e+07	7.36698e+07
M321T59	[M+H-H2O]+	Cis-13-docosenoic acid	0.534109	1.3282	0.361206	321.314	59.0473	HMDB0002068	C08316	Lipids and lipid-like molecules	Fatty Acyls	Fatty acids and conjugates	3.51286e+07	3.42457e+07	2.03515e+07	2.61091e+07	1.52778e+07	5.88201e+07	4.15804e+07	3.81741e+07	4.56508e+07	4.56551e+07	4.65296e+07
M128T6	[M+H]+	Coniine	1.51925	0.947041	0.494061	128.143	5.82878		C06523				9.71768e+08	1.19448e+09	1.20782e+09	1.21204e+09	9.72111e+08	1.15649e+09	9.9834e+08	1.21629e+09	1.19423e+09	1.19346e+09	1.22695e+09
M347T93	(M+H)+	Corticosterone	1.12943	1.86927	0.158946	347.221	93.1145	HMDB0001547	C02140	Lipids and lipid-like molecules	Steroids and steroid derivatives	Hydroxysteroids	8.98851e+07	7.36681e+07	1.30519e+08	1.18022e+08	9.77459e+07	1.43815e+08	1.82153e+08	3.46601e+08	1.46469e+08	1.43119e+08	1.4322e+08
M137T76	[M+H-C9H6O3]+	Coumafuryl	0.751812	1.6007	0.0520767	137.059	75.8091		C18599	Phenylpropanoids and polyketides	Coumarins and derivatives	Hydroxycoumarins	6.164e+07	7.67915e+07	6.62972e+07	4.10036e+07	8.29755e+07	7.01412e+07	1.28511e+08	1.11715e+08	8.17087e+07	7.86029e+07	7.86018e+07
M147T106	[M+H]+	Coumarin	0.265748	0.950659	0.930403	147.055	106.208	HMDB0001218	C05851	Phenylpropanoids and polyketides	Coumarins and derivatives		3.37474e+07	1.14099e+08	6.7615e+06	2.5497e+07	5.57179e+07	4.23484e+07	4.53342e+07	2.78174e+07	3.14668e+07	3.14878e+07	2.80488e+07
M118T1019	[M+H]+	Creatinol	0.223943	1.02876	0.73365	118.122	1019.46			Organic nitrogen compounds	Organonitrogen compounds	Guanidines	2.58724e+07	1.97903e+07	2.165e+07	2.165e+07	2.66274e+07	2.165e+07	2.165e+07	2.15935e+07	1.81032e+07	1.82344e+07	2.13291e+07
M105T62	[M+H-C2H6O]+	Cuminyl alcohol	1.90284	0.949134	0.467145	105.07	62.312	HMDB0031817	C06576	Lipids and lipid-like molecules	Prenol lipids	Monoterpenoids	1.76587e+09	1.8186e+09	1.54292e+09	1.67861e+09	1.35745e+09	1.5935e+09	1.75178e+09	1.75708e+09	1.75091e+09	1.74077e+09	1.75079e+09
M263T284	[M+Na]+	Cyanazine	0.620973	5.95946	0.247189	263.096	283.712		C14299	Organoheterocyclic compounds	Triazines	Aminotriazines	1.75563e+06	6.41579e+06	4.99465e+06	1.49111e+07	1.66766e+06	2.36255e+07	2.04808e+07	1.21551e+08	1.47713e+07	2.18088e+07	2.06719e+07
M246T258	[M+H-2H2O]+	Cycloheximide	0.361602	9.02346	0.359047	246.153	257.518		C06685	Organoheterocyclic compounds	Pyridines and derivatives	Hydropyridines	2.66805e+06	1.23147e+06	2.77067e+06	1.11097e+06	6.46867e+07	1.89758e+06	1.60005e+06	2.02868e+06	1.815e+06	2.19718e+06	1.81643e+06
M100T230	[M+H]+	Cyclohexylamine	1.27414	0.68345	0.53115	100.112	230.101	HMDB0031404	C00571	Organic nitrogen compounds	Organonitrogen compounds	Cyclohexylamines	7.38169e+08	8.56702e+08	1.69968e+08	2.04295e+08	7.90684e+08	1.57039e+08	1.55085e+08	2.42997e+08	5.24284e+08	6.63694e+08	6.62798e+08
M337T898	[M+H]+	Cyclopiazonic acid	0.478491	1.00364	0.954219	337.142	897.859		C03032	Organoheterocyclic compounds	Indoles and derivatives	Indoles	8.34583e+07	9.64605e+07	9.56587e+07	1.12072e+08	9.90123e+07	9.59726e+07	9.70421e+07	9.70347e+07	9.77637e+07	9.03542e+07	9.77934e+07
M292T929	[M+H]+	Cyproconazole	0.0268991	0.942669	0.806585	292.126	928.668		C18456				5.11731e+06	5.65562e+06	5.06005e+06	3.45106e+06	7.37927e+06	3.17048e+06	3.43242e+06	4.19631e+06	3.01192e+06	2.10509e+06	2.0503e+06
M364T901	[M+H]+	Cys-Asn-Lys	0.185241	1.0136	0.748652	364.141	901.094			Organic acids and derivatives	Carboxylic acids and derivatives	Amino acids, peptides, and analogues	1.57762e+07	1.49854e+07	1.48749e+07	1.37047e+07	1.55775e+07	1.53388e+07	1.37747e+07	1.54574e+07	1.91849e+07	2.25725e+07	1.93116e+07
M500T51	[M+Na]+	Cytochalasin a	0.974484	1.4995	0.190495	500.232	51.0183		C19953	Alkaloids and derivatives	Cytochalasans	Cytochalasins	1.41721e+08	1.41721e+08	1.41721e+08	9.97433e+07	2.39253e+08	2.22888e+08	2.56065e+08	6.88904e+07	8.42013e+07	8.04053e+07	8.23211e+07
M112T221	[M+H]+	Cytosine	1.75179	1.46715	0.414059	112.051	221.228	HMDB0000630	C00380	Organoheterocyclic compounds	Diazines	Pyrimidines and pyrimidine derivatives	4.4064e+07	2.16227e+08	3.11665e+08	4.77543e+08	6.61346e+07	5.02312e+08	4.84206e+08	4.87123e+08	5.04768e+08	5.40873e+08	5.41309e+08
M111T214	[M+H-CH5O5P]+	D-erythro-imidazolylglycerol phosphate	1.85346	1.56406	0.406522	111.055	214.139		C04666	Organic acids and derivatives	Organic phosphoric acids and derivatives	Phosphate esters	8.55612e+07	8.69185e+07	5.61745e+08	5.77536e+08	1.12267e+08	4.79674e+08	6.15896e+08	8.43833e+08	4.11205e+08	2.37806e+08	2.3132e+08
M260T314	[M+H]+	D-glucosamine 6-phosphate	0.370833	1.82828	0.294471	260.074	313.721	HMDB0001254	C00352	Organic oxygen compounds	Organooxygen compounds	Carbohydrates and carbohydrate conjugates	1.93549e+06	1.55684e+06	1.41148e+07	1.58522e+07	1.97963e+06	2.16182e+07	1.57707e+07	2.18046e+07	2.31012e+07	2.30944e+07	2.44342e+07
M147T384	[M+H]+	D-glutamine	0.53247	1.51919	0.389855	147.076	383.62	HMDB0003423	C00064	Organic acids and derivatives	Carboxylic acids and derivatives	Amino acids, peptides, and analogues	3.60755e+07	5.13633e+07	6.21045e+07	4.00042e+07	2.98598e+07	2.8912e+07	1.34382e+08	9.48055e+07	6.24827e+07	3.95448e+07	4.13655e+07
M162T241	[M+H-H2O]+	D-mannosamine	0.164233	0.614005	0.384719	162.066	241.215		C03570	Organic oxygen compounds	Organooxygen compounds	Carbohydrates and carbohydrate conjugates	2.48093e+07	4.29824e+07	711131	4.1739e+07	1.77538e+06	1.88129e+07	2.88982e+07	1.82026e+07	1.29624e+07	1.2314e+07	1.16307e+07
M133T476	[M+H]+	D-ornithine	1.49881	1.08462	0.766373	133.097	475.849	HMDB0003374	C00515	Organic acids and derivatives	Carboxylic acids and derivatives	Amino acids, peptides, and analogues	1.56166e+09	3.53864e+08	1.33993e+09	1.37769e+09	1.56333e+09	1.45957e+09	1.13462e+09	8.67666e+08	4.64975e+08	3.1577e+08	3.46275e+08
M151T262	[M+H]+	D-xylose	0.968813	2.03683	0.0362499	151.061	261.895	HMDB0060254	C00181	Organic oxygen compounds	Organooxygen compounds	Carbohydrates and carbohydrate conjugates	6.84886e+07	3.2913e+07	3.41101e+07	4.53393e+07	9.72117e+07	1.10236e+08	4.71939e+07	1.13721e+08	1.47571e+08	2.45293e+08	2.45261e+08
M371T53	[M+H]+	Decamethylcyclopentasiloxane	0.112935	0.816353	0.694468	371.1	53.0013			Organometallic compounds	Organometalloid compounds	Organosilicon compounds	4.31144e+06	6.58462e+06	1.98738e+06	9.4974e+06	1.64333e+06	9.5482e+06	1.51429e+06	5.56485e+06	1.31706e+07	1.41972e+07	1.33694e+07
M446T404	[M+H]+	Dehydroaripiprazole	0.0512368	1.39052	0.403594	446.135	404.476			Organoheterocyclic compounds	Diazinanes	Piperazines	258389	875907	989636	622486	689498	744994	679065	1.70538e+06	916576	832617	844232
M281T896	[M+Na]+	Demeton s	0.48313	0.95044	0.589644	281.048	896.308		C18978				1.63806e+08	1.33975e+08	1.95561e+08	1.55879e+08	1.6127e+08	1.51819e+08	1.3827e+08	1.65686e+08	1.32852e+08	1.4092e+08	1.34331e+08
M298T595	[M+H]+	Desisopropyldisopyramide	0.185431	1.43904	0.0974192	298.187	594.674	HMDB0061024		Organic acids and derivatives	Carboxylic acids and derivatives	Amino acids, peptides, and analogues	5.1953e+06	4.55161e+06	6.91728e+06	3.62432e+06	5.30025e+06	7.31698e+06	6.92665e+06	9.65219e+06	6.18203e+06	5.24889e+06	5.25758e+06
M323T37	[M+Na]+	Desmedipham	0.0491078	0.940853	0.806563	323.113	37.0214		C18417	Benzenoids	Benzene and substituted derivatives	Phenylcarbamic acid esters	2.63302e+06	2.73297e+06	1.27556e+06	1.24567e+06	2.42953e+06	1.57778e+06	1.62712e+06	1.78628e+06	2.0141e+06	2.01406e+06	1.96808e+06
M311T58	[M+H]+	Desogestrel	0.327475	0.914047	0.800077	311.257	58.4577	HMDB0014449	C07629	Lipids and lipid-like molecules	Steroids and steroid derivatives	Estrane steroids	4.60417e+07	4.9902e+07	1.02106e+08	2.98354e+07	3.5553e+07	4.94013e+07	4.29805e+07	8.03629e+07	6.00247e+07	7.36427e+07	7.36545e+07
M149T886	[M+H-C18H38O]+	Di(2,6-dimethyl-4-heptyl) phthalate	0.641134	0.993179	0.734631	149.025	885.6			Benzenoids	Benzene and substituted derivatives	Benzoic acids and derivatives	1.76372e+08	1.88754e+08	1.91027e+08	1.86877e+08	1.80769e+08	1.85484e+08	1.83842e+08	1.87867e+08	1.61284e+08	1.57626e+08	1.57421e+08
M87T404	[M+H]+	Diacetyl	0.158651	0.881704	0.620863	87.0444	404.002	HMDB0003407	C00741	Organic oxygen compounds	Organooxygen compounds	Carbonyl compounds	9.66069e+06	5.91099e+06	1.58752e+07	1.57481e+07	1.03466e+07	1.26516e+07	7.41937e+06	1.11944e+07	1.41313e+07	1.41838e+07	1.51553e+07
M285T158	[M+H]+	Diazepam	1.12472	1.50376	0.484358	285.098	157.677	HMDB0014967	C06948	Organoheterocyclic compounds	Benzodiazepines	1,4-benzodiazepines	3.65712e+08	8.77353e+07	3.45124e+08	1.62573e+08	1.91485e+08	2.98198e+08	7.94592e+08	1.61054e+08	2.10005e+08	2.47454e+08	2.15417e+08
M344T128	[M+H]+	Dibucaine	0.453947	0.63601	0.112435	344.227	128.347	HMDB0014668	C07879	Organoheterocyclic compounds	Quinolines and derivatives	Quinolones and derivatives	2.39981e+08	2.6146e+08	1.1372e+08	1.37944e+08	1.10444e+08	1.25824e+08	1.15697e+08	1.27017e+08	1.67691e+08	1.71256e+08	1.71249e+08
M259T74	[M+H]+	Dibutyl adipate	1.10457	5.53933	0.238714	259.183	74.4138		C14253	Lipids and lipid-like molecules	Fatty Acyls	Fatty acid esters	3.16457e+07	1.75542e+07	1.95105e+07	3.1717e+07	3.99857e+08	5.82318e+07	5.86375e+07	3.95741e+07	8.03023e+07	7.98011e+07	7.98296e+07
M317T891	[M+H+2i]+	Dichlofenthion	0.174583	0.994698	0.893983	316.978	891.274		C18398	Organic acids and derivatives	Organic thiophosphoric acids and derivatives	Thiophosphoric acid esters	1.24301e+07	1.42782e+07	1.26616e+07	1.42371e+07	1.36832e+07	1.32607e+07	1.31257e+07	1.32531e+07	1.2742e+07	1.2722e+07	1.20651e+07
M100T293	[M+H-C6H10]+	Dicyclohexylamine	0.697944	1.08849	0.879884	100.112	293.03		C14686	Organic nitrogen compounds	Organonitrogen compounds	Cyclohexylamines	1.46405e+07	1.55454e+07	1.31178e+08	1.42102e+08	1.4038e+07	9.50761e+07	1.26377e+08	9.4829e+07	7.26942e+07	6.07578e+07	6.08002e+07
M547T56	[M+H]+	Didodecyl 3,3'-thiodipropionate dioxide	0.591279	0.157506	0.0598902	547.401	56.495			Organic acids and derivatives	Carboxylic acids and derivatives	Dicarboxylic acids and derivatives	2.37606e+07	1.40722e+07	3.74e+07	5.5664e+06	1.13215e+07	456731	185051	763145	1.04294e+07	1.0431e+07	1.01502e+07
M100T612	[M+H-C5H12N2]+	Diethylcarbamazine	0.559073	0.801289	0.358885	100.076	611.809	HMDB0014849	C07968	Organoheterocyclic compounds	Diazinanes	Piperazines	2.52264e+08	1.19489e+08	1.88589e+08	1.67813e+08	7.44289e+07	1.66217e+08	1.70877e+08	1.7194e+08	1.61828e+08	1.19447e+08	1.66186e+08
M192T464	[M+H]+	Diethyltoluamide	0.122774	1.06735	0.779764	192.123	463.989		C10935	Benzenoids	Benzene and substituted derivatives	Toluenes	5.72168e+06	1.04078e+07	7.61329e+06	1.02804e+07	1.02661e+07	8.63363e+06	4.91074e+06	1.25041e+07	9.24338e+06	7.86527e+06	8.84092e+06
M613T54	[M+H]+	Dilinolenin (9c,12c,15c)	0.334129	1.26045	0.4426	613.481	53.5405			Lipids and lipid-like molecules	Fatty Acyls	Lineolic acids and derivatives	2.32023e+07	1.71411e+07	3.92101e+07	2.54006e+07	1.91762e+07	2.65943e+07	3.53163e+07	5.12023e+07	3.14509e+07	3.14509e+07	3.14261e+07
M95T40	[M+H]+	Dimethyl sulfone	0.635524	1.56134	0.0897508	95.0131	39.8797	HMDB0004983	C11142	Organosulfur compounds	Sulfonyls	Sulfones	3.52499e+07	3.80723e+07	1.65163e+07	3.39898e+07	4.92755e+07	4.83162e+07	6.51786e+07	3.05683e+07	4.14345e+07	4.13305e+07	4.12772e+07
M144T298	(M+H-H2O)+	DL-2-Aminoadipic acid	0.225695	1.00859	0.977695	144.065	297.683	HMDB0000510	C00956				1.59183e+07	6.90187e+07	3.86779e+07	3.14707e+07	3.28672e+07	4.03548e+07	4.50958e+07	3.81002e+07	3.65159e+07	3.54741e+07	3.66129e+07
M83T921	(M+H-2H2O)+	DL-2,4-Diaminobutyric acid	1.41183	1.27743	0.71749	83.0619	920.774						1.55685e+07	1.6333e+09	1.62928e+09	1.12839e+07	1.62199e+07	9.55053e+08	1.66917e+09	1.56155e+09	1.65103e+09	2.14744e+09	1.83465e+09
M164T376_1	[M+H]+	Dl-ethionine	0.266988	0.733588	0.418887	164.074	375.634			Organic acids and derivatives	Carboxylic acids and derivatives	Amino acids, peptides, and analogues	8.12043e+06	1.33748e+07	2.78544e+07	2.84499e+07	8.18159e+06	2.22808e+07	1.52929e+07	1.13176e+07	1.48978e+07	1.37079e+07	1.49867e+07
M148T385	[M+H]+	DL-Glutamic acid	0.569893	0.995323	0.993697	148.06	384.643	HMDB0060475	C00025	Organic acids and derivatives	Carboxylic acids and derivatives	Amino acids, peptides, and analogues	2.88449e+07	3.07424e+07	1.09032e+08	1.32919e+08	1.83268e+07	1.59433e+08	2.46322e+07	9.77356e+07	6.46444e+07	4.84084e+07	4.89145e+07
M156T517	[M+H]+	DL-histidine	2.13431	0.633666	0.222747	156.076	517.351		C00768	Organic acids and derivatives	Carboxylic acids and derivatives	Amino acids, peptides, and analogues	1.2205e+09	6.76303e+08	1.36631e+09	1.34151e+09	1.00582e+07	8.17385e+08	8.03767e+08	1.28659e+09	1.20895e+09	1.15093e+09	1.18356e+09
M132T739	[M+H]+	DL-isoleucine	0.662442	1.87901	0.0270061	132.102	738.788	HMDB0033923	C00407	Organic acids and derivatives	Carboxylic acids and derivatives	Amino acids, peptides, and analogues	2.9733e+07	3.22852e+07	2.289e+07	2.21804e+07	3.51065e+07	3.9923e+07	6.77798e+07	5.84118e+07	3.8252e+07	4.13747e+07	3.83223e+07
M166T342	(M+H)+	DL-Methionine sulfoxide	0.75826	0.910221	0.909879	166.053	341.769	HMDB0002005	C02989	Organic acids and derivatives	Carboxylic acids and derivatives	"Amino acids, peptides, and analogues"	1.59464e+08	2.4452e+08	3.07808e+07	3.17646e+07	3.20941e+08	2.51459e+07	3.73653e+07	4.11927e+07	2.49565e+07	2.07486e+07	2.16554e+07
M166T403	(M+H)+	DL-Phenylalanine	0.630735	2.04469	0.0715207	166.086	402.601	HMDB0000159	C00079	Organic acids and derivatives	Carboxylic acids and derivatives	"Amino acids, peptides, and analogues"	2.03809e+07	1.45754e+07	2.34087e+07	2.44882e+07	2.5121e+07	5.69086e+07	2.63008e+07	6.1079e+07	5.71822e+07	1.15783e+08	6.84686e+07
M116T309	[M+H]+	DL-proline	6.40036	0.672608	0.707174	116.071	308.657	HMDB0000162	C00148	Organic acids and derivatives	Carboxylic acids and derivatives	Amino acids, peptides, and analogues	1.40767e+10	1.06828e+10	3.87911e+08	4.06367e+08	1.61936e+10	3.27411e+08	4.63986e+08	2.02734e+08	3.1152e+08	3.4952e+08	3.49609e+08
M462T888	[M+NH4]+	Dodecamethylcyclohexasiloxane	0.152924	0.987313	0.908952	462.146	888.42			Organometallic compounds	Organometalloid compounds	Organosilicon compounds	2.4553e+07	1.82239e+07	2.11278e+07	1.85436e+07	2.44709e+07	1.78018e+07	2.14613e+07	1.76684e+07	1.82782e+07	1.68068e+07	1.71656e+07
M198T60	[M+H-C7H13NO2]+	Dodecanoic acid, 12-[[(cyclohexylamino)carbonyl]amino]-	0.771804	0.996581	0.981095	198.185	59.5127			Lipids and lipid-like molecules	Fatty Acyls	Fatty acids and conjugates	1.88384e+08	2.02516e+08	2.1564e+08	2.51243e+08	1.78889e+08	2.92275e+08	1.86637e+08	1.97049e+08	2.47144e+08	2.47153e+08	2.4546e+08
M129T384	[M+H-3H2O]+	Dulcitol	0.38426	1.19169	0.391697	129.066	383.614	HMDB0000107	C01697	Organic oxygen compounds	Organooxygen compounds	Carbohydrates and carbohydrate conjugates	3.98279e+07	3.5522e+07	3.1606e+07	2.66053e+07	2.8733e+07	3.49571e+07	5.79874e+07	3.74862e+07	3.49674e+07	3.30274e+07	3.29741e+07
M425T63	[M+H]+	Eprosartan	0.326589	0.950457	0.774837	425.135	62.5368	HMDB0015014	C07467	Benzenoids	Benzene and substituted derivatives	Benzoic acids and derivatives	5.12611e+07	5.93003e+07	5.60087e+07	3.93144e+07	2.70628e+07	5.62792e+07	5.76799e+07	5.46625e+07	5.59995e+07	5.70717e+07	5.60227e+07
M338T59	[M+H]+	Erucamide	2.47462	1.20414	0.489769	338.341	58.7383			Lipids and lipid-like molecules	Fatty Acyls	Fatty amides	8.9499e+08	1.07665e+09	5.77333e+08	7.73375e+08	4.75227e+08	1.47868e+09	1.02154e+09	1.02513e+09	1.22867e+09	1.2382e+09	1.23818e+09
M295T72	[M+H]+	Estazolam	1.14911	1.45516	0.491341	295.077	71.9472	HMDB0015346	C06981	Organoheterocyclic compounds	Benzodiazepines	1,4-benzodiazepines	1.69356e+08	3.98822e+08	9.81372e+07	1.37116e+08	1.32885e+08	1.51238e+08	5.86677e+08	2.98318e+08	2.51109e+08	2.51107e+08	2.41795e+08
M102T615	[M+H-C6H4Cl2O]+	Ethanol, 2-[[3-(2,3-dichlorophenoxy)propyl]amino]-	0.149752	0.894184	0.132018	102.091	614.62			Benzenoids	Benzene and substituted derivatives	Halobenzenes	1.6097e+07	2.03199e+07	1.81667e+07	1.8053e+07	1.70641e+07	1.76391e+07	1.461e+07	1.56372e+07	1.63813e+07	1.6527e+07	1.06246e+07
M100T793	[M+H-C2H6S]+	Ethiolat	0.279451	0.683563	0.329167	100.076	793.041		C19095	Organosulfur compounds	Thiocarbonyl compounds	Thiocarbamic acid derivatives	7.95825e+07	1.93942e+08	6.40906e+07	7.37182e+07	7.42309e+07	6.33956e+07	6.93304e+07	7.42155e+07	6.0451e+07	3.88798e+07	6.49949e+07
M142T295	[M+H]+	Ethosuximide	0.274496	0.52019	0.177952	142.086	294.998	HMDB0014731	C07505	Organoheterocyclic compounds	Pyrrolidines	Pyrrolidones	4.87752e+07	2.99535e+07	1.47425e+07	1.41185e+07	2.00907e+07	1.25254e+07	9.48193e+06	1.38689e+07	1.15322e+07	1.24272e+07	1.18474e+07
M116T296	[M+H-H2O]+	Ethyldiethanolamine	0.811593	0.784591	0.586617	116.107	295.916			Organic nitrogen compounds	Organonitrogen compounds	Amines	1.15873e+08	9.50432e+07	3.09696e+08	1.94387e+08	5.36782e+07	1.41145e+08	2.67992e+08	9.81662e+07	1.42492e+08	1.08582e+08	1.0846e+08
M95T60	[M+H-H2O]+	Exo-norborneol	0.823	1.12214	0.625073	95.0857	60.0712			Lipids and lipid-like molecules	Prenol lipids	Monoterpenoids	2.90263e+08	5.11979e+08	3.72272e+08	4.71662e+08	7.072e+08	3.61733e+08	3.46513e+08	4.31785e+08	5.07647e+08	5.07713e+08	4.80977e+08
M304T73	[M+H]+	Fenamiphos	0.130691	0.839584	0.229986	304.129	72.9675	HMDB0031787	C18659	Benzenoids	Benzene and substituted derivatives	Phenoxy compounds	1.58764e+07	1.07843e+07	1.63462e+07	1.1732e+07	1.31779e+07	1.0913e+07	9.43599e+06	1.24311e+07	1.78334e+07	1.78328e+07	1.70058e+07
M302T325	[M+H]+	Fenhexamid	0.208155	0.603145	0.554116	302.086	325.283		C18593	Benzenoids	Benzene and substituted derivatives	Anilides	2.07339e+07	2.2243e+07	374463	836578	1.66079e+07	6.60588e+06	567745	2.87025e+06	642801	591364	590727
M239T883	[M+H+2i]+	Fenpiclonil	1.03515	1.31115	0.153408	239.001	883.223		C14268	Organoheterocyclic compounds	Pyrroles	Substituted pyrroles	1.78798e+08	2.23839e+08	3.11728e+08	1.81816e+08	2.81668e+08	3.74896e+08	2.34598e+08	2.83869e+08	2.31698e+08	2.34102e+08	2.46239e+08
M274T175_2	[M+H]+	Fenpropidin	2.78932	1.09206	0.683651	274.273	174.995		C18726	Benzenoids	Benzene and substituted derivatives	Phenylpropanes	5.38756e+09	4.05372e+09	9.65193e+09	6.19679e+09	8.67496e+09	6.72576e+09	6.67734e+09	5.54012e+09	5.82313e+09	5.8232e+09	5.78797e+09
M165T26_2	[M+H]+	Fenuron	0.346501	0.933043	0.739787	165.113	26.0588		C11224				8.16038e+07	1.75159e+08	8.59159e+07	1.07239e+08	1.07106e+08	1.04389e+08	1.05073e+08	1.03226e+08	1.072e+08	1.0721e+08	1.05428e+08
M226T954_1	[M+H]+	Flufenacet oa	0.230235	0.770212	0.276423	226.107	954.146			Organic acids and derivatives	Carboxylic acids and derivatives	Amino acids, peptides, and analogues	1.21884e+07	1.4466e+07	2.49375e+07	1.37994e+07	1.44818e+07	1.0838e+07	1.48026e+07	1.02428e+07	1.50707e+07	1.29066e+07	1.37209e+07
M359T294	[M+H]+	Gardenin b	0.193406	0.586703	0.311667	359.124	294.038		C15109	Phenylpropanoids and polyketides	Flavonoids	O-methylated flavonoids	1.39748e+07	1.47091e+07	1.17885e+07	4.25307e+07	1.27674e+07	8.97476e+06	1.94921e+07	7.46395e+06	1.30656e+07	1.03328e+07	1.22131e+07
M162T386	(M+H-H2O)+	Glucosamine	1.7758	2.94996	0.115395	162.076	385.646	HMDB0001514	C00329	Organic oxygen compounds	Organooxygen compounds	Carbohydrates and carbohydrate conjugates	1.55826e+07	4.19655e+07	2.27536e+07	2.08946e+08	3.81323e+07	2.67296e+08	3.20111e+08	2.27731e+08	5.83386e+07	7.16661e+07	4.65257e+07
M308T831	[M+H]+	Glutathione	0.558807	1.17639	0.329381	308.09	830.606	HMDB0000125	C00051	Organic acids and derivatives	Carboxylic acids and derivatives	Amino acids, peptides, and analogues	7.00506e+07	4.3893e+07	5.04301e+07	5.0514e+07	5.16042e+07	8.30604e+07	6.11968e+07	5.693e+07	5.10793e+07	5.06339e+07	4.9381e+07
M613T404	[M+H]+	Glutathione, oxidized	0.416213	1.46772	0.346616	613.158	403.505	HMDB0003337	C00127	Organic acids and derivatives	Carboxylic acids and derivatives	Amino acids, peptides, and analogues	1.73234e+07	2.93905e+07	3.13568e+07	2.11111e+07	1.20033e+07	2.80551e+07	4.23978e+07	6.31148e+07	2.56022e+07	1.87025e+07	1.58124e+07
M189T310	[M+H]+	Gly-Leu	0.498492	0.824827	0.800998	189.123	309.541	HMDB0000759	C02155	Organic acids and derivatives	Carboxylic acids and derivatives	Amino acids, peptides, and analogues	7.95676e+07	1.30705e+06	1.65091e+08	1.61681e+07	6.37776e+06	3.03215e+07	7.07355e+07	1.08781e+08	9.20623e+07	1.52374e+08	1.52458e+08
M104T306	[M+H-C3H7O5P]+	Glycerophosphocholine	18.0009	0.507572	0.520905	104.107	306.488	HMDB0000086	C00670	Lipids and lipid-like molecules	Glycerophospholipids	Glycerophosphocholines	9.51403e+10	1.02096e+11	2.73597e+09	7.09104e+08	9.44646e+10	2.15385e+09	3.39573e+09	1.84631e+09	3.05095e+09	3.71821e+09	3.71577e+09
M99T225	[M+Na]+	Glycolate	0.455096	0.712581	0.490257	98.9843	224.596	HMDB0000115	C00160	Organic acids and derivatives	Hydroxy acids and derivatives	Alpha hydroxy acids and derivatives	1.28216e+08	1.4135e+08	4.09045e+07	3.55144e+07	1.17733e+08	3.54419e+07	4.25268e+07	5.08407e+07	3.8608e+07	4.03487e+07	4.02871e+07
M501T882	[M+H-H2O]+	Gossypol	0.293238	1.19723	0.488426	501.198	881.873	HMDB0040723	C07667	Lipids and lipid-like molecules	Prenol lipids	Sesquiterpenoids	6.05315e+07	6.19661e+07	5.81381e+07	9.7554e+06	6.11835e+07	5.5624e+07	5.45725e+07	5.65623e+07	5.17499e+07	4.86382e+07	5.18526e+07
M288T77_2	[M+H]+	Heptadecasphinganine	3.17596	0.722014	0.253089	288.289	76.6396			Organic nitrogen compounds	Organonitrogen compounds	Amines	1.69796e+09	1.58931e+09	3.76586e+09	2.12728e+09	1.60265e+09	1.6522e+09	1.63135e+09	1.74218e+09	3.44474e+09	3.43728e+09	3.45125e+09
M283T111	[M+H]+	Hexaethylene glycol	0.354242	0.714462	0.0562143	283.174	111.424	HMDB0061822		Organic oxygen compounds	Organooxygen compounds	Ethers	1.9498e+08	1.78281e+08	1.11072e+08	1.56572e+08	1.22117e+08	1.05744e+08	1.00743e+08	1.29298e+08	1.65435e+08	1.65434e+08	1.63881e+08
M102T193	[M+H]+	Hexylamine	4.17707	1.2883	0.662057	102.128	192.77	HMDB0032323	C08306	Organic nitrogen compounds	Organonitrogen compounds	Amines	6.44626e+08	1.56583e+09	3.71354e+09	5.6976e+09	1.4084e+09	1.1311e+09	6.13224e+09	6.30033e+09	4.19604e+09	4.46781e+09	4.18437e+09
M156T438	[M+H]+	Histidine	1.6492	1.02955	0.936843	156.076	438.49	HMDB0000177	C00135	Organic acids and derivatives	Carboxylic acids and derivatives	Amino acids, peptides, and analogues	1.62026e+09	1.31616e+09	3.8781e+08	1.47976e+09	1.71375e+09	1.51149e+09	2.68832e+08	1.45187e+09	1.34307e+09	8.08521e+08	8.55639e+08
M293T279	[M+H]+	Hydroxyflutamide	0.186979	1.05795	0.739601	293.076	279.219	HMDB0060949	C14204	Benzenoids	Benzene and substituted derivatives	Trifluoromethylbenzenes	1.1682e+07	7.50622e+06	1.00667e+07	8.96156e+06	6.54722e+06	1.257e+07	9.74338e+06	1.15706e+07	9.87078e+06	9.87269e+06	8.75027e+06
M114T297	(M+H-H2O)+	Hydroxyproline	0.136236	0.790594	0.305766	114.055	297.169	HMDB0000725/HMDB0036576	C01157	Organic acids and derivatives	Carboxylic acids and derivatives	"Amino acids, peptides, and analogues"	3.69202e+07	4.64412e+07	2.03388e+07	5.07276e+07	3.5237e+07	3.07257e+07	3.28952e+07	2.32319e+07	2.11154e+07	1.68683e+07	1.68333e+07
M158T57	[M+H]+	Hyocholic acid	0.370872	0.620096	0.00115584	158.154	56.7702			Lipids and lipid-like molecules	Steroids and steroid derivatives	Bile acids, alcohols and derivatives	2.86361e+07	3.37603e+07	3.4327e+07	2.88155e+07	1.74305e+07	2.17765e+07	2.185e+07	1.67892e+07	2.86318e+07	2.80299e+07	2.8178e+07
M230T419	[M+H]+	Icaridin	0.0975517	0.905446	0.778467	230.186	419.349			Organoheterocyclic compounds	Piperidines	Piperidinecarboxylic acids and derivatives	2.14585e+07	2.24817e+07	1.29121e+07	7.30413e+06	2.34049e+07	6.02765e+06	1.66346e+07	1.2023e+07	1.52046e+07	1.66665e+07	1.81089e+07
M203T82	[M+H]+	Ile-Ala	0.818989	1.63404	0.191365	203.139	81.8407			Organic acids and derivatives	Carboxylic acids and derivatives	Amino acids, peptides, and analogues	3.99557e+07	4.47968e+07	3.54794e+07	1.08727e+08	8.18063e+07	8.44104e+07	6.3486e+07	1.44425e+08	7.12015e+07	7.3239e+07	7.11918e+07
M229T317	[M+H]+	Ile-Pro	1.58551	1.45107	0.475761	229.154	317.156			Organic acids and derivatives	Carboxylic acids and derivatives	Amino acids, peptides, and analogues	7.33007e+07	1.35864e+08	2.66562e+08	4.60159e+08	9.17e+07	4.77958e+08	5.62817e+08	2.25562e+08	3.8921e+08	3.95081e+08	3.95112e+08
M233T316	[M+H]+	Ile-Thr	0.126005	0.979747	0.914746	233.149	315.928			Organic acids and derivatives	Carboxylic acids and derivatives	Amino acids, peptides, and analogues	4.33542e+06	4.03617e+06	4.63967e+06	5.20748e+06	2.18479e+06	4.83738e+06	5.80356e+06	5.02402e+06	6.02016e+06	2.73603e+06	2.86495e+06
M306T385	[M+H]+	Imazamox	0.515886	0.367065	0.35506	306.154	385.252		C18598	Organic acids and derivatives	Carboxylic acids and derivatives	Amino acids, peptides, and analogues	1.4422e+07	1.40341e+06	6.11638e+07	8.93567e+06	3.79575e+06	1.04863e+07	8.37445e+06	8.8835e+06	9.84168e+06	7.21047e+06	9.91741e+06
M171T360	[M+H-C4H8]+	Indalone	0.390553	1.23084	0.325767	171.076	360.072		C19142	Organoheterocyclic compounds	Pyrans	Pyranones and derivatives	3.01857e+07	2.75285e+07	2.35568e+07	3.1312e+07	2.54811e+07	2.4417e+07	4.82348e+07	4.04391e+07	2.00774e+07	1.28998e+07	1.87396e+07
M118T317	[M+H]+	Indole	8.69526	0.06275	0.112059	118.065	317.156	HMDB0000738	C00463	Organoheterocyclic compounds	Indoles and derivatives	Indoles	1.32305e+09	5.15499e+08	9.60162e+09	1.26556e+10	1.33516e+09	5.42046e+07	5.10157e+07	7.16274e+07	1.93146e+08	2.79352e+08	2.79552e+08
M175T384	[M+H]+	Indole-3-acetamide	0.54527	0.462196	0.260783	175.071	383.626	HMDB0029739	C02693	Organoheterocyclic compounds	Indoles and derivatives	Indoles	1.0598e+07	1.3247e+07	6.49701e+07	3.94679e+07	7.3676e+06	1.75965e+07	5.12907e+06	2.91988e+07	2.10043e+07	1.69771e+07	1.79464e+07
M157T386	[M+H]+	Indole-3-acetonitrile	0.853408	2.11982	0.241722	157.061	386.452	HMDB0006524	C02938	Organoheterocyclic compounds	Indoles and derivatives	Indoles	3.42492e+07	1.283e+08	4.443e+07	3.38144e+07	2.41892e+08	5.68254e+07	1.65269e+08	4.64524e+07	2.55508e+08	1.26911e+08	2.54488e+08
M146T424	[M+H]+	Indole-3-carboxaldehyde	0.37606	1.20391	0.593275	146.081	423.511	HMDB0029737	C08493	Organoheterocyclic compounds	Indoles and derivatives	Indoles	6.48217e+07	7.79474e+07	3.40076e+07	2.38734e+07	7.7536e+07	4.4362e+07	3.28308e+07	8.68362e+07	5.44185e+07	4.43702e+07	5.46965e+07
M158T86	[M+H-CH2O2]+	Indole-3-pyruvic acid	0.574347	0.636836	0.157483	158.06	85.9357	HMDB0060484	C00331	Organoheterocyclic compounds	Indoles and derivatives	Indolyl carboxylic acids and derivatives	1.00262e+08	2.02647e+08	1.12538e+08	1.15825e+08	9.17314e+07	6.05436e+07	5.2413e+07	1.33645e+08	1.49161e+08	1.49158e+08	1.51078e+08
M331T249	[M+H-H2O]+	Ingenol	0.214481	2.35921	0.370652	331.189	248.951		C09112	Lipids and lipid-like molecules	Prenol lipids	Diterpenoids	779377	583531	4.21927e+06	5.47692e+06	973532	3.33891e+06	1.73622e+07	4.41609e+06	2.07742e+06	2.96548e+06	4.21927e+06
M291T294	[M+Na]+	Inosine	0.452613	2.29962	0.226846	291.069	294.473	HMDB0000195	C00294	Nucleosides, nucleotides, and analogues	Purine nucleosides		126684	878193	1.5903e+07	1.70754e+07	1.57176e+06	3.259e+07	1.72284e+07	2.67585e+07	1.53944e+07	9.53155e+06	8.79354e+06
M361T335	[M+H]+	Irigenin	0.122748	2.7356	0.290344	361.073	335.254		C17957	Phenylpropanoids and polyketides	Isoflavonoids	O-methylated isoflavonoids	2.91669e+06	895679	1.03237e+06	374097	5.31335e+06	479386	461977	8.02192e+06	3.45641e+06	3.86916e+06	4.37842e+06
M502T883	[M+H-C5H11N]+	Irinotecan	0.292453	0.962698	0.246764	502.203	882.784	HMDB0014900	C16641				4.24032e+07	4.71549e+07	4.59144e+07	4.59832e+07	4.28203e+07	4.24264e+07	4.33539e+07	4.60865e+07	3.94622e+07	3.94563e+07	4.13044e+07
M148T92	[M+H]+	Isatin	0.0979785	0.806578	0.41744	148.061	92.192	HMDB0061933	C11129	Organoheterocyclic compounds	Indoles and derivatives	Indolines	1.49073e+08	8.47477e+07	6.48037e+07	8.24458e+07	8.35613e+07	7.16649e+07	5.15267e+07	1.0061e+08	9.98856e+07	9.97572e+07	1.05423e+08
M207T987	[M+H]+	Isoeugenyl acetate	1.07827	0.716383	0.211732	207.124	986.771	HMDB0032348					6.29704e+08	6.28566e+08	6.00323e+08	6.57242e+08	6.20737e+08	1.02159e+08	4.22147e+08	6.57259e+08	4.90039e+08	5.01771e+08	2.57391e+08
M336T151	[M+H]+	Isopentenyladenosine	0.665557	0.485363	0.202949	336.166	151.088		C16427				4.10293e+08	1.33006e+08	1.59038e+08	1.05115e+08	4.59183e+07	1.0513e+08	1.32214e+08	1.08645e+08	1.08756e+08	1.08813e+08	1.13704e+08
M139T963	[M+H]+	Isophorone	0.745798	1.09859	0.79268	139.123	963.337	HMDB0031195	C14743	Organic oxygen compounds	Organooxygen compounds	Carbonyl compounds	1.85823e+08	9.26452e+07	4.61987e+07	9.81042e+07	9.48263e+07	1.88379e+08	9.74023e+07	8.38471e+07	8.51007e+07	8.54637e+07	8.48896e+07
M179T55	[M+H]+	Isoproturon-didemethyl	0.930536	0.558242	0.149158	179.106	55.4141			Benzenoids	Benzene and substituted derivatives	N-phenylureas	1.68507e+08	2.61137e+08	1.33412e+08	1.07109e+08	1.65178e+08	5.57272e+07	3.59397e+07	1.1727e+08	1.7596e+08	1.73085e+08	1.75966e+08
M186T68	(M+NH4)+	Jasmine lactone	0.838334	1.47931	0.529227	186.148	67.9282						1.86241e+08	2.30141e+08	2.20963e+08	2.79128e+08	8.2611e+08	1.60524e+08	1.42747e+08	2.2637e+08	2.84191e+08	2.83184e+08	2.85235e+08
M164T62	[M+H]+	L-beta-homomethionine	0.762577	1.4071	0.0537592	164.074	62.312		C17213	Organic acids and derivatives	Carboxylic acids and derivatives	Amino acids, peptides, and analogues	9.14659e+07	1.22764e+08	1.27754e+08	7.75504e+07	1.66819e+08	1.10176e+08	1.4911e+08	1.64222e+08	1.20839e+08	1.24912e+08	1.20578e+08
M162T336_2	(M+H)+	L-Carnitine	13.781	0.527698	0.561715	162.112	335.69	HMDB0000062	C00318	Organic nitrogen compounds	Organonitrogen compounds	Quaternary ammonium salts	6.17698e+10	5.29613e+10	3.4503e+08	1.34296e+08	5.92449e+10	4.86557e+08	1.97123e+08	8.67715e+08	1.00025e+09	2.16436e+09	2.15491e+09
M176T338	[M+H]+	L-citrulline	0.535957	2.054	0.124854	176.128	338.223	HMDB0000904	C00327	Organic acids and derivatives	Carboxylic acids and derivatives	Amino acids, peptides, and analogues	1.254e+07	1.10656e+07	7.91734e+06	2.30848e+07	1.09276e+07	2.12176e+07	4.36018e+07	3.64173e+07	1.54455e+07	8.39925e+06	8.50498e+06
M427T419	[M+H]+	L-cysteine-glutathione disulfide	0.155068	1.04111	0.748256	427.094	418.56			Organic acids and derivatives	Carboxylic acids and derivatives	Amino acids, peptides, and analogues	8.67109e+06	6.61117e+06	5.45283e+06	7.65251e+06	8.13264e+06	8.18001e+06	7.3136e+06	5.92837e+06	7.58436e+06	6.90369e+06	6.93248e+06
M188T354_2	[M+H]+	L-deprenyl	0.16119	2.14447	0.289199	188.128	354.108		C07245	Benzenoids	Benzene and substituted derivatives	Phenethylamines	705481	2.62827e+06	1.87414e+06	2.19118e+06	1.63708e+06	2.3775e+06	9.25303e+06	2.59944e+06	1.89173e+06	1.77194e+06	1.98114e+06
M147T443	(M+H)+	L-Glutamine	2.28745	2.73614	0.303119	147.077	442.965	HMDB0000641	C00064	Organic acids and derivatives	Carboxylic acids and derivatives	"Amino acids, peptides, and analogues"	3.90515e+08	3.42148e+08	2.68554e+08	1.67952e+08	2.35918e+08	1.59198e+08	2.09296e+09	7.10936e+08	2.07002e+09	4.98763e+09	4.98239e+09
M308T345	[M+H]+	L-glutathione, reduced	0.885176	0.421493	0.42704	308.09	344.662	HMDB0062697	C00051	Organic acids and derivatives	Carboxylic acids and derivatives	Amino acids, peptides, and analogues	2.50659e+08	2.28303e+08	4.74538e+06	3.09426e+06	1.91587e+08	2.82112e+06	6.87063e+06	3.90505e+06	3.10946e+06	2.98841e+06	2.80851e+06
M156T374	(M+H)+	L-Histidine	5.94704	1.64787	0.354987	156.076	374.023	HMDB0000177	C00135	Organic acids and derivatives	Carboxylic acids and derivatives	"Amino acids, peptides, and analogues"	3.79067e+09	5.42967e+09	5.63844e+08	6.76329e+08	6.6847e+09	6.02086e+09	2.03042e+09	2.50162e+09	1.88366e+09	2.44279e+09	2.44543e+09
M144T510	[M+H-CH3ON]+	L-homoarginine	0.466923	0.735268	0.629953	144.138	510.087	HMDB0000670	C01924	Organic acids and derivatives	Carboxylic acids and derivatives	Amino acids, peptides, and analogues	1.17289e+08	1.08342e+08	1.76003e+07	2.50593e+07	1.17519e+08	2.79543e+07	2.08538e+07	3.09392e+07	2.80432e+07	2.76115e+07	2.80663e+07
M128T420	[M+H-CH5O2N]+	L-hydroxyarginine	0.402305	0.932372	0.659265	128.071	419.978	HMDB0004224	C05933	Organic acids and derivatives	Carboxylic acids and derivatives	Amino acids, peptides, and analogues	1.866e+08	1.5863e+08	1.24963e+08	1.43133e+08	1.70337e+08	1.74878e+08	1.28042e+08	9.85896e+07	1.54806e+08	1.61823e+08	1.59923e+08
M229T380	[M+H]+	L-leucyl-l-proline	0.210111	1.62779	0.113326	229.154	379.872	HMDB0011175		Organic acids and derivatives	Carboxylic acids and derivatives	Amino acids, peptides, and analogues	3.13655e+06	3.13655e+06	1.36367e+06	2.99193e+06	3.13655e+06	6.47021e+06	4.558e+06	3.13655e+06	2.27081e+06	2.03077e+06	2.27047e+06
M129T454	(M+H-H2O)+	L-Lysine	0.375561	1.18841	0.323371	129.102	454.151	HMDB0000182	C00047	Organic acids and derivatives	Carboxylic acids and derivatives	"Amino acids, peptides, and analogues"	3.45318e+07	2.11437e+07	2.95597e+07	2.29361e+07	2.14456e+07	3.61441e+07	3.43917e+07	3.65706e+07	4.06075e+07	5.21766e+07	4.28987e+07
M189T519	(M+H)+	L-NG-Monomethylarginine	0.574195	1.15906	0.504819	189.134	518.74						7.78335e+07	5.75611e+07	3.98523e+07	5.06516e+07	9.27835e+07	6.67056e+07	5.04088e+07	5.19321e+07	5.1528e+07	3.33667e+07	5.51669e+07
M173T255_2	(M+CH3CN+H)+	L-Norleucine	0.42898	1.74039	0.021162	173.128	254.51	HMDB0001645	C01933	Organic acids and derivatives	Carboxylic acids and derivatives	"Amino acids, peptides, and analogues"	1.24676e+07	9.08991e+06	4.49478e+06	1.063e+07	1.66582e+07	1.86801e+07	1.63772e+07	1.2126e+07	1.47991e+07	3.2494e+07	3.25523e+07
M130T501	[M+H]+	L-pipecolic acid	0.328005	0.906461	0.723531	130.086	501.183	HMDB0000716	C00408	Organic acids and derivatives	Carboxylic acids and derivatives	Amino acids, peptides, and analogues	7.3465e+08	8.79538e+08	4.40979e+08	2.89563e+08	5.82474e+08	4.62931e+08	4.02534e+08	6.77468e+08	4.84922e+08	5.95319e+08	3.10835e+08
M116T979	(M+H)+	L-Proline	0.249706	1.09551	0.53605	116.071	979.366	HMDB0000162	C00148	Organic acids and derivatives	Carboxylic acids and derivatives	"Amino acids, peptides, and analogues"	2.6665e+07	2.13417e+07	2.65968e+07	1.538e+07	1.90095e+07	2.67402e+07	2.62041e+07	2.66241e+07	2.61217e+07	2.46947e+07	2.61148e+07
M106T442	(M+H)+	L-Serine	0.253323	1.29622	0.0134417	106.05	441.964	HMDB0000187/HMDB0062263	C00065	Organic acids and derivatives	Carboxylic acids and derivatives	"Amino acids, peptides, and analogues"	8.11622e+06	7.28163e+06	6.88767e+06	7.93282e+06	8.3986e+06	1.11933e+07	1.00458e+07	9.53188e+06	8.02815e+06	8.05069e+06	7.68342e+06
M175T85_2	[M+H]+	L-theanine	1.70192	0.636285	0.14698	175.086	84.7884	HMDB0034365	C01047	Organic acids and derivatives	Carboxylic acids and derivatives	Amino acids, peptides, and analogues	8.4251e+08	1.72102e+09	9.84172e+08	1.0124e+09	7.64784e+08	5.63744e+08	4.383e+08	1.1347e+09	1.29409e+09	1.29408e+09	1.3023e+09
M120T333_2	(M+H)+	L-Threonine	2.56911	0.445814	0.436454	120.065	333.466	HMDB0000167	C00188				2.03778e+09	1.94129e+09	8.57628e+07	8.04616e+07	1.70369e+09	6.63848e+07	6.49206e+07	1.30367e+07	1.15842e+08	1.11748e+08	1.52854e+08
M412T562	[M+H]+	Lasiocarpine	0.303031	2.66343	0.0266357	412.248	561.619		C10341				4.45339e+06	3.45991e+06	3.94385e+06	3.08544e+06	7.63434e+06	5.63373e+06	1.13524e+07	1.51781e+07	2.74899e+06	1.61927e+06	1.79582e+06
M321T73	[M+H-H2O]+	Leukotriene b3	0.158262	0.663518	0.258898	321.242	73.1954			Lipids and lipid-like molecules	Fatty Acyls	Eicosanoids	1.55898e+07	3.50589e+07	1.38406e+07	1.70567e+07	1.26895e+07	9.51143e+06	1.13511e+07	2.05552e+07	2.27829e+07	1.82591e+07	1.82726e+07
M338T401	[M+H]+	Linezolid	0.10806	1.11436	0.816313	338.144	401.427	HMDB0014739	C08146	Organoheterocyclic compounds	Oxazinanes	Morpholines	2.67555e+06	311227	3.35359e+06	2.86637e+06	389645	2.72267e+06	4.52087e+06	2.62643e+06	3.43416e+06	2.63176e+06	3.89877e+06
M324T54	[M+H]+	Linoleoyl ethanolamide	0.557435	4.09562	0.0104032	324.271	54.2593	HMDB0012252		Organic nitrogen compounds	Organonitrogen compounds	Amines	7.58531e+06	3.1971e+06	1.78676e+06	5.85767e+06	1.66449e+07	2.86711e+07	1.89889e+07	1.11643e+07	9.86927e+06	9.9576e+06	9.95775e+06
M520T272	[M+H]+	Lpc 18:2	0.239291	0.638539	0.373372	520.339	271.688			Lipids and lipid-like molecules	Glycerophospholipids	Glycerophosphocholines	6.54838e+06	6.72327e+06	1.82546e+07	3.52188e+06	6.92932e+06	4.56434e+06	6.01421e+06	4.87172e+06	5.17272e+06	2.78375e+06	2.89852e+06
M369T82	[M+H-H2O]+	Luffariellolide	0.309724	0.292243	0.218247	369.277	82.1379		C19901	Lipids and lipid-like molecules	Prenol lipids	Terpene lactones	4.56406e+07	1.17957e+07	1.40076e+07	2.69591e+06	6.24444e+06	1.8468e+06	1.02128e+07	3.36273e+06	1.13395e+07	1.12444e+07	1.13411e+07
M214T328_2	(M+H-2H2O)+	Lys-Cys	0.731113	0.341678	0.242079	214.105	328.417						1.9682e+08	1.63024e+08	2.56666e+07	7.0542e+06	7.32179e+07	1.04199e+07	2.3415e+07	2.70777e+07	2.54258e+07	3.22087e+07	3.23202e+07
M204T367	[M+H]+	Lys-Gly	0.297582	0.871903	0.802402	204.134	367.425			Organic acids and derivatives	Carboxylic acids and derivatives	Amino acids, peptides, and analogues	4.22634e+07	7.59529e+07	1.74415e+07	1.75316e+07	7.1155e+07	1.91354e+07	1.88448e+07	2.44312e+07	1.57184e+07	1.58774e+07	1.27795e+07
M147T501	[M+H]+	Lysine	3.14661	1.58521	0.286748	147.112	501.372	HMDB0000182	C00047	Organic acids and derivatives	Carboxylic acids and derivatives	Amino acids, peptides, and analogues	1.43076e+09	1.00957e+09	1.51165e+09	9.32948e+08	8.40749e+08	1.8916e+09	1.4151e+09	3.5962e+09	9.43906e+08	1.03949e+09	7.1465e+08
M325T383	[M+H-H2O]+	Maltose	0.218078	1.53557	0.614483	325.112	382.647	HMDB0000163	C00208	Lipids and lipid-like molecules	Fatty Acyls	Fatty acyl glycosides	1.19293e+07	2.92644e+07	843760	625081	3.0014e+07	699293	3.08176e+06	3.17162e+07	8.71795e+06	7.30505e+06	7.02526e+06
M325T1003	[M+H-2H2O]+	Maresin 1	0.0680385	0.701236	0.0701909	325.237	1003.47			Lipids and lipid-like molecules	Fatty Acyls	Fatty acids and conjugates	3.2384e+06	4.57996e+06	2.9576e+06	3.20826e+06	2.70555e+06	3.18581e+06	1.93291e+06	1.98197e+06	1.87039e+06	1.47763e+06	2.02488e+06
M127T957	[M+H]+	Melamine	0.0710815	0.972129	0.897546	127.086	957.302	HMDB0041922	C08737	Organoheterocyclic compounds	Triazines	1,3,5-triazines	9.62738e+06	9.59247e+06	7.39642e+06	6.2725e+06	1.24523e+07	6.47736e+06	6.3214e+06	6.72104e+06	5.31453e+06	3.76486e+06	3.68627e+06
M173T191_1	[M+H]+	Menadione	1.16311	0.674295	0.139099	173.07	190.738	HMDB0001892	C05377	Benzenoids	Naphthalenes	Naphthoquinones	4.41067e+08	4.13074e+08	5.19403e+08	2.08338e+08	1.70947e+08	2.60748e+08	2.91319e+08	3.43641e+08	2.02638e+08	1.31413e+08	2.03644e+08
M180T405_2	[M+H-H2O]+	Metanephrine	0.121141	0.450274	0.40431	180.088	405.41	HMDB0004063	C05588	Benzenoids	Phenols	Methoxyphenols	2.69683e+06	1.77849e+07	2.59052e+06	2.9433e+06	2.20751e+06	1.87971e+06	834464	6.79245e+06	2.00368e+06	2.63299e+06	2.59863e+06
M150T345	[M+H]+	Methionine	0.492788	1.30822	0.776704	150.058	345.003	HMDB0033951	C01733	Organic acids and derivatives	Carboxylic acids and derivatives	Amino acids, peptides, and analogues	1.33312e+07	1.14367e+07	1.0427e+07	8.38626e+07	1.95453e+07	1.14032e+08	1.07688e+07	1.14071e+07	8.81862e+06	6.92725e+06	7.05652e+06
M166T414	[M+H]+	Methionine sulfoxide	0.246714	1.31996	0.118056	166.052	413.509		C02989	Organic acids and derivatives	Carboxylic acids and derivatives	Amino acids, peptides, and analogues	1.00951e+07	9.25422e+06	7.24994e+06	4.85588e+06	1.21743e+07	1.05258e+07	8.57678e+06	1.02424e+07	5.00303e+06	4.2367e+06	4.187e+06
M371T143	[M+H]+	Methyl (1-(cyclohexylmethyl)-1h-indole-3-carbonyl)-l-valinate	0.09148	0.66876	0.186502	371.227	143.468			Organic acids and derivatives	Carboxylic acids and derivatives	Amino acids, peptides, and analogues	3.08112e+07	2.35809e+07	1.21682e+07	1.45752e+07	1.02545e+07	1.40488e+07	1.29446e+07	1.70123e+07	1.92673e+07	2.15249e+07	1.9244e+07
M519T51	[M+K]+	Methyl (3r,4r,5r)-5-[(2r,3r,4s,5s,6r)-4,5-dihydroxy-6-(hydroxymethyl)-3-[(e)-3-phenylprop-2-enoyl]oxyoxan-2-yl]oxy-3,4-dihydroxycyclohexene-1-carboxylate	0.264358	1.14094	0.306005	519.138	51.313			Lipids and lipid-like molecules	Fatty Acyls	Fatty acyl glycosides	1.73386e+07	2.45811e+07	1.97812e+07	1.8069e+07	2.0576e+07	1.92229e+07	2.3325e+07	2.78889e+07	2.30834e+07	2.37607e+07	2.37661e+07
M182T83	[M+H-H2O]+	Methylecgonine	3.74613	0.00958302	0.277912	182.117	82.7462		C12448				1.49213e+07	3.19529e+08	2.21633e+09	6.23875e+06	1.06968e+07	4.28016e+06	3.67725e+06	5.84971e+06	9.37356e+07	9.37686e+07	9.88773e+07
M196T78	[M+H]+	Methyltyrosinate	1.53757	1.59769	0.246022	196.096	78.0448	HMDB0029217	C03404	Organic acids and derivatives	Carboxylic acids and derivatives	Amino acids, peptides, and analogues	1.00735e+08	3.90761e+08	3.92153e+08	2.10438e+08	1.60812e+08	4.0608e+08	5.27142e+08	6.53976e+08	4.20538e+08	4.1856e+08	4.20543e+08
M128T529	[M+H-C2H4O]+	Metronidazole	0.455423	1.16784	0.243719	128.07	529.272	HMDB0015052	C07203	Organoheterocyclic compounds	Azoles	Imidazoles	6.17058e+07	4.5712e+07	5.77202e+07	6.19947e+07	7.53057e+07	5.84606e+07	5.28132e+07	7.86751e+07	5.41628e+07	5.59415e+07	4.75056e+07
M154T954	[M+H-3H2O]+	Miglitol	0.219045	0.734073	0.313401	154.086	954.064	HMDB0014634	C07708				1.37582e+07	1.68023e+07	1.39778e+07	8.23828e+06	1.75221e+07	6.75523e+06	8.09555e+06	6.36897e+06	5.98492e+06	4.63459e+06	4.0866e+06
M335T82	[M+H-H2O]+	Monolinolenin (9c,12c,15c)	0.226841	0.942526	0.82711	335.257	82.1379			Lipids and lipid-like molecules	Fatty Acyls	Lineolic acids and derivatives	1.73472e+07	1.61164e+07	4.0185e+07	1.9287e+07	1.91532e+07	2.00071e+07	2.35063e+07	2.49275e+07	2.38858e+07	2.38925e+07	2.44125e+07
M101T280	[M+H-CH2O2]+	Monomethyl glutaric acid	0.300947	0.733399	0.586862	101.071	280.402	HMDB0000858		Lipids and lipid-like molecules	Fatty Acyls	Fatty acid esters	1.07599e+07	4.97876e+06	3.05062e+07	2.75217e+07	3.88084e+06	3.53663e+06	1.96796e+07	2.70033e+07	1.98386e+06	1.19868e+06	714591
M311T83	[M+H-H2O]+	Monopalmitolein (9c)	0.254246	0.863136	0.482461	311.257	83.272			Lipids and lipid-like molecules	Glycerolipids	Monoradylglycerols	2.19667e+07	2.34181e+07	4.32889e+07	2.37017e+07	2.26468e+07	2.37785e+07	2.63209e+07	2.42491e+07	2.58305e+07	2.59673e+07	2.59667e+07
M115T499	[M+H-C2H4O2]+	N-.alpha.-acetyl-l-ornithine	0.486115	1.01197	0.943861	115.087	499.3	HMDB0003357	C00437	Organic acids and derivatives	Carboxylic acids and derivatives	Amino acids, peptides, and analogues	1.22062e+08	1.3421e+08	7.65071e+07	8.43226e+07	1.18312e+08	1.04783e+08	7.88588e+07	1.20142e+08	7.13531e+07	5.99105e+07	6.27506e+07
M364T79	[M+H]+	N-(2-hydroxyethyl)-5(6)-epoxy-8z,11z,14z-eicosatrienamide	0.12006	0.830866	0.0916752	364.291	79.4506			Organic nitrogen compounds	Organonitrogen compounds	Amines	7.4542e+06	9.18701e+06	9.71947e+06	1.08797e+07	8.5474e+06	7.07568e+06	7.34459e+06	7.97407e+06	7.15506e+06	7.34076e+06	7.33589e+06
M352T51	[M+H]+	N-3-oxohexadec-11z-enoyl-l-homoserine lactone	0.304287	0.528114	0.333539	352.251	51.1381			Organic acids and derivatives	Carboxylic acids and derivatives	Amino acids, peptides, and analogues	3.078e+07	6.3055e+06	2.79099e+07	3.35128e+06	1.59228e+07	1.06706e+07	6.90365e+06	2.59774e+06	1.13002e+07	1.12344e+07	1.1258e+07
M219T71	[M+H]+	N-acetyl-5-hydroxytryptamine	0.672061	1.72276	0.0393543	219.112	70.8989	HMDB0001238	C00978	Organoheterocyclic compounds	Indoles and derivatives	Hydroxyindoles	4.05613e+07	4.57063e+07	6.56776e+07	3.1946e+07	6.42582e+07	6.76454e+07	7.51074e+07	1.09789e+08	5.26837e+07	5.37889e+07	5.26953e+07
M186T411	[M+H-2H2O]+	N-acetyl-d-galactosamine	0.21907	0.957019	0.91078	186.077	410.547	HMDB0000212	C01074	Organic oxygen compounds	Organooxygen compounds	Carbohydrates and carbohydrate conjugates	3.5272e+07	6.32149e+07	2.18379e+07	2.72588e+07	6.48725e+07	2.98055e+07	2.40137e+07	2.25486e+07	2.41332e+07	2.14322e+07	2.0856e+07
M138T321	[M+H-CH8O4]+	N-acetyl-d-glucosamine	0.411973	1.13038	0.858027	138.055	320.664	HMDB0000215	C00140	Organic oxygen compounds	Organooxygen compounds	Carbohydrates and carbohydrate conjugates	2.50947e+06	1.47321e+07	1.04601e+08	4.13407e+07	1.88744e+07	2.2115e+07	5.06442e+07	9.28254e+07	2.2706e+07	1.95131e+07	1.97258e+07
M198T371	(M+H)+	N-Acetyl-L-Histidine	0.0365309	1.03397	0.929852	198.085	370.986						7.47308e+06	5.01317e+06	1.01864e+07	1.16203e+07	1.65976e+07	9.38626e+06	5.38746e+06	4.08632e+06	3.0099e+06	3.03239e+06	2.31934e+06
M120T195	[M+H-C3H4O3]+	N-acetyl-l-phenylalanine	0.632096	0.762509	0.393884	120.081	194.542	HMDB0000512	C03519	Organic acids and derivatives	Carboxylic acids and derivatives	Amino acids, peptides, and analogues	3.85074e+07	2.05605e+08	1.95612e+08	1.90616e+08	1.20886e+08	1.1745e+08	1.42359e+08	9.99446e+07	1.01446e+08	6.53445e+07	1.01051e+08
M308T62	[M+H-2H2O]+	N-acetyldihydrosphingosine	1.42821	1.6277	0.124397	308.294	62.0838			Lipids and lipid-like molecules	Sphingolipids	Ceramides	1.16575e+08	1.20803e+08	1.15838e+08	2.92343e+08	3.15687e+08	2.98227e+08	2.80692e+08	1.56168e+08	2.09867e+08	2.09866e+08	2.11726e+08
M154T900	[M+H]+	N-acetylhistamine	0.291535	1.02973	0.28269	154.086	899.654	HMDB0013253	C05135	Organic acids and derivatives	Carboxylic acids and derivatives	Carboxylic acid derivatives	3.29047e+07	3.30149e+07	3.18433e+07	3.04545e+07	3.22846e+07	3.19016e+07	3.42046e+07	3.36381e+07	3.14054e+07	2.90857e+07	3.1473e+07
M188T75	[M+H-C2H4O3S]+	N-acetylsulfamethoxazole	0.543227	0.617597	0.0713668	188.07	75.0958	HMDB0013854	C13061	Benzenoids	Benzene and substituted derivatives	Benzenesulfonamides	5.91919e+07	5.37254e+07	7.79593e+07	6.80969e+07	5.66686e+07	2.4599e+07	2.08465e+07	5.78272e+07	8.93464e+07	8.60785e+07	8.60372e+07
M412T59	[M+H]+	N-arachidonoyltaurine	0.574702	1.01804	0.963013	412.251	58.9961			Lipids and lipid-like molecules	Fatty Acyls	Fatty amides	1.00529e+08	1.17512e+08	5.169e+07	1.38364e+08	5.01117e+07	1.12212e+08	5.83406e+07	1.94793e+08	8.7148e+07	8.71414e+07	9.30586e+07
M176T366	[M+H]+	N-cyclohexylaniline	0.368607	0.358737	0.0907929	176.128	366.122			Organic nitrogen compounds	Organonitrogen compounds	Amines	3.14044e+07	2.05934e+07	2.36661e+07	6.98144e+07	1.69573e+07	1.14253e+07	1.62039e+07	7.60183e+06	6.47694e+06	3.17307e+06	2.87053e+06
M122T345	[M+H]+	N-ethylaniline	1.35597	0.855323	0.780463	122.081	345.434		C14455	Organic nitrogen compounds	Organonitrogen compounds	Amines	1.26515e+08	1.44927e+08	5.67024e+08	8.49999e+08	1.30583e+08	4.22479e+08	2.36837e+08	6.54284e+08	8.66585e+08	1.73364e+09	1.7456e+09
M100T40	[M+2H]2+	N-methyl-n-(tetrahydro-2-furanylmethyl)-4-piperidinamine	0.934718	1.03432	0.922829	100.076	40.3336			Organoheterocyclic compounds	Piperidines	Aminopiperidines	3.93993e+08	1.15066e+08	1.26165e+08	3.89372e+08	2.23747e+08	2.47632e+08	2.11605e+08	3.7678e+08	2.22966e+08	2.18092e+08	2.18786e+08
M396T191	[M+H]+	N-oleyl-leucine	0.316292	0.510803	0.0215052	396.346	191.217			Organic acids and derivatives	Carboxylic acids and derivatives	Amino acids, peptides, and analogues	1.2006e+07	1.37655e+07	2.09913e+07	2.30693e+07	9.85937e+06	9.49854e+06	9.20722e+06	7.10527e+06	9.70787e+06	9.60424e+06	8.04734e+06
M521T62	[M+H-H2O]+	N-palmitoyl-d-sphingosine	0.722667	0.984514	0.921614	520.508	61.5248	HMDB0004949		Lipids and lipid-like molecules	Sphingolipids	Ceramides	2.46411e+08	1.70325e+08	2.19466e+08	1.90935e+08	1.31242e+08	2.02383e+08	2.25562e+08	2.5514e+08	1.74785e+08	1.72732e+08	1.72725e+08
M189T509	[M+H]+	N,n,n-trimethyllysine	1.54507	1.03589	0.783424	189.159	509.126	HMDB0001325	C03793	Organic acids and derivatives	Carboxylic acids and derivatives	Amino acids, peptides, and analogues	9.50009e+08	9.01882e+08	6.57997e+08	8.41905e+08	9.41407e+08	8.81654e+08	1.01544e+09	6.33576e+08	5.16445e+08	3.43309e+08	4.5581e+08
M102T527	[M+H-C5H9O2N]+	N.omega.-propyl-l-arginine	0.204914	1.04868	0.775844	102.092	527.168			Organic acids and derivatives	Carboxylic acids and derivatives	Amino acids, peptides, and analogues	2.38821e+07	3.04178e+07	2.72437e+07	3.59385e+07	4.25393e+07	2.48862e+07	2.59125e+07	2.98628e+07	2.72261e+07	2.64989e+07	2.14956e+07
M188T342	(M+H)+	N1-Acetylspermidine	0.270016	1.18422	0.703168	188.175	341.832						9.5862e+07	3.84789e+06	7.56634e+07	7.62452e+07	9.9513e+07	1.24978e+07	9.02228e+07	9.57372e+07	7.96096e+07	3.46611e+07	8.56324e+07
M282T303	(M+H)+	N6-methyladenosine	0.578801	0.355357	0.26566	282.119	303.164	HMDB0004044		Nucleosides, nucleotides, and analogues	Purine nucleosides		1.42459e+08	9.8787e+07	662109	3.92351e+07	8.28833e+07	2.87425e+06	2.69351e+06	1.14551e+07	1.38956e+07	1.82987e+07	1.83424e+07
M175T531	[M+H]+	N6,n6-dimethyllysine	0.657476	1.24835	0.272222	175.144	531.159			Organic acids and derivatives	Carboxylic acids and derivatives	Amino acids, peptides, and analogues	1.11855e+08	3.9605e+07	1.21961e+08	9.31625e+07	1.0743e+08	1.26389e+08	1.09492e+08	1.14313e+08	8.31205e+07	4.93554e+07	4.98715e+07
M171T303_2	[M+H-NH3]+	N8-acetylspermidine	0.254715	0.703665	0.271094	171.149	302.606	HMDB0002189	C01029	Organic acids and derivatives	Carboximidic acids and derivatives	Carboximidic acids	1.27352e+07	1.10167e+07	2.16621e+07	9.51006e+06	1.34392e+07	4.23941e+06	9.72176e+06	1.12478e+07	9.93584e+06	7.31264e+06	8.13454e+06
M308T542	[M+2H]2+	Neomycin	0.133822	1.75973	0.0276471	308.187	541.705	HMDB0015129	C01737	Organic oxygen compounds	Organooxygen compounds	Carbohydrates and carbohydrate conjugates	1.36459e+06	1.57944e+06	1.56579e+06	1.36516e+06	3.4245e+06	1.75538e+06	2.9982e+06	2.16031e+06	1.36699e+06	899973	949669
M87T98	[M+H-H2O]+	Neopentyl glycol	0.0594572	0.783793	0.298534	87.092	97.879			Organic oxygen compounds	Organooxygen compounds	Alcohols and polyols	1.48924e+07	1.8014e+07	1.22532e+07	1.15238e+07	1.21298e+07	1.30871e+07	1.46819e+07	4.52916e+06	5.20989e+06	2.55213e+06	6.93687e+06
M203T497	[M+H]+	Ng,ng-dimethyl-l-arginine	0.786366	0.906526	0.792973	203.15	497.431	HMDB0001539	C03626	Organic acids and derivatives	Carboxylic acids and derivatives	Amino acids, peptides, and analogues	8.49629e+08	7.64411e+08	3.10684e+08	2.53889e+08	7.73198e+08	3.24135e+08	3.3992e+08	5.37718e+08	3.52122e+08	2.06782e+08	2.05868e+08
M123T107_2	[M+H]+	Niacinamide	18.1001	0.930492	0.385285	123.055	107.132	HMDB0001406	C00153	Organoheterocyclic compounds	Pyridines and derivatives	Pyridinecarboxylic acids and derivatives	1.61831e+11	1.72337e+11	1.67368e+11	1.53078e+11	1.18596e+11	1.61985e+11	1.59217e+11	1.69315e+11	1.68744e+11	1.68957e+11	1.68957e+11
M124T147	[M+H]+	Nicotinate	0.363107	3.9321	0.296355	124.051	147.171	HMDB0001488	C00253	Organoheterocyclic compounds	Pyridines and derivatives	Pyridinecarboxylic acids and derivatives	7.65433e+06	2.26001e+06	4.31221e+06	4.38786e+06	5.29869e+07	5.86563e+06	1.37986e+07	542541	2.52571e+06	3.96907e+06	5.15697e+06
M798T85	[M+Na]+	Nis(monooleoylglycero)phosphate (s,r isomer)	0.211029	0.704062	0.474076	797.53	85.2525			Lipids and lipid-like molecules	Glycerophospholipids	Lysobisphosphatidic acids	2.44417e+06	6.40025e+06	1.58228e+07	5.98309e+06	3.53273e+06	4.61248e+06	6.83708e+06	6.59739e+06	5.83177e+06	6.25872e+06	5.86197e+06
M332T355_1	[M+H]+	Nizatidine	0.0411834	0.739141	0.55971	332.145	355.45	HMDB0014723	C07270	Organoheterocyclic compounds	Azoles	Thiazoles	333257	354853	834191	94469.1	236101	146387	330367	482165	221436	333257	299342
M219T54	[M+H]+	Nootkatone	1.00179	2.01189	0.288979	219.174	53.5058		C17914	Lipids and lipid-like molecules	Prenol lipids	Sesquiterpenoids	1.37347e+07	1.59175e+08	4.4679e+07	5.91825e+07	1.79823e+08	2.65651e+08	5.92576e+07	5.21013e+07	1.10617e+08	1.08082e+08	1.08087e+08
M118T71_1	[M+H]+	Norvaline	1.23368	1.20464	0.728337	118.086	71.2694	HMDB0013716	C01826	Organic acids and derivatives	Carboxylic acids and derivatives	Amino acids, peptides, and analogues	3.98487e+07	4.86891e+08	8.46585e+07	5.66868e+08	3.59946e+08	5.4379e+08	4.22862e+08	9.27935e+07	5.61834e+08	5.68183e+08	5.68506e+08
M130T190_1	[M+H-H2O]+	O-acetyl-l-serine	0.654031	0.8742	0.703202	130.065	189.793	HMDB0003011	C00979	Organic acids and derivatives	Carboxylic acids and derivatives	Amino acids, peptides, and analogues	7.51006e+07	3.04094e+08	2.41299e+08	2.24871e+08	9.08881e+07	3.05073e+08	1.96074e+08	1.46983e+08	1.5738e+08	1.7784e+08	1.53557e+08
M136T75	[M+H-CH3O5P]+	O-phosphotyrosine	0.758868	1.51384	0.0391166	136.075	75.0958	HMDB0006049	C06501	Organic acids and derivatives	Carboxylic acids and derivatives	Amino acids, peptides, and analogues	7.08633e+07	8.85665e+07	8.30319e+07	4.73554e+07	9.73377e+07	8.68074e+07	1.19997e+08	1.34595e+08	1.05092e+08	9.91227e+07	9.90932e+07
M282T62_3	[M+H]+	Oleamide	6.23873	0.795517	0.43014	282.278	62.032	HMDB0002117	C19670	Lipids and lipid-like molecules	Fatty Acyls	Fatty amides	8.73046e+09	1.39534e+10	1.68143e+10	1.36083e+10	4.36061e+09	8.55986e+09	1.20366e+10	1.729e+10	1.22852e+10	1.30107e+10	1.22899e+10
M265T60	[M+H-CH4O]+	Oleic acid methyl ester	0.859041	0.904068	0.619432	265.252	60.011		C03425	Lipids and lipid-like molecules	Fatty Acyls	Fatty acid esters	2.8123e+08	4.52774e+08	5.34401e+08	5.42082e+08	4.34911e+08	2.73007e+08	3.83214e+08	5.45671e+08	4.04909e+08	4.20332e+08	4.05029e+08
M310T59	[M+H]+	Oleoyl ethylamide	1.87666	1.01436	0.945817	310.31	59.3072			Lipids and lipid-like molecules	Fatty Acyls	Fatty amides	1.4968e+09	2.96793e+09	2.43397e+09	3.06672e+09	2.8343e+09	1.65562e+09	2.31084e+09	3.30779e+09	2.46055e+09	2.48495e+09	2.46068e+09
M307T73	[M+H]+	Oxandrolone	0.183192	1.09798	0.613534	307.226	72.8825	HMDB0014759	C07346	Lipids and lipid-like molecules	Steroids and steroid derivatives	Steroid lactones	1.6315e+07	2.19257e+07	1.83866e+07	1.82477e+07	2.28168e+07	1.62628e+07	1.4481e+07	2.86501e+07	2.25254e+07	2.20512e+07	2.25293e+07
M134T119	(M+H)+	Oxindole	0.152269	0.90024	0.85964	134.061	118.82						3.78721e+06	7.55914e+06	3.27585e+06	2.25777e+07	7.2629e+06	5.60134e+06	5.79949e+06	1.48251e+07	3.85241e+06	4.49689e+06	7.30099e+06
M262T839	[M+H]+	Oxolinic acid	0.149736	0.879452	0.697215	262.077	838.587		C11342	Organoheterocyclic compounds	Quinolines and derivatives	Quinoline carboxylic acids	1.17646e+07	1.49741e+07	4.52833e+06	1.31456e+07	4.35903e+06	7.39092e+06	1.43646e+07	1.29442e+07	1.22522e+07	1.18649e+07	1.1859e+07
M146T62_1	(M+H)+	Oxyquinoline	0.258202	0.980624	0.933232	146.06	62.312						4.21881e+07	1.86334e+07	2.94039e+07	3.94373e+07	2.73522e+07	2.8184e+07	2.55217e+07	4.60924e+07	4.99879e+07	4.99928e+07	4.90262e+07
M147T142	[M+H-H2O]+	P-coumaric acid	0.307767	1.11239	0.329379	147.055	142.201	HMDB0002035	C00811	Phenylpropanoids and polyketides	Cinnamic acids and derivatives	Hydroxycinnamic acids and derivatives	3.07621e+07	2.61496e+07	3.26636e+07	2.55521e+07	2.66309e+07	2.99692e+07	3.30594e+07	3.84065e+07	3.18789e+07	3.10142e+07	3.19519e+07
M133T39	[M+H-H2O]+	P-coumaryl alcohol	0.347665	1.26626	0.532086	133.052	39.2587	HMDB0003654	C02646				1.43531e+07	2.51801e+07	2.86161e+06	2.42006e+07	2.22679e+07	2.40971e+07	2.87868e+07	9.17531e+06	1.95067e+07	1.901e+07	1.95075e+07
M161T80	[M+H-C2H6O]+	P-methoxycinnamic acid ethyl ester	1.58436	0.387871	0.143034	161.071	79.9191	HMDB0030762	C10476	Phenylpropanoids and polyketides	Cinnamic acids and derivatives	Cinnamic acid esters	2.7892e+08	8.34454e+07	4.65693e+08	2.85526e+08	6.17879e+07	5.41e+07	1.72918e+07	2.98747e+08	5.01464e+08	4.9438e+08	4.94378e+08
M327T55_1	[M+H-C27H29O10N]+	Paclitaxel	0.355178	1.40039	0.305176	327.144	55.1149	HMDB0015360	C07394	Lipids and lipid-like molecules	Prenol lipids	Diterpenoids	1.67478e+07	3.38384e+07	1.04443e+07	8.11373e+06	2.25164e+07	1.94825e+07	2.56062e+07	2.92239e+07	2.31612e+07	2.33187e+07	2.31613e+07
M256T63_2	[M+H]+	Palmitamide	1.18316	0.867842	0.143659	256.263	63.2904	HMDB0012273		Lipids and lipid-like molecules	Fatty Acyls	Fatty amides	7.95764e+08	1.12347e+09	9.73821e+08	9.55491e+08	7.848e+08	8.05558e+08	8.10847e+08	9.38726e+08	8.93782e+08	9.21912e+08	8.93806e+08
M300T72	[M+H]+	Palmitoyl ethanolamide	1.35397	0.2218	0.132236	300.289	71.9731	HMDB0002100	C16512	Organic acids and derivatives	Carboximidic acids and derivatives	Carboximidic acids	2.71679e+07	2.06796e+08	2.30018e+08	2.94739e+07	2.06226e+07	2.99056e+07	2.88507e+07	3.00697e+07	3.00938e+07	3.00972e+07	3.04806e+07
M330T26	[M+H]+	Palmitoylserinol	0.137186	1.17205	0.285408	330.278	25.9964	HMDB0013654		Lipids and lipid-like molecules	Fatty Acyls	Fatty amides	3.22745e+06	3.8838e+06	2.00091e+06	3.8427e+06	4.25204e+06	3.44568e+06	3.56928e+06	3.91674e+06	3.54028e+06	3.54215e+06	3.67936e+06
M202T323	[M+H-H2O]+	Pantothenic acid	0.216342	0.888277	0.847154	202.107	323.346	HMDB0000210	C00864	Organic acids and derivatives	Carboxylic acids and derivatives	Amino acids, peptides, and analogues	7.79188e+07	7.56899e+07	2.91045e+07	1.12384e+07	7.65314e+07	5.05894e+06	8.25922e+06	8.24331e+07	4.38617e+07	1.23858e+08	1.23558e+08
M757T202	(M+Na)+	PC(16:0/16:0)	0.923419	0.777525	0.641326	756.552	201.666	HMDB0000564/HMDB0007878/HMDB0007879/HMDB0007880/HMDB0007882/HMDB0007884/HMDB0007886/HMDB0007887/HMDB0007897/HMDB0007898/HMDB0007911/HMDB0007912/HMDB0007913/HMDB0007914/HMDB0007936/HMDB0007937/HMDB0007938/HMDB0007939/HMDB0007940/HMDB0007958/HMDB0007959/HMDB0007960/HMDB0007961/HMDB0007964/HMDB0007966/HMDB0007967/HMDB0007981/HMDB0007982/HMDB0007983/HMDB0007984/HMDB0007985/HMDB0008002/HMDB0008003/HMD…	C00157	Lipids and lipid-like molecules	Glycerophospholipids	Glycerophosphocholines	1.32978e+09	1.40392e+09	2.14714e+06	8.15522e+08	1.12789e+09	8.15522e+08	8.15522e+08	2.33997e+06	8.15522e+08	9.17738e+08	9.24836e+08
M432T34	[M+H]+	Peimine	0.14483	4.41798	0.0203555	432.356	34.1649		C10830	Lipids and lipid-like molecules	Steroids and steroid derivatives	Steroidal alkaloids	188596	266577	62709.6	787346	1.14221e+06	1.28631e+06	2.37718e+06	960784	954338	955287	990255
M125T81	[M+H-CH2O2]+	Penicillic acid	0.968121	0.683286	0.478849	125.071	81.1749		C19495	Organic acids and derivatives	Keto acids and derivatives	Medium-chain keto acids and derivatives	2.93805e+08	1.19636e+09	3.68174e+08	3.7189e+08	6.32761e+08	1.93643e+08	2.85563e+08	4.11914e+08	4.35272e+08	3.91304e+08	6.23243e+08
M239T101	[M+H]+	Pentaethylene glycol	0.357691	0.730787	0.102067	239.148	100.731			Organic oxygen compounds	Organooxygen compounds	Ethers	3.50824e+08	2.88207e+08	1.74855e+08	2.73198e+08	1.94986e+08	2.13172e+08	1.69963e+08	2.16306e+08	2.60873e+08	2.69706e+08	2.60399e+08
M536T87	[M+Na]+	Pentanoic acid, 5-(2,6-difluorophenoxy)-3-[[(2s)-3-methyl-1-oxo-2-[(2-quinolinylcarbonyl)amino]butyl]amino]-4-oxo-, (3s)-	0.165445	2.17065	0.346201	536.182	87.4982			Organic acids and derivatives	Peptidomimetics	Hybrid peptides	2.0732e+06	2.37097e+06	1.99651e+06	3.56124e+06	1.39405e+07	2.33691e+06	2.98113e+06	2.45213e+06	3.5255e+06	3.40194e+06	3.40547e+06
M369T566	[M+H]+	Perindopril	0.0289067	0.932455	0.854348	369.249	565.846	HMDB0014928	C07706	Organic acids and derivatives	Carboxylic acids and derivatives	Amino acids, peptides, and analogues	970124	625421	308569	295166	835328	390788	356933	467681	347776	225407	165864
M235T912	[M+Na]+	Perseitol	0.280502	1.0045	0.979389	235.06	911.648	HMDB0033750	C08255	Organic oxygen compounds	Organooxygen compounds	Carbohydrates and carbohydrate conjugates	1.8663e+07	2.14706e+07	3.41825e+07	3.48234e+07	2.31214e+07	3.16863e+07	2.71162e+07	2.77068e+07	1.78907e+07	1.29062e+07	1.19325e+07
M103T316	[M+H-H2O]+	Phenylacetaldehyde	0.340412	0.380361	0.458932	103.054	316.478	HMDB0006236	C00601	Benzenoids	Benzene and substituted derivatives	Phenylacetaldehydes	1.43237e+06	796754	2.84253e+07	3.56911e+06	929770	3.63736e+06	3.63826e+06	4.8119e+06	1.67983e+07	1.07997e+07	1.04061e+07
M166T330	[M+H]+	Phenylalanine	0.588003	1.14367	0.751561	166.086	330.446	HMDB0000159	C00079	Organic acids and derivatives	Carboxylic acids and derivatives	Amino acids, peptides, and analogues	7.89534e+07	3.63329e+07	6.94155e+07	6.3676e+07	1.59805e+06	8.26722e+07	7.68205e+07	1.2297e+08	9.24304e+07	9.24588e+07	9.85326e+07
M184T359	[M+H]+	Phosphocholine	0.262167	1.4437	0.436519	184.09	358.714	HMDB0001565	C00588	Organic nitrogen compounds	Organonitrogen compounds	Quaternary ammonium salts	938807	8.70015e+06	2.68426e+06	1.14893e+07	4.48606e+06	1.33524e+07	1.01117e+07	6.42795e+06	4.16419e+06	2.5103e+06	2.30892e+06
M184T933	(M+H)+	Phosphorylcholine	0.334681	0.92798	0.638264	184.073	933.154	HMDB0001565	C00588	Organic nitrogen compounds	Organonitrogen compounds	Quaternary ammonium salts	6.45746e+07	9.57768e+07	5.48324e+07	9.81084e+07	8.06155e+07	7.30288e+07	7.20538e+07	6.50306e+07	5.71118e+07	4.62847e+07	4.57707e+07
M299T51	[M+H]+	Phoxim	0.0799108	1.04613	0.815001	299.061	50.7133		C18757				2.15772e+06	1.78561e+06	1.33981e+06	1.90948e+06	1.24427e+06	1.57608e+06	2.56108e+06	2.14301e+06	2.13553e+06	2.13997e+06	2.44042e+06
M318T183	[M+H]+	Phytosphingosine	1.63307	1.2949	0.290368	318.3	183.323	HMDB0004610	C12144	Organic nitrogen compounds	Organonitrogen compounds	Amines	5.13702e+08	2.40632e+08	2.3941e+08	3.53112e+08	5.93765e+08	4.20948e+08	3.99599e+08	3.29727e+08	4.04641e+08	4.06777e+08	4.06779e+08
M231T85	[M+H-H2O]+	Pindolol	2.00724	7.28271	0.189371	231.152	84.725	HMDB0015095	C07445	Organoheterocyclic compounds	Indoles and derivatives	Indoles	4.71586e+07	2.64463e+07	5.72095e+07	9.83727e+07	1.14431e+09	2.06552e+08	1.8064e+08	1.37602e+08	2.31921e+08	2.32612e+08	2.30931e+08
M357T197	[M+H]+	Pioglitazone	0.327104	1.51363	0.581563	357.118	196.535	HMDB0015264	C07675				2.93062e+06	3.05839e+06	8.5786e+06	2.93288e+07	4.45731e+06	1.27369e+07	1.11479e+07	3.81006e+07	1.22409e+07	1.23074e+07	1.16655e+07
M376T59	[M+H]+	Pipamperone	0.641197	0.965258	0.900623	376.258	58.5968			Organic oxygen compounds	Organooxygen compounds	Carbonyl compounds	2.39485e+08	9.79779e+07	8.97685e+07	1.52869e+08	1.01344e+08	1.68569e+08	1.70943e+08	1.19092e+08	5.22347e+08	5.08323e+08	5.2244e+08
M86T277_2	[M+H]+	Piperidine	3.29445	0.634167	0.674765	86.0968	277.405	HMDB0034301	C01746				3.27812e+09	3.0975e+09	3.87459e+07	4.14935e+07	3.97331e+09	4.08674e+07	3.98409e+07	4.00635e+07	4.20016e+07	4.40465e+07	4.52312e+07
M160T91	[M+H]+	Pregabalin	0.601072	2.71042	0.269869	160.133	91.3215	HMDB0014375		Organic acids and derivatives	Carboxylic acids and derivatives	Amino acids, peptides, and analogues	2.43439e+07	1.61766e+07	2.62767e+07	2.13962e+07	1.52537e+08	2.65151e+07	3.22936e+07	2.7695e+07	4.33985e+07	4.34533e+07	4.01116e+07
M367T40	[M+H-H2O]+	Previtamin d3	0.136514	0.742673	0.253062	367.335	39.6568		C07711	Lipids and lipid-like molecules	Steroids and steroid derivatives	Vitamin D and derivatives	2.58199e+07	1.47641e+07	1.97065e+07	1.03865e+07	1.32527e+07	1.43087e+07	1.56954e+07	9.23305e+06	1.77962e+07	1.78249e+07	1.77962e+07
M302T166	[M+H]+	Pro-Trp	0.32211	0.898474	0.489851	302.305	165.988	HMDB0000269	C00836	Organic nitrogen compounds	Organonitrogen compounds	Amines	7.51704e+07	4.96185e+07	8.24632e+07	5.36359e+07	4.64111e+07	6.30174e+07	6.18592e+07	6.31133e+07	9.78388e+07	9.78359e+07	9.93883e+07
M175T829	[M+H-C5H9N+2i]+	Pronamide	0.319743	0.77101	0.700656	174.972	828.729		C14333	Benzenoids	Benzene and substituted derivatives	Benzoic acids and derivatives	8.63222e+07	6.6308e+08	8.34204e+07	2.05578e+08	3.41382e+08	1.89179e+08	1.86484e+08	8.35723e+07	2.16262e+08	2.30954e+08	2.31016e+08
M525T76	[M+Na]+	Propanoic acid, 2-[[4-[2-[[(cyclohexylamino)carbonyl](4-cyclohexylbutyl)amino]ethyl]phenyl]thio]-2-methyl-	0.296396	1.21629	0.0906796	525.299	76.1349		C15622	Organosulfur compounds	Thioethers	Aryl thioethers	1.48058e+07	1.48058e+07	1.48058e+07	1.50375e+07	1.47666e+07	1.96682e+07	1.61503e+07	2.17295e+07	1.06637e+07	1.02127e+07	1.02181e+07
M260T417	[M+H]+	Propranolol	0.302519	1.64761	0.0166318	260.171	417.151	HMDB0001849	C07407				6.73325e+06	6.82216e+06	7.00014e+06	8.05131e+06	1.04974e+07	1.06779e+07	1.58895e+07	1.00682e+07	9.29955e+06	8.52402e+06	8.03908e+06
M301T63	[M+H-3H2O]+	Prostaglandin d1	0.558086	0.425537	0.347807	301.216	62.5284	HMDB0005102	C06438	Lipids and lipid-like molecules	Fatty Acyls	Eicosanoids	5.83655e+07	2.56797e+08	4.59101e+07	2.42065e+07	3.70224e+07	3.88093e+07	2.89927e+07	5.91259e+07	6.57247e+07	6.56458e+07	5.59037e+07
M317T388	[M+H-H2O]+	Prostaglandin j2	0.177002	0.774922	0.737224	317.192	387.609	HMDB0002710	C05957	Lipids and lipid-like molecules	Fatty Acyls	Eicosanoids	1.18025e+07	1.37121e+07	1.9881e+06	995983	1.49112e+07	1.51443e+06	1.87742e+06	3.7812e+06	1.4926e+06	723471	1.49182e+06
M80T107	[M+H]+	Pyridine	0.719651	0.985589	0.91742	80.05	106.707	HMDB0000926	C00747				4.21044e+08	2.71732e+08	4.09992e+08	4.16236e+08	4.19969e+08	2.68424e+08	4.07327e+08	4.01395e+08	4.22666e+08	4.29199e+08	4.22656e+08
M246T945	[M+H]+	Pyrovalerone	0.437575	1.20919	0.579594	246.185	944.65			Organic oxygen compounds	Organooxygen compounds	Carbonyl compounds	3.306e+07	1.71074e+07	1.8721e+07	5.05609e+07	2.8534e+07	4.3924e+07	5.21518e+07	1.98275e+07	2.10384e+07	3.71096e+07	4.51672e+07
M210T423	[M+H-C21H40O3]+	Pyrrolidinium, 1-[(7r)-7-(acetyloxy)-4-hydroxy-4-oxido-3,5,9-trioxa-4-phosphapentacos-1-yl]-1-methyl-, inner salt	0.282005	1.06359	0.892562	210.089	423.224						4.58775e+07	9.17874e+07	1.93308e+07	1.74212e+07	6.09423e+07	3.74286e+07	2.43576e+07	6.278e+07	2.04268e+07	1.07159e+07	2.16075e+07
M314T162	[M+H]+	R-palmitoyl-(2-methyl) ethanolamide	0.0634789	0.849543	0.505178	314.305	162.302			Lipids and lipid-like molecules	Fatty Acyls	Fatty amides	2.15054e+06	1.42017e+06	2.86493e+06	2.12333e+06	1.29372e+06	2.45617e+06	2.37077e+06	1.15054e+06	3.73444e+06	3.34998e+06	3.34106e+06
M192T957	[M+H-C10H12O2]+	Rotundine	0.0835593	0.82794	0.440361	192.101	957.147		C02890				3.62763e+07	3.76504e+07	2.69954e+07	1.8085e+07	3.11398e+07	1.52011e+07	3.22821e+07	1.99078e+07	1.70623e+07	1.5627e+07	1.56135e+07
M385T385	[M+H]+	S-adenosyl-l-homocysteine	0.138958	1.14963	0.431538	385.128	384.522	HMDB0000939	C00021	Nucleosides, nucleotides, and analogues	5'-deoxyribonucleosides	5'-deoxy-5'-thionucleosides	4.487e+06	6.56071e+06	3.8741e+06	4.2572e+06	6.1212e+06	5.25949e+06	6.72015e+06	3.94787e+06	4.3776e+06	5.27075e+06	2.92029e+06
M399T453	[M+H]+	S-adenosylmethionine	0.0265481	1.009	0.984247	399.143	453.342	HMDB0001185	C00019	Nucleosides, nucleotides, and analogues	5'-deoxyribonucleosides	5'-deoxy-5'-thionucleosides	1.42189e+06	2.50318e+06	1.03769e+06	169501	1.76098e+06	559243	1.13569e+06	1.72253e+06	1.04051e+06	796183	1.07053e+06
M402T404	[M+Na]+	S-lactoylglutathione	0.056696	1.01789	0.900058	402.097	404.471	HMDB0001066	C03451	Organic acids and derivatives	Carboxylic acids and derivatives	Amino acids, peptides, and analogues	1.88094e+06	1.21527e+06	1.62197e+06	2.02234e+06	1.92398e+06	1.44301e+06	1.48356e+06	2.01054e+06	1.91693e+06	1.69833e+06	1.38408e+06
M198T305_1	[M+H]+	S-methyl-3-thioacetaminophen	0.647981	0.720644	0.765948	198.062	304.595			Benzenoids	Benzene and substituted derivatives	Anilides	5.22537e+07	2.85062e+08	1.85911e+07	4.32483e+06	2.04721e+08	1.85977e+07	6.16427e+06	3.01157e+07	4.0859e+07	6.67417e+07	6.68202e+07
M298T193_1	(M+H)+	S-Methyl-5'-thioadenosine	2.15672	0.71576	0.317396	298.096	193.355	HMDB0001173	C00170	Nucleosides, nucleotides, and analogues	5'-deoxyribonucleosides	5'-deoxy-5'-thionucleosides	7.23641e+08	7.55102e+08	1.78074e+09	7.58965e+08	5.99347e+08	7.58965e+08	7.58965e+08	7.58965e+08	7.58965e+08	3.47013e+08	3.4795e+08
M123T108_3	[M+H]+	Salicylaldehyde	1.0532	0.450248	0.313685	123.03	107.669	HMDB0034170	C06202	Organic oxygen compounds	Organooxygen compounds	Carbonyl compounds	1.90491e+08	1.88908e+08	1.89394e+08	9.33337e+08	9.11567e+07	1.9223e+08	1.90077e+08	2.02866e+08	1.718e+08	1.77186e+08	1.774e+08
M386T314	[M+H]+	Sarafloxacin	0.185715	1.31359	0.599165	386.123	314.331	HMDB0039526		Organoheterocyclic compounds	Quinolines and derivatives	Phenylquinolines	2.23818e+06	1.06553e+06	7.9871e+06	8.297e+06	1.77559e+06	6.2291e+06	6.07222e+06	1.16534e+07	1.55688e+07	1.7382e+07	1.74984e+07
M90T386	[M+H]+	Sarcosine	1.6242	3.38927	0.220814	90.0552	386	HMDB0000271	C00213	Organic acids and derivatives	Carboxylic acids and derivatives	Amino acids, peptides, and analogues	9.48311e+07	7.40085e+07	1.23887e+08	1.00471e+08	9.10134e+07	2.87612e+08	1.22619e+08	8.31411e+08	8.75041e+07	8.85852e+07	8.8587e+07
M529T34	[M+H-2H2O]+	Schaftoside	0.125755	1.89261	0.211141	529.142	33.6869		C10181	Phenylpropanoids and polyketides	Flavonoids	Flavonoid glycosides	1.71789e+06	1.71789e+06	1.71789e+06	291917	3.11454e+06	4.49125e+06	1.87816e+06	822372	1.05997e+06	1.04288e+06	1.04199e+06
M475T165	[M+H]+	Sildenafil	4.61862	1.60169	0.575512	475.201	165.309	HMDB0005039	C07259	Benzenoids	Benzene and substituted derivatives	Benzenesulfonamides	4.59364e+09	4.59364e+09	4.59364e+09	2.30197e+09	1.84397e+10	4.07291e+09	2.1322e+09	1.11497e+09	3.19956e+09	2.68508e+09	2.80277e+09
M414T34	[M+H]+	Solasodine	0.0731773	1.51927	0.114492	414.348	33.819	HMDB0035282	C10822	Lipids and lipid-like molecules	Steroids and steroid derivatives	Steroidal alkaloids	751359	241169	751359	712633	953326	908261	1.22748e+06	643046	673637	701182	701497
M189T482	[M+H-C6H8O4]+	Spectinomycin	0.812243	1.3613	0.238106	189.134	482.188	HMDB0015055	C02078	Organoheterocyclic compounds	Dioxanes	1,4-dioxanes	1.56163e+08	1.40179e+08	1.55008e+08	1.56324e+08	2.3234e+08	1.31885e+08	1.49658e+08	3.13346e+08	1.64848e+08	1.39823e+08	1.46913e+08
M300T197	(M+H)+	Sphingosine	1.15129	1.0456	0.892598	300.289	197.184	HMDB0000252	C00319	Organic nitrogen compounds	Organonitrogen compounds	Amines	4.06652e+08	4.00133e+08	2.18811e+07	2.85269e+08	3.08921e+08	2.85269e+08	2.85269e+08	2.85269e+08	2.85269e+08	2.86851e+08	2.87178e+08
M144T341	[M+H]+	Stachydrine	0.31051	0.909351	0.870844	144.102	340.608	HMDB0004827	C10172	Organic acids and derivatives	Carboxylic acids and derivatives	Amino acids, peptides, and analogues	4.93228e+07	4.46009e+07	1.71395e+07	1.22272e+07	6.80494e+07	1.17619e+07	1.16488e+07	2.06541e+07	1.58405e+07	1.36642e+07	1.50215e+07
M324T963	[M+H]+	Stylopine	0.0186595	0.839411	0.441705	324.146	963.494		C05175				6.91819e+06	8.66294e+06	4.8662e+06	6.52622e+06	7.604e+06	4.81477e+06	7.1571e+06	3.06601e+06	3.83289e+06	2.34569e+06	2.34463e+06
M85T354	(M+H-H2O)+	Succinic semialdehyde	0.521827	0.917154	0.923935	85.0288	354.108						2.49849e+07	2.65504e+08	4.089e+07	3.68771e+07	2.34843e+08	3.40291e+07	3.16702e+07	3.72045e+07	4.9091e+07	5.92567e+07	5.91051e+07
M126T354	[M+H]+	Taurine	0.228367	1.39431	0.288081	126.022	354.049	HMDB0000251	C00245	Organic acids and derivatives	Organic sulfonic acids and derivatives	Organosulfonic acids and derivatives	8.72724e+06	1.29801e+07	1.60931e+07	1.40973e+07	1.7811e+07	1.12819e+07	1.35515e+07	2.97172e+07	1.21074e+07	1.01486e+07	1.14475e+07
M482T225	[M-H2O+H]+	Tauroursodeoxycholic acid	0.3076	1.50496	0.604878	482.295	224.822		C16868	Lipids and lipid-like molecules	Steroids and steroid derivatives	Bile acids, alcohols and derivatives	3.51449e+07	4.30952e+07	6.07733e+06	2.75459e+06	3.35067e+07	3.05956e+06	8.13213e+07	1.31524e+07	5.73177e+06	5.52757e+06	5.46571e+06
M226T91	[M+H]+	Terbutaline	2.50935	0.0283622	0.285603	226.143	90.9498	HMDB0015009	C07129	Benzenoids	Phenols	Benzenediols	2.62131e+07	1.18925e+08	1.02084e+09	9.17131e+06	4.12183e+06	9.77093e+06	9.53069e+06	9.90629e+06	1.62505e+08	1.5926e+08	1.59222e+08
M195T99	[M+H]+	Tetraethylene glycol	0.397439	0.786503	0.262043	195.122	98.837	HMDB0094708		Organic oxygen compounds	Organooxygen compounds	Ethers	2.85355e+08	2.77024e+08	1.20827e+08	2.55365e+08	1.58591e+08	2.11907e+08	1.68321e+08	1.99371e+08	2.42441e+08	2.40856e+08	2.39145e+08
M223T72	[M+H]+	Tetraglyme	0.571257	0.973576	0.889393	223.153	71.6966			Organic oxygen compounds	Organooxygen compounds	Ethers	1.50917e+08	1.80357e+08	1.25063e+08	1.16681e+08	8.97863e+07	1.66939e+08	1.83941e+08	1.17211e+08	1.17325e+08	1.17413e+08	9.26671e+07
M320T73_1	[M+H]+	Tetrodotoxin	0.027198	0.88913	0.731069	320.115	72.6509		C11692	Organoheterocyclic compounds	Diazanaphthalenes	Benzodiazines	7.6831e+06	1.37092e+07	5.43363e+06	4.56597e+06	6.49868e+06	3.78459e+06	7.8428e+06	9.78544e+06	1.14152e+07	1.11154e+07	1.12986e+07
M122T430	[M+H-C6H10SO4NP]+	Thiamine monophosphate	1.20958	0.743526	0.176749	122.071	430.152	HMDB0002666	C01081	Organoheterocyclic compounds	Diazines	Pyrimidines and pyrimidine derivatives	5.68998e+08	7.23657e+08	4.83781e+08	3.94246e+08	5.72328e+08	3.1451e+08	3.45306e+08	3.81816e+08	2.91249e+08	1.18228e+08	2.8833e+08
M759T202_1	(M+Na)+	Thioetheramide-PC	8.50081	1.08032	0.836269	758.568	201.666						2.162e+10	1.90151e+10	2.37131e+07	1.31578e+10	1.86658e+10	1.31578e+10	1.31578e+10	1.31578e+10	1.31578e+10	9.64574e+09	9.97645e+09
M343T41	[M+H-3H2O]+	Tiaprost	0.128693	1.47999	0.5287	343.117	41.1844			Lipids and lipid-like molecules	Fatty Acyls	Eicosanoids	314901	2.89696e+06	2.89696e+06	4.00406e+06	1.6102e+06	1.95519e+06	8.59791e+06	2.80363e+06	2.28238e+06	2.28236e+06	2.22202e+06
M127T55	[M+H-H2O]+	Trans-1,4-cyclohexanedimethanol	0.819394	0.534796	0.0752284	127.112	55.2504			Organic oxygen compounds	Organooxygen compounds	Alcohols and polyols	1.23589e+08	1.9101e+08	1.00277e+08	1.04776e+08	1.16069e+08	5.34824e+07	2.85409e+07	7.98159e+07	1.20543e+08	1.20842e+08	1.20543e+08
M158T71	[M+H]+	Trans-4-(aminomethyl)cyclohexanecarboxylic acid	0.539558	1.42077	0.508957	158.117	71.3306	HMDB0014447	C12535	Organic acids and derivatives	Carboxylic acids and derivatives	Amino acids, peptides, and analogues	7.12987e+07	8.96107e+07	6.09027e+07	9.51517e+07	2.51725e+08	5.16702e+07	6.40706e+07	8.28674e+07	1.06212e+08	1.03085e+08	1.06202e+08
M529T58	[M+Na]+	Trans-hydroxyglimepiride	0.245817	1.65682	0.569398	529.207	57.9438			Benzenoids	Benzene and substituted derivatives	Benzenesulfonamides	7.33852e+06	7.02785e+06	1.569e+07	1.06614e+07	4.10368e+06	5.75315e+06	4.95607e+07	8.04456e+06	1.35315e+07	1.27678e+07	1.2787e+07
M151T100	[M+H-C4H8]+	Triethylene glycol monobutyl ether	0.582278	0.394273	0.0452936	151.096	99.76			Organic oxygen compounds	Organooxygen compounds	Ethers	6.94806e+07	4.31393e+07	6.27628e+07	1.26043e+08	3.83628e+07	3.07404e+07	2.21831e+07	2.75577e+07	6.95848e+07	7.6343e+07	7.39631e+07
M138T296_2	M+	Trigonelline	0.176492	0.870324	0.69307	138.055	296.239	HMDB0000875	C01004	Alkaloids and derivatives			3.10093e+07	3.82158e+07	1.58578e+07	1.35242e+07	3.60111e+07	1.86466e+07	1.52856e+07	1.58769e+07	1.52752e+07	1.46185e+07	7.31917e+06
M122T942	[M+H]+	Tris(hydroxymethyl)aminomethane	0.610511	0.82583	0.448104	122.081	941.859	HMDB0240288	C07182	Organic nitrogen compounds	Organonitrogen compounds	Amines	6.44845e+08	7.16778e+08	6.54011e+08	8.80533e+08	1.01594e+09	3.42081e+08	4.97106e+08	5.36613e+08	9.81771e+08	6.45587e+08	6.36204e+08
M142T88	[M+H]+	Tropine	0.474971	1.61206	0.433293	142.122	88.0885	HMDB0029367	C00729				1.95567e+07	5.88836e+07	2.12267e+07	2.3935e+07	1.11226e+08	3.11469e+07	2.92372e+07	2.76431e+07	3.83002e+07	3.82942e+07	3.78141e+07
M376T73	[M+H]+	Tuberostemonine	0.118268	0.79803	0.167455	376.247	72.9232			Alkaloids and derivatives	Stemona alkaloids	Stemoamide-type alkaloids	1.92732e+07	2.3124e+07	1.68286e+07	2.36475e+07	1.90023e+07	1.87707e+07	1.02134e+07	1.81488e+07	2.08905e+07	2.30588e+07	2.08527e+07
M296T187	M+	Tyr-Asp	0.523628	1.22107	0.585312	296.098	187.156						2.35759e+07	1.18366e+08	6.95746e+07	6.15218e+07	4.33422e+07	6.86648e+07	9.73006e+07	1.24091e+08	5.36191e+07	4.55722e+07	4.4767e+07
M355T62	[M+H-3H2O]+	Ursocholic acid	0.733712	1.39453	0.209557	355.283	62.0692	HMDB0000917	C17644	Lipids and lipid-like molecules	Steroids and steroid derivatives	Bile acids, alcohols and derivatives	5.17308e+07	1.04065e+08	5.45844e+07	5.81651e+07	6.04438e+07	8.44914e+07	1.01649e+08	1.27912e+08	1.20716e+08	1.15888e+08	1.20717e+08
M128T78	[M+H-C3H8S]+	Vernolate	0.445127	0.49957	0.368252	128.107	77.6651		C19097	Organosulfur compounds	Thiocarbonyl compounds	Thiocarbamic acid derivatives	3.09085e+08	4.10578e+08	6.99019e+07	1.66508e+07	3.92325e+07	1.04395e+08	2.21183e+08	3.795e+07	1.12074e+08	8.80068e+07	8.7094e+07
M309T39	[M+H]+	Warfarin	0.0592235	1.0403	0.802212	309.133	38.7743	HMDB0001935	C01541	Phenylpropanoids and polyketides	Coumarins and derivatives	Hydroxycoumarins	1.46136e+06	1.20589e+06	850337	969353	1.20496e+06	1.23891e+06	1.36275e+06	861148	1.21212e+06	1.2269e+06	1.21212e+06
M598T71	[M+Na]+	Zafirlukast	1.19776	1.44068	0.454716	598.199	71.4099	HMDB0014689	C07206	Benzenoids	Benzene and substituted derivatives	Benzenesulfonamides	4.40498e+08	4.40498e+08	4.40498e+08	2.4197e+08	1.10516e+09	4.32477e+08	6.14832e+08	9.99824e+07	3.46095e+08	3.41832e+08	3.41635e+08
M119T62_2	[M+H-C6H12O]+	Zerumbone	1.64363	0.98232	0.72463	119.085	62.312		C20262	Lipids and lipid-like molecules	Prenol lipids	Sesquiterpenoids	1.1959e+09	1.3221e+09	1.10692e+09	1.15817e+09	1.09517e+09	1.14373e+09	1.24868e+09	1.21095e+09	1.26432e+09	1.27825e+09	1.27845e+09
M290T110	[M+Na]+	Zidovudine	1.98527	0.329238	0.385223	290.105	109.995	HMDB0014638	C07210	Nucleosides, nucleotides, and analogues	Pyrimidine nucleosides	Pyrimidine 2',3'-dideoxyribonucleosides	2.4581e+06	3.09067e+08	8.68974e+08	576217	1.9065e+08	1.9065e+08	7.28578e+06	269638	9.7613e+07	2.13644e+08	2.1596e+08
M132T86	[M+H-H3SO2N]+	Zonisamide	0.61111	0.6573	0.111386	132.044	85.8573	HMDB0015045	C07504				1.26219e+08	2.10762e+08	1.3588e+08	1.38374e+08	1.09227e+08	7.66007e+07	6.24834e+07	1.53453e+08	2.1002e+08	2.42644e+08	2.1034e+08
M109T400			0.638688	2.25909	0.000368963	109.076	399.788						1.32556e+07	2.26528e+07	1.58074e+07	1.4823e+07	3.7665e+07	3.21993e+07	4.21696e+07	3.82831e+07	2.2761e+07	2.00635e+07	2.00997e+07
M302T73			0.292976	0.493464	0.000386105	302.219	73.0178						1.34749e+07	1.40029e+07	1.24481e+07	1.10399e+07	5.68307e+06	6.53476e+06	5.00667e+06	7.92531e+06	1.02889e+07	1.00107e+07	1.02039e+07
M339T82			0.521812	3.15049	0.000468718	339.252	82.4952						4.46952e+06	6.64879e+06	4.21331e+06	7.41321e+06	1.4668e+07	2.22832e+07	1.7672e+07	1.70341e+07	1.27779e+07	1.1822e+07	9.30614e+06
M525T65			0.456033	2.66858	0.000685097	525.371	64.618						2.81282e+06	9.32569e+06	5.13718e+06	6.62083e+06	1.79747e+07	1.6178e+07	1.48086e+07	1.48086e+07	1.21031e+07	1.10796e+07	1.23182e+07
M332T96			0.147192	0.613527	0.000773081	332.123	96.3935						5.72868e+06	4.68607e+06	5.20684e+06	4.5379e+06	2.86163e+06	3.03177e+06	2.93393e+06	3.54105e+06	5.86693e+06	6.50872e+06	5.84988e+06
M202T418			0.0713948	1.77419	0.000913444	202.166	417.589						300491	351722	255872	314215	522830	469362	630980	545422	227998	105010	145037
M414T65			0.520583	2.6709	0.00140462	414.322	64.618						6.7727e+06	1.14873e+07	5.77896e+06	5.99062e+06	2.31542e+07	2.29438e+07	1.58325e+07	1.82758e+07	1.34962e+07	1.45028e+07	1.4506e+07
M110T566			1.01278	1.1988	0.00157246	110.071	566.075						1.7902e+08	1.61647e+08	1.61382e+08	1.76455e+08	1.91658e+08	2.09619e+08	2.05526e+08	2.06585e+08	1.30235e+08	1.25994e+08	1.25876e+08
M144T73			0.410522	1.62125	0.00158732	144.046	73.1633						1.13743e+07	1.25456e+07	1.21443e+07	1.36772e+07	1.67518e+07	1.9417e+07	2.17131e+07	2.27614e+07	1.50288e+07	1.40442e+07	1.50285e+07
M375T92			0.321222	0.584916	0.00180778	375.129	91.62						1.61189e+07	1.59894e+07	2.08957e+07	1.63675e+07	1.03558e+07	8.24119e+06	1.11177e+07	1.08618e+07	1.77164e+07	1.74248e+07	1.74224e+07
M120T532			1.06348	0.428604	0.00197714	120.102	532.089						1.72371e+08	2.25153e+08	1.54852e+08	2.19551e+08	1.01478e+08	8.25855e+07	4.87926e+07	9.79948e+07	1.44816e+08	1.3724e+08	1.37514e+08
M767T75			0.223281	2.31956	0.00213752	766.563	74.5001						2.15022e+06	2.15022e+06	821232	1.16832e+06	3.85902e+06	4.10254e+06	3.52282e+06	3.10567e+06	962655	708590	1.10116e+06
M161T838			0.195083	1.55999	0.00230763	161.081	838.128						3.45882e+06	3.45707e+06	2.92798e+06	3.05008e+06	5.07282e+06	4.18759e+06	5.05802e+06	5.79602e+06	4.71321e+06	7.98686e+06	4.62926e+06
M174T93			0.630004	0.368407	0.00267512	174.056	93.2296						3.80406e+07	5.66744e+07	5.41423e+07	6.36127e+07	1.45397e+07	3.05109e+07	1.18246e+07	2.14002e+07	4.17408e+07	4.85718e+07	4.85698e+07
M156T220			0.236263	1.54725	0.00303006	156.042	219.872						5.30223e+06	3.28589e+06	5.30223e+06	5.00129e+06	7.6744e+06	7.74123e+06	7.04169e+06	6.77276e+06	3.33915e+06	3.43344e+06	3.43025e+06
M104T638			1.42543	2.23016	0.00307917	104.107	638.083						8.18447e+07	1.25891e+08	6.46835e+07	5.06057e+07	1.55135e+08	1.88863e+08	1.64142e+08	2.12257e+08	1.68804e+08	1.57611e+08	1.57645e+08
M249T56			0.203622	0.357699	0.00317841	249.148	55.9447						3.91859e+06	5.68154e+06	3.68936e+06	3.37069e+06	1.80494e+06	1.01884e+06	1.20379e+06	1.93177e+06	2.26071e+06	2.22566e+06	2.1796e+06
M543T65			0.774953	2.08543	0.0032638	543.382	64.927						1.94786e+07	3.78529e+07	1.94335e+07	2.17329e+07	5.70102e+07	5.77848e+07	4.62676e+07	4.4348e+07	3.80541e+07	3.75273e+07	3.80589e+07
M309T54_2			0.514702	4.81046	0.00331043	309.26	54.2593						4.89915e+06	1.62259e+06	289482	5.47959e+06	1.50665e+07	1.99818e+07	1.46042e+07	9.47197e+06	7.35792e+06	7.35537e+06	7.61919e+06
M311T88			0.497509	0.582999	0.00400931	311.221	88.0674						5.29371e+07	7.21962e+07	5.58144e+07	6.8376e+07	4.16071e+07	3.13001e+07	2.99501e+07	4.24982e+07	4.72134e+07	4.49187e+07	4.49622e+07
M171T728			0.575907	0.474931	0.00411453	171.149	728.219						3.15773e+07	4.28663e+07	5.15107e+07	3.61112e+07	1.86517e+07	2.46497e+07	1.77257e+07	1.5943e+07	4.19681e+07	3.55696e+07	3.71459e+07
M369T372			0.329481	2.03375	0.00454595	369.212	371.707						4.82647e+06	6.0568e+06	3.63175e+06	4.18791e+06	1.0142e+07	1.08616e+07	1.03867e+07	6.64672e+06	4.19619e+06	2.93026e+06	2.75847e+06
M137T859			1.11345	1.80824	0.00464537	137.045	859.254						9.39876e+07	9.13373e+07	7.10655e+07	5.31976e+07	1.51471e+08	1.2379e+08	1.20564e+08	1.63985e+08	8.26517e+07	8.59519e+07	8.32118e+07
M177T174			1.53157	2.70738	0.00496753	177.087	174.273						6.39618e+07	4.89635e+07	1.32e+08	7.85688e+07	1.86834e+08	2.59582e+08	1.61778e+08	2.67629e+08	1.88706e+08	1.85732e+08	1.88702e+08
M110T548			0.833032	1.15395	0.00523459	110.071	548.027						1.51732e+08	1.56891e+08	1.54274e+08	1.40267e+08	1.63784e+08	1.73065e+08	1.76035e+08	1.83137e+08	1.37624e+08	1.34196e+08	1.33334e+08
M653T53_1			0.267941	1.71071	0.00576938	653.44	53.0016						4.28094e+06	3.96047e+06	2.69162e+06	4.89561e+06	7.67552e+06	7.3728e+06	5.51305e+06	6.51683e+06	6.35221e+06	6.25356e+06	6.25356e+06
M245T336			0.196837	1.7786	0.00579763	245.083	335.642						2.16424e+06	1.77366e+06	1.68425e+06	2.47252e+06	3.00662e+06	4.54289e+06	3.44504e+06	3.40263e+06	2.63512e+06	2.42946e+06	2.45078e+06
M465T37_1			0.0874268	1.81691	0.00599744	465.263	37.2387						504423	498722	451061	394440	1.07073e+06	704513	878823	704765	496366	388243	504204
M545T64			0.671298	2.07435	0.00600916	545.398	64.0635						1.89598e+07	2.82214e+07	9.83924e+06	1.4931e+07	3.05527e+07	4.02478e+07	4.2153e+07	3.62992e+07	2.62992e+07	2.65952e+07	2.63024e+07
M202T71			0.761871	1.91347	0.00615572	202.086	71.0298						2.71436e+07	4.83799e+07	2.76009e+07	2.38751e+07	5.15111e+07	5.82348e+07	6.14233e+07	7.18401e+07	4.28798e+07	4.33931e+07	4.33998e+07
M250T94			0.316932	0.668828	0.00637851	250.112	93.91						3.5485e+07	3.45883e+07	3.08489e+07	2.63357e+07	2.02369e+07	2.03468e+07	1.88487e+07	2.56814e+07	2.81522e+07	2.88569e+07	2.81594e+07
M131T160			0.318561	0.616395	0.00644722	131.118	160.314						4.92512e+07	5.15503e+07	3.47196e+07	5.42783e+07	3.09505e+07	2.75822e+07	2.78995e+07	3.05593e+07	9.93005e+06	1.75121e+07	2.11247e+07
M408T56			0.791877	1.90905	0.00647622	408.292	55.5966						3.16728e+07	2.10842e+07	2.72972e+07	4.48687e+07	4.94558e+07	5.88266e+07	7.25639e+07	5.76379e+07	4.16354e+07	4.16352e+07	4.12273e+07
M119T192			0.5015	0.216484	0.00661019	119.05	191.922						2.42114e+07	1.32e+07	2.66999e+07	1.68025e+07	7.54406e+06	9.10347e+06	270300	598743	1.61289e+07	1.67666e+07	1.67652e+07
M146T95			0.389117	1.85767	0.00670148	146.117	94.7055						8.95094e+06	8.01109e+06	9.82281e+06	8.80327e+06	2.1735e+07	1.53875e+07	1.59422e+07	1.30464e+07	1.26448e+07	1.26374e+07	1.30769e+07
M110T911			0.300432	1.23828	0.00688841	110.071	911.404						1.63371e+07	1.42523e+07	1.42814e+07	1.24349e+07	1.80839e+07	1.74845e+07	1.83284e+07	1.70639e+07	8.17455e+06	7.09101e+06	7.06131e+06
M367T378			0.86746	2.69591	0.00718142	367.065	377.773						1.55537e+07	3.87983e+07	2.03624e+07	1.74368e+07	8.39482e+07	5.66282e+07	6.30234e+07	4.4832e+07	9.27547e+07	1.05719e+08	1.06231e+08
M415T68_2			1.34449	3.97821	0.00732527	415.34	67.5849						2.32761e+07	4.56084e+07	2.73033e+07	2.49119e+07	1.09266e+08	1.84732e+08	1.03463e+08	8.42996e+07	5.88809e+07	6.35813e+07	6.44924e+07
M218T40			0.131843	2.06967	0.00763476	218.066	40.0392						1.107e+06	749011	811987	749317	1.8945e+06	1.5617e+06	2.30644e+06	1.31006e+06	1.52806e+06	1.52841e+06	1.41027e+06
M284T114			0.238883	0.542049	0.00790874	284.178	113.756						1.96154e+07	2.30309e+07	1.37942e+07	2.00486e+07	9.63064e+06	1.13467e+07	1.28826e+07	7.60091e+06	1.50328e+07	1.44434e+07	1.49958e+07
M186T338			0.329105	4.80828	0.00803206	186.086	338.231						705307	1.15096e+06	2.65232e+06	1.71451e+06	3.14829e+06	8.28169e+06	9.31297e+06	9.17944e+06	7.15398e+06	7.16226e+06	7.46486e+06
M110T177			0.75236	2.31977	0.00811573	110.072	176.826						2.14902e+07	2.27795e+07	1.38976e+07	1.83039e+07	5.38012e+07	5.59885e+07	3.13832e+07	3.62226e+07	2.33033e+07	2.03851e+07	2.34152e+07
M269T119			0.144086	0.74502	0.00813003	269.21	119.457						8.7252e+06	8.03538e+06	9.02453e+06	6.67443e+06	6.31218e+06	5.97911e+06	6.06531e+06	5.82641e+06	9.82617e+06	8.61218e+06	8.61757e+06
M195T938			0.263941	2.66038	0.00815867	195.024	937.541						2.47081e+06	3.91778e+06	2.96331e+06	1.6044e+06	8.78973e+06	4.70568e+06	6.38157e+06	9.27089e+06	4.50834e+06	3.86917e+06	3.93431e+06
M262T977			0.0329984	0.394791	0.00830752	262.11	977.033						120222	218877	125893	155186	48334.1	44854.9	81870.8	69780.4	64553.1	32963.8	32955.8
M219T62_1			0.505834	1.49034	0.00843578	219.095	62.1163						2.79547e+07	2.24082e+07	2.04195e+07	2.39433e+07	3.86542e+07	2.79763e+07	3.897e+07	3.55727e+07	3.63228e+07	3.40119e+07	3.39334e+07
M118T617			0.857891	1.88307	0.00845954	118.086	616.502						2.83447e+07	5.80321e+07	4.70199e+07	4.67262e+07	1.08421e+08	6.97422e+07	8.19865e+07	7.90339e+07	9.10314e+07	1.11343e+08	8.89502e+07
M364T24			0.0798569	1.83082	0.00858834	364.064	24.3603						353195	512492	511063	382594	835687	761650	1.01775e+06	605952	543416	555054	543508
M478T85			0.398545	2.74795	0.00860685	478.298	84.7296						1.87089e+06	7.54084e+06	2.28985e+06	6.75117e+06	1.09061e+07	1.01686e+07	1.68664e+07	1.27662e+07	7.24547e+06	7.48048e+06	7.48108e+06
M156T986			0.40365	2.61259	0.00894171	156.042	985.765						3.66119e+06	3.48481e+06	6.08263e+06	7.48935e+06	1.3215e+07	1.7117e+07	1.56578e+07	8.13773e+06	4.56795e+06	4.60316e+06	4.31134e+06
M763T182			0.144248	0.636765	0.00916752	762.526	182.385						8.99872e+06	9.74628e+06	7.41685e+06	7.95949e+06	4.67833e+06	7.02231e+06	4.19273e+06	5.83391e+06	8.70928e+06	7.61708e+06	8.75338e+06
M147T678			0.55954	1.36311	0.00928264	147.113	678.448						3.2169e+07	4.4362e+07	4.33869e+07	4.40221e+07	5.41033e+07	5.16884e+07	6.35604e+07	5.41168e+07	3.83671e+07	3.83854e+07	3.7717e+07
M687T53			0.184916	1.48277	0.00933423	687.497	53.0553						2.92433e+06	2.48839e+06	2.87104e+06	3.26022e+06	3.57411e+06	5.18722e+06	4.16056e+06	4.19521e+06	4.34208e+06	4.36121e+06	3.21872e+06
M670T53			0.360073	1.84318	0.00951738	670.466	52.7871						6.75533e+06	4.7625e+06	3.42855e+06	9.1564e+06	1.07476e+07	1.26802e+07	1.04052e+07	1.05926e+07	8.26866e+06	8.02497e+06	8.0269e+06
M210T72			0.402733	0.252457	0.00962399	210.043	72.0788						1.23565e+07	1.486e+07	1.28643e+07	5.36927e+06	4.24934e+06	768446	1.8265e+06	4.6299e+06	9.45572e+06	9.48731e+06	1.02783e+07
M95T85			0.56306	1.32313	0.00969512	95.0606	85.0311						3.33487e+07	3.8027e+07	2.79735e+07	4.02993e+07	4.68766e+07	4.76648e+07	4.78809e+07	4.23512e+07	5.26116e+07	5.26139e+07	5.5066e+07
M108T97_1			3.28982	1.39112	0.00978778	108.056	97.37						1.16029e+09	1.19576e+09	7.71818e+08	1.00949e+09	1.48703e+09	1.31259e+09	1.41194e+09	1.54398e+09	1.26984e+09	1.30024e+09	1.26906e+09
M161T188_2			0.744616	0.476041	0.00988814	161.071	188.427						7.67909e+07	5.52683e+07	8.7638e+07	5.03657e+07	2.38714e+07	3.08499e+07	3.26665e+07	4.11732e+07	5.9226e+07	7.90015e+07	7.89411e+07
M150T117			1.93572	3.62452	0.00997866	150.057	117.139						6.96396e+07	1.26425e+08	6.34292e+07	7.22937e+07	2.85096e+08	3.08541e+08	1.65833e+08	4.43103e+08	2.06256e+08	2.10261e+08	2.07401e+08
M137T212			0.656695	2.02184	0.0101447	137.077	212.258						2.45584e+07	6.65996e+06	2.43079e+07	2.88419e+07	3.6806e+07	4.19819e+07	5.1456e+07	4.03348e+07	4.38866e+07	6.75558e+07	6.74807e+07
M156T895			1.12048	1.19971	0.0101663	156.076	894.998						2.26103e+08	2.1809e+08	1.96813e+08	2.12145e+08	2.75465e+08	2.46437e+08	2.68311e+08	2.33324e+08	2.37168e+08	1.94534e+08	2.39058e+08
M198T381			0.551728	3.63117	0.0103192	198.069	380.705						1.02786e+06	881846	6.6598e+06	1.43912e+07	1.51791e+07	2.43596e+07	2.60273e+07	1.78082e+07	6.47288e+06	4.95504e+06	5.07363e+06
M688T232			0.119997	0.385769	0.0105908	688.453	232.17						2.26713e+06	2.80229e+06	1.62526e+06	1.51567e+06	285566	927237	943733	1.01076e+06	1.75648e+06	1.5771e+06	1.57564e+06
M259T56			0.223193	1.48494	0.0107416	259.169	56.0615						4.32961e+06	4.62541e+06	5.46187e+06	5.73335e+06	9.15559e+06	7.21881e+06	7.06922e+06	6.47817e+06	8.61566e+06	8.68072e+06	8.61575e+06
M438T38			0.160632	1.8116	0.0114226	438.104	37.9138						2.43422e+06	2.43422e+06	2.43422e+06	787014	3.73138e+06	3.08828e+06	3.93381e+06	3.90177e+06	1.3327e+06	1.33142e+06	1.36739e+06
M539T79			0.233592	0.657731	0.0114576	539.287	78.7806						1.78105e+07	1.28651e+07	1.80991e+07	1.43868e+07	8.82057e+06	1.24284e+07	9.6617e+06	1.06326e+07	1.31837e+07	1.31887e+07	1.42398e+07
M499T65			0.347726	1.59793	0.0118012	499.355	65.1991						6.39342e+06	1.20613e+07	7.23212e+06	8.59223e+06	1.28735e+07	1.54306e+07	1.42138e+07	1.22579e+07	1.15345e+07	1.17952e+07	1.15311e+07
M443T193			0.117488	0.46749	0.0123812	443.327	192.756						4.4917e+06	3.12745e+06	2.89464e+06	4.65101e+06	2.38716e+06	2.12105e+06	1.78499e+06	796182	2.60358e+06	1.89413e+06	1.88751e+06
M171T644			0.683965	0.406101	0.0123935	171.148	644.183						8.42094e+07	7.21181e+07	5.4921e+07	6.69181e+07	5.61961e+07	2.90884e+07	1.53932e+07	1.22861e+07	5.20399e+07	4.90588e+07	4.90675e+07
M180T62			1.35673	1.53163	0.0125787	180.102	62.1163						1.9661e+08	2.29461e+08	2.17661e+08	1.57151e+08	3.29186e+08	2.55056e+08	2.74425e+08	3.67987e+08	2.49867e+08	2.43822e+08	2.49874e+08
M191T110			0.962264	1.95095	0.0126226	191.081	109.976						2.78073e+07	5.15994e+07	3.40251e+07	5.60369e+07	5.82666e+07	9.87938e+07	9.50037e+07	7.85613e+07	1.59887e+08	1.59845e+08	1.02277e+08
M606T58			0.588313	0.232432	0.0126469	606.475	57.8783						3.09329e+07	2.1676e+07	3.40083e+07	1.04779e+07	5.28571e+06	5.55942e+06	5.02235e+06	6.70049e+06	1.25098e+07	1.13282e+07	1.12632e+07
M322T57			0.600963	2.72363	0.0126739	322.167	57.1593						3.15241e+06	1.62143e+07	3.2523e+06	1.43031e+07	1.761e+07	3.0843e+07	2.39944e+07	2.81147e+07	1.35371e+07	1.26979e+07	1.35309e+07
M120T937			1.18918	2.33496	0.0129378	120.102	936.606						5.3207e+07	3.08552e+07	2.95512e+07	6.84489e+07	9.00739e+07	1.4018e+08	1.19876e+08	7.49785e+07	2.38524e+07	2.38526e+07	2.39612e+07
M590T189			0.173303	0.388225	0.012999	589.518	188.944						6.724e+06	5.48514e+06	4.1287e+06	4.89856e+06	351189	1.39663e+06	3.80514e+06	2.69154e+06	3.89887e+06	3.82746e+06	2.95948e+06
M260T404			0.32123	1.48616	0.0130514	260.171	403.524						1.25188e+07	9.84168e+06	1.07569e+07	1.02541e+07	1.55754e+07	1.32814e+07	1.56461e+07	1.9954e+07	1.65152e+07	1.33281e+07	1.32769e+07
M182T93			0.129243	0.600759	0.013255	182.049	93.3735						4.80871e+06	4.56885e+06	3.81244e+06	3.02837e+06	2.13092e+06	2.40366e+06	2.0988e+06	3.10995e+06	3.4105e+06	3.48746e+06	3.41214e+06
M140T195_1			1.06609	4.83034	0.0134835	140.034	194.542						2.63078e+06	1.22648e+07	6.12366e+06	3.91986e+07	1.10552e+08	7.82798e+07	4.37342e+07	5.83071e+07	3.1174e+07	2.51327e+07	2.2286e+07
M111T452			3.87142	0.165866	0.013639	111.075	452.401						1.42485e+09	1.9099e+09	1.06508e+09	5.59493e+08	6.13503e+07	4.6903e+08	1.9415e+08	9.80529e+07	4.04539e+08	8.24114e+08	8.24597e+08
M223T402			0.241375	3.14262	0.0138715	223.074	401.664						3.62098e+06	182407	1.49695e+06	1.02352e+06	5.83639e+06	3.5915e+06	4.11603e+06	6.32959e+06	2.4237e+06	2.16707e+06	2.04908e+06
M251T93			0.113359	0.623977	0.0139359	251.115	93.3735						4.43311e+06	3.81333e+06	3.58517e+06	3.10392e+06	1.99359e+06	2.10252e+06	1.99098e+06	3.23233e+06	3.32268e+06	3.60125e+06	3.60194e+06
M104T890			1.26179	2.20407	0.0140087	104.071	890.399						6.26548e+07	7.77966e+07	7.41845e+07	5.43712e+07	1.34923e+08	2.1462e+08	1.0834e+08	1.35026e+08	1.102e+08	1.28579e+08	1.24982e+08
M383T94			0.315305	0.671859	0.0140367	383.157	93.825						3.1319e+07	3.08713e+07	2.9475e+07	2.15347e+07	1.79692e+07	1.76237e+07	1.71247e+07	2.33368e+07	2.45955e+07	2.47438e+07	2.45962e+07
M159T295_2			0.482449	1.86011	0.014152	159.113	294.671						1.29225e+07	1.20549e+07	1.76061e+07	1.65173e+07	2.10306e+07	2.51524e+07	3.72701e+07	2.64809e+07	1.87516e+07	1.9053e+07	1.5421e+07
M136T191_1			0.608405	0.545459	0.0142787	136.075	190.822						1.34486e+08	8.34955e+07	9.68333e+07	1.46371e+08	7.19272e+07	5.50227e+07	6.26437e+07	6.19646e+07	5.61181e+07	7.2388e+07	8.28174e+07
M319T89			0.565496	0.390055	0.0147155	319.226	88.602						2.02e+07	3.6926e+07	3.41408e+07	1.87249e+07	1.54869e+07	8.9096e+06	8.71707e+06	9.78924e+06	1.71854e+07	1.71843e+07	1.76136e+07
M166T462			0.477336	1.55224	0.0149071	166.086	462.476						1.84379e+07	2.16746e+07	1.85737e+07	1.70923e+07	2.25474e+07	3.09871e+07	3.65398e+07	2.75518e+07	2.38569e+07	2.39587e+07	2.00788e+07
M92T36			0.0952961	0.461468	0.0150916	92.3371	36.4753						2.35606e+06	1.78441e+06	1.42845e+06	1.23236e+06	557261	777976	1.09943e+06	703902	1.2404e+06	1.2645e+06	1.19742e+06
M269T105			0.394511	0.627739	0.0151067	269.21	104.602						4.15227e+07	3.54109e+07	4.25123e+07	2.67515e+07	1.98391e+07	2.80737e+07	2.23834e+07	2.14776e+07	3.20379e+07	3.21133e+07	3.05634e+07
M577T50			0.9852	0.133746	0.0153077	577.467	50.3905						7.45911e+07	6.87874e+07	8.04045e+07	1.40922e+07	1.01866e+07	9.21062e+06	7.26467e+06	5.15309e+06	3.17789e+07	3.12205e+07	3.17756e+07
M328T54_3			1.07716	2.82495	0.0153962	328.302	54.2769						3.88965e+07	1.83253e+07	6.08334e+06	4.31194e+07	7.08801e+07	1.0405e+08	7.78566e+07	4.78582e+07	4.42259e+07	4.35269e+07	4.42282e+07
M517T54			0.372757	0.123388	0.0154312	517.391	53.7172						1.53294e+07	1.1428e+07	9.89257e+06	2.96362e+06	718785	938190	1.77191e+06	1.45895e+06	7.30187e+06	7.15772e+06	7.16273e+06
M327T89			0.311304	0.54316	0.0157791	327.231	88.8669						1.82473e+07	1.59625e+07	1.82161e+07	9.76499e+06	6.25308e+06	9.36406e+06	8.894e+06	9.26851e+06	1.06829e+07	9.68432e+06	1.07165e+07
M295T93			0.563807	4.02913	0.0157921	295.205	93.368						8.03171e+06	4.4248e+06	4.14338e+06	7.91705e+06	3.93689e+07	1.31625e+07	2.14009e+07	2.48497e+07	1.54249e+07	2.11716e+07	2.11431e+07
M844T204			0.23888	0.452796	0.015994	843.59	203.756						9.76322e+06	7.46585e+06	9.30118e+06	5.15176e+06	2.1575e+06	5.15176e+06	2.3416e+06	4.69463e+06	5.15176e+06	2.76081e+06	2.7293e+06
M158T472			0.661116	2.94414	0.0160026	158.129	472.105						1.4952e+07	1.3165e+07	1.18936e+07	1.30191e+07	3.3802e+07	3.88135e+07	2.33686e+07	6.01425e+07	3.09705e+07	2.34903e+07	2.35551e+07
M231T68			0.327935	2.3997	0.0160395	231.17	68.0526						3.29417e+06	5.74818e+06	7.42943e+06	4.5578e+06	1.49808e+07	1.25911e+07	6.89746e+06	1.59955e+07	7.85978e+06	6.6802e+06	7.84576e+06
M369T417			0.0721552	4.20852	0.0160755	369.224	417.112						114608	144206	65027.5	100770	623925	222622	327743	612694	173495	80288.6	246538
M527T64			0.408684	2.07795	0.0165279	527.387	63.9331						6.06042e+06	1.00346e+07	1.98161e+06	7.69145e+06	1.00387e+07	1.39879e+07	1.34402e+07	1.60781e+07	8.24819e+06	9.89666e+06	9.89185e+06
M335T97			0.310024	3.85794	0.016822	335.236	97.4025						2.75633e+06	1.22203e+06	528917	2.78578e+06	4.68165e+06	5.43951e+06	6.70682e+06	1.13081e+07	4.34695e+06	4.34689e+06	4.52353e+06
M376T351			0.0771646	0.247449	0.0170112	376.196	350.796						387310	318179	617308	227331	184126	43970.7	99821.6	55659.1	235079	123472	229226
M118T39			1.26215	2.26746	0.017096	118.122	39.2977						6.34884e+07	4.64613e+07	8.74238e+07	9.68232e+07	1.22837e+08	1.21988e+08	2.23971e+08	1.98282e+08	6.232e+07	6.24073e+07	6.02899e+07
M312T53_1			0.338983	1.82862	0.0171023	312.239	52.7694						2.84925e+06	7.19943e+06	6.01682e+06	1.01144e+07	1.11089e+07	1.35045e+07	1.04814e+07	1.27783e+07	8.33388e+06	8.21309e+06	8.21236e+06
M117T61			0.30977	0.777509	0.0174891	117.07	60.6844						4.91769e+07	5.81464e+07	5.57803e+07	4.60728e+07	3.79415e+07	4.69127e+07	3.71126e+07	4.06698e+07	6.68321e+07	6.12053e+07	6.14077e+07
M279T79			1.01862	0.484501	0.0175201	279.231	79.2855						1.84615e+08	1.02837e+08	2.08851e+08	2.3664e+08	7.89568e+07	9.15332e+07	8.73672e+07	9.72551e+07	6.51894e+07	5.88259e+07	6.52549e+07
M207T58			0.419537	0.376758	0.0179939	207.138	58.3687						4.91451e+07	3.46711e+07	2.0373e+07	2.79579e+07	1.29228e+07	1.38772e+07	7.23145e+06	1.57561e+07	2.33855e+07	2.4087e+07	2.45729e+07
M154T212			0.204468	1.74317	0.0180129	154.092	211.525						4.11121e+06	2.23686e+06	6.27722e+06	3.39093e+06	7.58224e+06	6.19013e+06	7.589e+06	6.55765e+06	1.01977e+07	8.65857e+06	8.55164e+06
M163T400			0.370266	1.87772	0.0182297	163.098	399.538						7.37268e+06	6.73661e+06	1.18384e+07	1.19092e+07	1.62194e+07	1.54613e+07	1.51503e+07	2.42537e+07	1.20128e+07	8.8224e+06	1.02009e+07
M345T74_2			0.247788	0.50524	0.0189373	345.242	74.102						1.49444e+07	1.21773e+07	9.46329e+06	7.25434e+06	5.55971e+06	5.96947e+06	4.5533e+06	6.06692e+06	8.6562e+06	8.6577e+06	9.03877e+06
M166T948			0.601799	0.473863	0.0192563	166.051	947.899						3.92001e+07	4.41852e+07	6.83591e+07	7.7076e+07	3.34941e+07	2.77342e+07	2.28038e+07	2.43974e+07	5.40954e+07	5.91146e+07	5.90231e+07
M341T74			0.224306	0.642467	0.0193614	341.21	73.9041						1.4985e+07	1.4541e+07	1.29449e+07	1.0877e+07	1.0271e+07	7.79888e+06	5.56392e+06	1.06405e+07	1.21453e+07	1.23579e+07	1.2147e+07
M98T347			0.244939	0.763652	0.0194118	98.0603	346.836						3.05169e+07	3.13498e+07	3.2205e+07	3.21829e+07	2.9121e+07	1.79016e+07	2.42837e+07	2.51083e+07	2.31509e+07	2.55395e+07	2.563e+07
M444T158			0.626042	2.06862	0.0196555	444.383	158.148						1.69189e+07	1.21522e+07	1.39225e+07	2.87451e+07	5.09901e+07	3.28332e+07	2.93264e+07	3.52501e+07	3.16739e+07	3.03187e+07	3.03643e+07
M387T65			0.741947	1.58761	0.0196997	387.306	65.1602						2.96471e+07	5.95032e+07	4.16433e+07	4.11764e+07	6.28921e+07	7.97593e+07	7.33645e+07	5.70054e+07	5.76496e+07	5.7645e+07	5.68973e+07
M140T400			0.191698	1.50734	0.0197894	140.082	399.552						4.00472e+06	3.55361e+06	3.76341e+06	4.22377e+06	6.30094e+06	4.60123e+06	5.18395e+06	7.34625e+06	4.2785e+06	3.06389e+06	2.75414e+06
M317T74_2			0.335743	0.727617	0.019806	317.21	74.3956						4.00819e+07	5.51257e+07	4.59112e+07	3.88376e+07	3.29762e+07	3.47403e+07	2.94389e+07	3.37839e+07	3.91224e+07	3.91153e+07	3.79205e+07
M212T75			0.549979	0.451085	0.0206714	212.128	74.9172						2.93916e+07	2.92704e+07	4.27081e+07	2.14471e+07	1.43267e+07	5.8123e+06	1.41725e+07	2.10895e+07	2.21677e+07	2.21657e+07	2.24147e+07
M283T56			0.491259	0.358286	0.0208326	283.205	56.2037						2.26529e+07	3.7944e+07	2.34631e+07	1.70331e+07	1.00533e+07	6.28547e+06	3.72065e+06	1.61609e+07	1.57712e+07	1.60906e+07	1.57216e+07
M523T410_2			0.0535002	0.482212	0.0210581	522.923	410.075						501138	289648	541827	551719	117732	171015	306307	313593	305952	449504	354844
M822T82			0.376175	1.26339	0.0210926	821.53	82.1243						2.48516e+07	1.94213e+07	2.21905e+07	2.43351e+07	3.18271e+07	2.52259e+07	2.7344e+07	3.03174e+07	2.20504e+07	1.30157e+07	2.20813e+07
M325T178			0.22532	0.491501	0.0215711	325.237	177.582						6.83641e+06	5.96739e+06	8.55462e+06	5.95025e+06	2.73695e+06	1.00442e+06	4.39321e+06	5.28766e+06	3.35738e+06	3.5743e+06	3.90854e+06
M211T28			0.152243	1.42413	0.0215953	211.082	28.1452						2.16525e+06	3.10436e+06	2.27139e+06	2.32169e+06	3.33339e+06	3.60321e+06	2.9298e+06	4.17938e+06	3.53745e+06	3.55142e+06	3.0662e+06
M170T108			0.490477	2.50936	0.0217434	170.117	107.93						9.82705e+06	1.23139e+07	5.14487e+06	3.90367e+06	2.20292e+07	2.53076e+07	2.07628e+07	1.0166e+07	6.20414e+06	6.50324e+06	6.52431e+06
M300T54			1.97311	3.05263	0.0223027	300.271	54.4087						1.31192e+08	4.80993e+07	2.03683e+07	1.29163e+08	2.13088e+08	3.67908e+08	2.77418e+08	1.4536e+08	1.48711e+08	1.46312e+08	1.48999e+08
M155T805			0.343371	1.38638	0.0225542	155.069	805.248						1.1106e+07	1.55355e+07	1.01492e+07	1.39875e+07	1.82372e+07	1.5682e+07	2.01651e+07	1.63135e+07	1.08297e+07	1.20292e+07	1.08427e+07
M120T401			2.07535	0.472183	0.0231423	120.102	400.73						6.67815e+08	1.30897e+09	7.91978e+08	1.16899e+09	2.39268e+08	6.1417e+08	4.87487e+08	5.18414e+08	6.8406e+08	5.22587e+08	4.70988e+08
M314T54			0.485481	1.3516	0.0232256	314.28	54.1222						2.55371e+07	2.81218e+07	3.3088e+07	3.72967e+07	4.43491e+07	4.3239e+07	4.54633e+07	3.46057e+07	2.86024e+07	2.80133e+07	2.85987e+07
M204T342			0.548349	3.2041	0.0235511	204.123	342.045						8.60439e+06	8.59001e+06	2.91825e+06	5.68572e+06	7.26703e+06	2.38883e+07	2.69449e+07	2.45603e+07	2.10533e+07	1.13056e+07	1.14829e+07
M165T813			0.249989	2.01806	0.0237979	165.053	812.533						3.60178e+06	4.54033e+06	6.54184e+06	4.03814e+06	9.2864e+06	6.5698e+06	8.49568e+06	1.34304e+07	4.1806e+06	4.58343e+06	4.58067e+06
M122T223			0.5572	2.68679	0.0239829	122.024	222.902						7.91497e+06	3.7684e+06	6.3828e+06	1.83153e+07	3.19673e+07	2.95417e+07	1.43148e+07	2.19257e+07	1.38455e+07	1.38179e+07	1.30641e+07
M171T271			0.368118	0.184786	0.0240844	171.112	270.599						4.13196e+06	7.77791e+06	1.47572e+07	1.31926e+07	5.28792e+06	956476	544351	576784	8.8057e+06	7.73663e+06	7.73044e+06
M397T385			0.193714	1.96048	0.0241469	397.207	385.498						1.61902e+06	2.65104e+06	1.91385e+06	1.58976e+06	2.12519e+06	4.16996e+06	4.67452e+06	4.27043e+06	2.11538e+06	1.88085e+06	2.15146e+06
M600T87			1.20895	0.39953	0.0243996	599.502	87.4575						2.05579e+08	1.57533e+08	1.90257e+08	7.97781e+07	4.43279e+07	4.55046e+07	5.52991e+07	1.07829e+08	1.62462e+08	1.62368e+08	1.70034e+08
M522T78			0.13685	0.651628	0.0244212	522.261	78.4332						7.01345e+06	5.26398e+06	6.92572e+06	5.87948e+06	3.10568e+06	5.60287e+06	3.15981e+06	4.47618e+06	4.91574e+06	4.91893e+06	4.72825e+06
M189T102			0.544286	3.80704	0.0244639	189.123	101.864						8.15223e+06	3.1802e+06	6.51211e+06	5.65537e+06	3.80493e+07	2.1186e+07	1.4504e+07	1.57259e+07	1.61325e+07	1.5742e+07	1.74282e+07
M276T374			0.263191	1.90353	0.0245104	276.191	373.931						4.53875e+06	5.37991e+06	4.05429e+06	3.54835e+06	6.09974e+06	6.18529e+06	1.05041e+07	1.05631e+07	6.24491e+06	6.16799e+06	6.24562e+06
M149T74			0.217249	0.818919	0.0246792	149.096	73.6649						2.50853e+07	2.29425e+07	2.67617e+07	2.5504e+07	1.68348e+07	2.25959e+07	2.06314e+07	2.207e+07	4.3403e+07	4.55239e+07	4.55024e+07
M148T267			0.363074	3.92316	0.0247128	148.023	266.883						2.11631e+06	5.49657e+06	964437	2.00575e+06	1.42104e+07	8.26512e+06	1.44561e+07	4.58745e+06	2.05038e+07	4.19345e+07	4.17735e+07
M382T98			0.688462	0.628275	0.0248202	382.153	98.492						1.40397e+08	1.8163e+08	1.13674e+08	1.32197e+08	1.17527e+08	6.75404e+07	8.33338e+07	8.83947e+07	1.39561e+08	1.30278e+08	1.40057e+08
M119T377			0.610741	0.707458	0.0249255	119.118	376.79						1.53944e+08	1.04822e+08	1.55718e+08	1.29487e+08	9.41736e+07	9.07549e+07	1.13454e+08	8.64548e+07	9.14422e+07	7.0025e+07	6.59267e+07
M109T126			1.27934	4.31147	0.0254516	109.059	125.71						3.08274e+07	4.18621e+07	2.18101e+07	2.79811e+07	1.975e+08	9.99234e+07	1.78745e+08	5.19038e+07	3.44101e+07	3.44013e+07	3.25659e+07
M299T88			0.571438	2.49196	0.0254805	299.2	88.1187						7.68167e+06	9.27293e+06	5.45499e+06	1.58232e+07	1.89147e+07	3.66346e+07	2.02941e+07	1.94311e+07	1.50115e+07	1.50066e+07	1.63438e+07
M491T190			0.284331	0.664335	0.0255357	491.372	189.793						2.34717e+07	2.68321e+07	2.45856e+07	1.58616e+07	1.40909e+07	1.79689e+07	1.46928e+07	1.35366e+07	4.63767e+07	3.01656e+07	4.64107e+07
M137T506			0.698199	1.26286	0.0255704	137.046	505.863						6.025e+07	7.2564e+07	6.58386e+07	7.72226e+07	8.07417e+07	9.50516e+07	9.58131e+07	7.67861e+07	7.00161e+07	7.18832e+07	7.00018e+07
M219T89			0.354917	1.33704	0.0256614	219.076	88.6063						1.5277e+07	1.67184e+07	1.35757e+07	1.31817e+07	2.39068e+07	1.82828e+07	1.73005e+07	1.90648e+07	1.63501e+07	1.63473e+07	1.59688e+07
M427T400			0.309011	1.7426	0.0259065	427.094	399.789						9.48352e+06	4.21203e+06	4.6473e+06	5.73969e+06	9.90655e+06	9.32669e+06	9.45985e+06	1.3273e+07	9.24062e+06	6.71665e+06	6.64047e+06
M168T415			0.524862	2.09813	0.0259823	168.113	414.78						5.4733e+06	7.9157e+06	1.01391e+07	2.59e+07	2.58794e+07	2.5817e+07	2.55904e+07	2.64198e+07	2.19241e+07	2.36937e+07	2.36902e+07
M303T87			0.198023	0.57392	0.0260138	303.231	87.4286						5.20535e+06	5.93983e+06	8.38775e+06	6.02348e+06	2.79791e+06	3.13488e+06	3.23778e+06	5.49677e+06	1.6893e+07	1.1e+07	1.0835e+07
M315T213			0.221135	0.582161	0.0263309	315.272	212.718						7.64579e+06	9.99942e+06	1.25835e+07	1.13572e+07	7.64579e+06	7.57568e+06	5.76983e+06	3.21835e+06	6.70002e+06	4.94426e+06	6.66385e+06
M263T383			0.254723	1.86752	0.0265815	263.087	382.667						4.4451e+06	5.68211e+06	3.86959e+06	3.68187e+06	6.89537e+06	5.65577e+06	9.28185e+06	1.11823e+07	5.27727e+06	4.97711e+06	4.93384e+06
M178T8			0.132463	0.696013	0.0266047	178.035	7.69195						8.62767e+06	5.25342e+06	7.80715e+06	7.32301e+06	5.28517e+06	5.32295e+06	5.22495e+06	4.35914e+06	4.55152e+06	3.49422e+06	4.54909e+06
M642T53_2			0.341177	1.86125	0.0266845	642.435	53.4671						5.95637e+06	4.466e+06	1.9858e+06	8.69754e+06	1.00762e+07	1.10351e+07	1.0274e+07	7.89777e+06	7.96668e+06	7.96715e+06	7.83804e+06
M202T300			0.58178	2.48098	0.0268879	202.118	300.498						1.58609e+06	3.37457e+06	2.13197e+07	2.6506e+07	2.60687e+07	3.33988e+07	3.45503e+07	3.69441e+07	3.41101e+07	3.44468e+07	3.44506e+07
M253T99			0.386982	1.69296	0.0268916	253.118	98.518						1.29591e+07	1.24286e+07	1.34375e+07	8.38642e+06	1.68977e+07	2.40531e+07	1.43901e+07	2.45867e+07	1.82199e+07	1.82183e+07	1.73073e+07
M376T90			0.13262	0.503872	0.0269557	376.133	90.3115						1.25222e+06	2.94044e+06	3.01198e+06	2.54967e+06	1.1697e+06	1.20469e+06	1.08961e+06	1.45093e+06	2.8125e+06	2.81128e+06	2.19837e+06
M102T408			0.678664	0.509932	0.0271096	102.091	408.221						8.53884e+07	1.34905e+08	6.93178e+07	9.03824e+07	6.83595e+07	4.06077e+07	3.28502e+07	5.19532e+07	5.21431e+07	3.68379e+07	3.75834e+07
M244T80			0.341947	1.88491	0.0271403	244.154	80.3588						3.64702e+06	7.06262e+06	4.3831e+06	9.81931e+06	1.52545e+07	1.14686e+07	1.10716e+07	9.16223e+06	9.03262e+06	9.04739e+06	9.42813e+06
M341T193			0.223688	0.425408	0.0272117	341.287	192.917						8.28793e+06	5.81309e+06	8.29527e+06	4.13505e+06	3.16756e+06	5.01902e+06	1.34995e+06	1.75012e+06	9.60262e+06	8.63101e+06	8.61014e+06
M171T632			0.807906	0.461914	0.0272675	171.149	631.748						7.0922e+07	1.18794e+08	9.23938e+07	9.17853e+07	8.20505e+07	4.71413e+07	2.36103e+07	1.99052e+07	8.811e+07	8.84682e+07	7.65944e+07
M166T72			1.31624	0.36051	0.0273036	166.05	71.9806						1.63117e+08	1.75028e+08	2.3583e+08	1.47967e+08	7.06276e+06	7.90098e+06	1.47952e+08	9.73519e+07	1.54026e+08	1.53639e+08	1.53283e+08
M320T125			0.227695	2.06181	0.0273261	320.127	125.37						3.61342e+06	2.91738e+06	3.01622e+06	2.01249e+06	4.21932e+06	5.38127e+06	5.37245e+06	8.86046e+06	4.85448e+06	4.68833e+06	4.85672e+06
M118T582			1.07903	1.83406	0.0274522	118.086	581.787						9.54876e+07	7.88128e+07	6.73757e+07	6.11702e+07	1.91207e+08	9.15472e+07	1.40202e+08	1.32482e+08	1.34758e+08	1.50322e+08	1.36027e+08
M285T81			0.147495	0.645332	0.0277167	285.205	80.8194						1.45528e+07	1.09441e+07	9.27705e+06	1.29863e+07	6.09203e+06	6.60789e+06	1.01311e+07	7.99016e+06	6.02965e+06	6.05416e+06	7.47127e+06
M450T64			0.71999	3.13692	0.0278693	450.378	63.9895						1.77884e+07	1.49785e+07	7.50556e+06	5.94949e+06	2.14158e+07	5.90835e+07	3.41401e+07	3.03553e+07	2.15875e+07	2.0924e+07	2.09104e+07
M787T394			0.0498027	0.725855	0.0279801	786.563	394.127						827065	1.02018e+06	966076	688246	660889	597161	726821	556755	645208	226276	639771
M313T178			0.532392	0.239339	0.0280166	313.237	177.988						1.99055e+07	1.70439e+07	3.09561e+07	7.1735e+06	5.81873e+06	4.29103e+06	2.34819e+06	5.51139e+06	9.40231e+06	9.4064e+06	8.94128e+06
M476T217			0.537511	1.44174	0.0280204	476.306	216.648						3.2118e+07	2.7771e+07	3.90968e+07	3.98734e+07	5.74256e+07	5.06052e+07	3.73365e+07	5.48315e+07	3.57348e+07	5.39936e+07	5.40238e+07
M287T64			0.644896	2.52438	0.0282821	287.214	64.4584						1.85201e+07	1.27704e+07	5.85858e+06	1.20396e+07	4.66126e+07	3.14508e+07	2.8523e+07	1.75842e+07	2.35297e+07	2.62626e+07	2.37745e+07
M101T232			0.783806	2.00328	0.0283229	101.116	232.16						3.91909e+07	4.7036e+07	1.61625e+07	1.35491e+07	4.23904e+07	5.86108e+07	6.13572e+07	6.98993e+07	5.65102e+07	5.66679e+07	5.41007e+07
M220T271			0.398157	3.21623	0.0284073	220.136	270.528						1.84559e+06	165351	6.82743e+06	8.94754e+06	1.69496e+07	1.54489e+07	1.85206e+07	6.28453e+06	6.7607e+06	4.34757e+06	4.33813e+06
M380T37			0.128993	3.65809	0.0285614	380.135	36.6937						625775	56944.2	81163	711864	1.21155e+06	651177	1.46439e+06	2.0713e+06	731585	730550	768375
M217T272			0.133522	1.47164	0.0286433	217.064	272.084						2.43538e+06	2.43538e+06	2.37238e+06	1.15641e+06	2.76898e+06	3.03033e+06	3.46224e+06	3.0996e+06	1.77533e+06	1.9424e+06	2.31079e+06
M137T882			0.676077	1.62772	0.0287353	137.045	882.004						3.88714e+07	1.9423e+07	2.43098e+07	3.61046e+07	3.81828e+07	5.38786e+07	5.78203e+07	4.33425e+07	4.85074e+07	5.01694e+07	9.73645e+07
M491T79			0.149037	0.411033	0.0291383	491.287	79.1281						2.32298e+06	2.39494e+06	3.17347e+06	1.30001e+06	300128	661905	1.35027e+06	1.46567e+06	1.20314e+06	912690	1.20492e+06
M169T338			0.181329	0.524786	0.0293083	169.097	338.43						8.82061e+06	6.09365e+06	5.3776e+06	4.15716e+06	3.75125e+06	2.5102e+06	3.31603e+06	3.25303e+06	3.89791e+06	2.93606e+06	2.73741e+06
M587T56			0.20349	0.330861	0.0296383	587.429	55.8559						2.83132e+06	5.52831e+06	4.62538e+06	2.55372e+06	363868	272950	2.56128e+06	1.94307e+06	2.39723e+06	2.54717e+06	2.54974e+06
M301T75			0.424056	0.687579	0.0297688	301.215	74.9172						5.59174e+07	4.83583e+07	6.58589e+07	6.65835e+07	3.80559e+07	3.76694e+07	3.23111e+07	5.4726e+07	5.25242e+07	5.25256e+07	5.21972e+07
M220T78			0.327865	3.40973	0.0298767	220.112	78.3462						3.35888e+06	3.43738e+06	1.14762e+06	3.60817e+06	8.72161e+06	3.61799e+06	1.43218e+07	1.27279e+07	5.76263e+06	5.74657e+06	5.01402e+06
M813T87			0.449771	0.457762	0.029975	812.541	87.1589						2.89582e+07	2.7526e+07	3.0154e+07	1.06304e+07	9.39831e+06	1.31931e+07	1.08164e+07	1.1118e+07	1.95431e+07	1.84042e+07	1.96621e+07
M112T8			0.540436	0.585571	0.0304244	112.095	7.69195						5.80171e+07	4.31268e+07	6.90262e+07	5.22041e+07	2.28876e+07	2.10747e+07	4.31268e+07	4.31268e+07	4.39602e+07	3.83319e+07	3.95124e+07
M343T88			0.246153	0.507185	0.0304723	343.226	87.6735						1.75816e+07	1.1003e+07	1.0724e+07	7.84747e+06	5.97684e+06	6.03758e+06	6.26228e+06	5.64011e+06	8.87089e+06	8.867e+06	1.00974e+07
M94T980			0.334587	3.36676	0.0310441	94.017	979.663						3.03294e+06	3.3396e+06	2.70008e+06	2.4268e+06	1.23766e+07	1.04672e+07	1.32401e+07	2.63193e+06	4.06141e+06	3.94016e+06	3.94248e+06
M143T40			0.869193	1.37223	0.0314334	143.154	40.3841						9.01653e+07	1.03511e+08	1.03084e+08	9.55729e+07	1.07694e+08	1.18611e+08	1.59768e+08	1.52301e+08	1.10206e+08	1.08829e+08	1.11439e+08
M515T75			0.124434	0.423213	0.0315576	515.314	74.933						5.06691e+06	4.47561e+06	2.36311e+06	2.51214e+06	705998	2.09186e+06	1.70071e+06	1.60323e+06	2.44583e+06	2.43343e+06	2.83964e+06
M266T64			0.408654	1.78816	0.0318842	266.211	64.163						1.14202e+07	3.43166e+06	8.05154e+06	1.46309e+07	1.81621e+07	1.92696e+07	1.44762e+07	1.52092e+07	1.48353e+07	8.60722e+06	1.4868e+07
M138T274			1.11573	1.44899	0.032026	138.054	274.411						1.00874e+08	1.29212e+08	1.34394e+08	1.23536e+08	1.25386e+08	2.11734e+08	1.87098e+08	1.82915e+08	1.32871e+08	1.03988e+08	1.33319e+08
M208T26			0.406714	0.162179	0.0325912	208.121	26.3899						1.60487e+07	1.56459e+07	1.32648e+07	1.25434e+06	2.49418e+06	1.19902e+06	1.62195e+06	2.17972e+06	1.00782e+07	8.53265e+06	7.74683e+06
M148T403			0.547884	1.53995	0.0329704	148.06	403.068						2.28236e+07	1.97857e+07	2.98325e+07	3.45035e+07	4.10419e+07	4.95354e+07	4.38227e+07	3.02903e+07	6.05298e+07	6.82029e+07	6.81849e+07
M243T341			0.20299	2.02414	0.0332409	243.108	340.649						1.47925e+06	2.46217e+06	3.18805e+06	3.06212e+06	4.12165e+06	4.73785e+06	4.05938e+06	7.71027e+06	4.10028e+06	6.29551e+06	4.12165e+06
M184T96			0.401299	0.536406	0.0332713	184.133	95.73						2.4197e+07	3.80831e+07	2.40112e+07	2.44614e+07	2.3916e+07	1.18443e+07	1.37788e+07	9.8693e+06	1.88273e+07	1.8816e+07	1.92568e+07
M136T132			0.640421	1.95943	0.0333912	136.076	132.185						8.22047e+06	2.99692e+07	7.29655e+06	2.68474e+07	3.14659e+07	3.9973e+07	3.28884e+07	3.74056e+07	4.589e+07	5.14253e+07	4.56836e+07
M296T154			0.776846	0.489378	0.0335363	296.135	154.393						9.50644e+07	7.10682e+07	1.14968e+08	5.51754e+07	1.83028e+07	5.5473e+07	3.85694e+07	5.22207e+07	7.82413e+07	7.661e+07	7.66236e+07
M348T73			0.175425	0.782944	0.0335826	348.138	72.7997						2.54103e+07	2.26707e+07	2.22888e+07	2.01961e+07	1.64065e+07	1.90518e+07	1.44662e+07	2.09835e+07	2.85106e+07	2.8519e+07	2.79556e+07
M278T75			0.220702	0.789151	0.0336032	278.219	75.1518						4.54478e+07	5.71329e+07	4.26873e+07	5.11415e+07	4.29056e+07	4.13526e+07	3.60395e+07	3.46989e+07	4.26457e+07	4.26932e+07	4.39108e+07
M157T523			0.689781	4.4676	0.0336539	157.17	522.731						2.62015e+06	2.34627e+06	3.59971e+06	2.11934e+07	4.89015e+07	3.99183e+07	3.36812e+07	1.04529e+07	1.50316e+07	7.55945e+06	7.75992e+06
M666T31_1			0.201563	0.205379	0.0336879	666.056	31.2868						6.25382e+06	5.58108e+06	3.02486e+06	1.30584e+06	557367	738806	1.53171e+06	492195	3.61241e+06	3.66635e+06	3.66628e+06
M171T663			0.496842	0.521984	0.0337372	171.148	663.428						4.5087e+07	6.33431e+07	4.16563e+07	4.55721e+07	4.36242e+07	2.94361e+07	1.57103e+07	1.336e+07	4.20593e+07	1.72229e+07	4.61054e+07
M287T187			0.218551	0.51781	0.0339629	287.236	186.871						9.09804e+06	7.18752e+06	1.07505e+07	7.37189e+06	2.97461e+06	4.12608e+06	8.12337e+06	2.59274e+06	6.85119e+06	6.58058e+06	6.70278e+06
M730T234			0.0807524	0.446962	0.0340637	730.463	234.196						550621	769783	1.07443e+06	530214	103294	435373	417130	351587	477368	550621	796410
M356T55			0.38253	2.3959	0.0341834	356.294	55.1451						1.25981e+06	5.17496e+06	1.04671e+07	9.12444e+06	1.27781e+07	2.05205e+07	9.70674e+06	1.93511e+07	1.19979e+07	1.36972e+07	1.20004e+07
M515T78			0.200813	0.733482	0.0342848	515.287	78.4925						1.27235e+07	1.73162e+07	1.56634e+07	1.12169e+07	1.0473e+07	1.06179e+07	1.00046e+07	1.06542e+07	1.18199e+07	1.21955e+07	1.18024e+07
M667T31			0.18736	0.143971	0.03439	667.06	31.3907						4.93222e+06	4.48637e+06	2.4266e+06	745682	104421	492084	989804	226406	2.1981e+06	2.19812e+06	2.2362e+06
M222T269			0.560324	2.00052	0.0350803	222.117	269.018						1.80627e+07	3.5839e+07	2.092e+07	2.23843e+06	3.33024e+07	4.11377e+07	4.02869e+07	3.94334e+07	1.58469e+07	2.23539e+07	2.23661e+07
M274T94			0.202488	1.9352	0.0352092	274.237	93.653						1.2107e+06	1.516e+06	1.23263e+06	3.58606e+06	3.18349e+06	4.52838e+06	3.67946e+06	3.21045e+06	2.3304e+06	2.33041e+06	2.33123e+06
M657T53_2			0.24276	2.19671	0.0352665	656.578	52.6731						1.69624e+06	4.67202e+06	2.55957e+06	2.31442e+06	3.79703e+06	5.20316e+06	8.66003e+06	7.0358e+06	3.84044e+06	3.73819e+06	3.73848e+06
M148T75			0.32428	0.539912	0.0356409	148.075	74.8879						1.88014e+07	1.47851e+07	2.10426e+07	1.67828e+07	1.29591e+07	6.191e+06	3.93143e+06	1.54746e+07	2.05054e+07	1.9223e+07	1.92337e+07
M411T65			0.543514	3.37246	0.035951	411.303	65.2968						1.57269e+07	4.95014e+06	8.69021e+06	2.57958e+06	1.81428e+07	2.12287e+07	4.60297e+07	2.23383e+07	1.93022e+07	1.88357e+07	1.88367e+07
M476T67			0.217514	2.30325	0.036202	476.227	67.1471						2.25541e+06	1.71092e+06	1.70717e+06	1.44894e+06	2.8804e+06	6.51029e+06	2.95696e+06	4.0571e+06	2.59272e+06	3.32919e+06	3.28482e+06
M181T58			0.764266	0.460373	0.0363083	181.122	58.2995						7.05848e+07	7.71141e+07	6.59502e+07	5.04178e+07	6.27534e+07	1.27527e+07	1.16554e+07	3.44076e+07	6.91281e+07	6.91356e+07	7.05764e+07
M175T88			0.241363	0.304113	0.0365392	175.058	87.7576						8.0401e+06	9.7686e+06	7.1171e+06	1.80075e+07	6.93588e+06	1.20896e+06	2.33994e+06	2.57178e+06	1.06595e+07	9.2921e+06	9.14733e+06
M224T299			0.184669	2.3428	0.0367861	224.112	299.189						427403	3.03539e+06	1.8139e+06	1.79496e+06	5.71685e+06	2.6106e+06	3.33924e+06	4.90082e+06	1.90116e+06	1.3001e+06	1.95538e+06
M163T287			0.286609	1.33164	0.0370076	163.05	286.583						9.83845e+06	1.06204e+07	9.99159e+06	1.42556e+07	1.52933e+07	1.21892e+07	1.57985e+07	1.62512e+07	1.23023e+07	1.30814e+07	1.0502e+07
M126T401			0.304563	1.48572	0.0372739	126.037	400.728						6.54312e+06	7.05747e+06	1.07852e+07	1.40075e+07	1.44041e+07	1.44042e+07	1.41347e+07	1.40988e+07	1.44233e+07	1.44387e+07	1.41644e+07
M237T70			0.493903	1.72463	0.0373061	237.123	69.8873						2.21953e+07	2.42043e+07	2.46712e+07	1.18876e+07	3.14432e+07	4.06921e+07	2.4728e+07	4.62095e+07	2.5033e+07	2.43488e+07	2.42942e+07
M139T217			0.801081	1.70127	0.037478	139.05	216.891						4.43469e+07	3.50788e+07	2.4402e+07	4.6913e+07	6.7713e+07	8.26894e+07	4.14714e+07	6.45768e+07	5.52576e+07	5.84551e+07	5.84921e+07
M126T369			0.39534	1.44287	0.0375298	126.022	368.645						1.88209e+07	2.30192e+07	2.73511e+07	2.33472e+07	4.12775e+07	2.48336e+07	3.54333e+07	3.19764e+07	1.93878e+07	1.81718e+07	1.86143e+07
M543T76			0.431582	2.62807	0.0375966	543.309	76.3304						8.15424e+06	124915	171412	1.03845e+07	9.1256e+06	1.35228e+07	1.35059e+07	1.33458e+07	7.1263e+06	7.12629e+06	7.10895e+06
M837T82			0.498473	1.46227	0.0376022	836.542	82.1243						2.68787e+07	1.69312e+07	2.30848e+07	3.36024e+07	3.88669e+07	3.42111e+07	3.09464e+07	4.29295e+07	3.07844e+07	3.03153e+07	3.07871e+07
M137T800			0.940671	1.79189	0.0377319	137.045	799.604						5.96848e+07	6.60314e+07	4.13928e+07	5.70042e+07	9.06719e+07	9.42193e+07	1.45504e+08	7.11907e+07	6.49241e+07	6.45455e+07	5.9193e+07
M492T216			0.894338	2.19318	0.0378918	492.309	216.492						3.75006e+07	6.04122e+07	5.47574e+07	8.97039e+06	5.47574e+07	1.17242e+08	1.05073e+08	7.7434e+07	2.18925e+07	3.2178e+07	3.21138e+07
M102T451			0.742943	0.647725	0.0379564	102.092	450.863						9.86651e+07	1.03058e+08	1.39578e+08	9.98962e+07	8.55771e+07	4.28262e+07	6.64331e+07	9.09382e+07	2.36901e+08	2.54116e+08	2.79607e+08
M802T84			0.259293	1.37566	0.0379582	801.505	83.6127						7.53747e+06	5.41208e+06	6.855e+06	1.00784e+07	9.87822e+06	1.02954e+07	9.52118e+06	1.1414e+07	7.41015e+06	7.41753e+06	6.7812e+06
M654T53_2			0.302487	1.29621	0.0381704	654.331	53.0013						1.28237e+07	1.55518e+07	1.84409e+07	1.87607e+07	2.28888e+07	1.83765e+07	2.02209e+07	2.35157e+07	1.90899e+07	1.89011e+07	1.89756e+07
M127T903			0.36668	1.0595	0.0382041	127.086	903.433						4.56664e+07	4.48222e+07	4.59456e+07	4.48153e+07	5.03192e+07	4.74901e+07	4.85648e+07	4.56589e+07	4.39974e+07	3.33962e+07	4.41585e+07
M175T115			0.808778	1.60713	0.0384317	175.108	115.374						4.87644e+07	8.68143e+07	8.27863e+07	4.53472e+07	1.00377e+08	1.2543e+08	7.88995e+07	1.19114e+08	8.82085e+07	9.15148e+07	8.8183e+07
M839T82			0.430726	1.20201	0.0385747	838.557	81.805						3.42331e+07	2.86048e+07	3.02432e+07	3.82796e+07	4.233e+07	3.79255e+07	3.67967e+07	4.08442e+07	3.9153e+07	3.91321e+07	4.03657e+07
M104T687			1.40921	2.57751	0.0386606	104.071	686.898						5.67618e+07	7.61605e+07	7.06002e+07	1.19401e+08	2.95957e+08	1.37465e+08	2.79844e+08	1.19073e+08	1.4145e+08	1.23473e+08	1.36639e+08
M353T197			0.649494	0.248747	0.038854	353.231	197.046						3.20934e+07	5.88721e+07	3.64152e+07	1.12083e+07	5.21535e+06	8.08957e+06	8.79545e+06	1.23733e+07	1.8802e+07	2.74591e+07	2.7321e+07
M352T36			0.288422	5.22248	0.0388825	352.104	36.401						256954	633386	5.54354e+06	1.12482e+06	1.41652e+07	7.90459e+06	2.91683e+06	1.44885e+07	4.71161e+06	4.71089e+06	4.52264e+06
M184T71			2.19961	0.657401	0.0390323	184.06	71.2935						9.77256e+08	1.12462e+09	1.42168e+09	8.24584e+08	5.68582e+08	7.52139e+08	8.62608e+08	6.75137e+08	9.13934e+08	9.13927e+08	9.09405e+08
M430T169			0.379987	2.5087	0.0390981	430.367	168.604						528290	207928	1.02298e+07	1.27561e+07	1.40983e+07	1.49886e+07	1.75699e+07	1.28547e+07	9.3646e+06	9.96593e+06	9.96357e+06
M174T110			0.441403	0.208403	0.0398692	174.055	110.319						4.95958e+07	3.00685e+07	1.24017e+07	1.78359e+07	5.80833e+06	4.93524e+06	3.50582e+06	8.65452e+06	2.44e+07	2.10729e+07	3.07086e+07
M517T65			0.549514	1.50692	0.0405761	517.366	65.1991						2.1405e+07	3.98613e+07	2.46795e+07	2.18153e+07	4.27867e+07	4.57736e+07	4.15484e+07	3.22784e+07	3.40363e+07	3.40367e+07	3.41782e+07
M111T4			1.21674	0.822875	0.0407149	111.092	3.9583						1.11131e+09	9.37092e+08	1.06828e+09	1.2432e+09	9.36934e+08	9.34276e+08	7.7934e+08	9.37092e+08	7.06676e+08	9.37092e+08	7.16718e+08
M127T743			0.222002	0.618392	0.0408235	127.074	742.771						1.58696e+07	2.23936e+07	1.72877e+07	2.64748e+07	1.00007e+07	1.4612e+07	1.67105e+07	9.40084e+06	1.19919e+07	1.22679e+07	1.22634e+07
M266T195			0.253451	0.274921	0.0410428	266.173	195.244						1.30552e+07	7.63945e+06	5.81884e+06	4.29166e+06	2.50861e+06	621089	570977	4.76832e+06	4.82347e+06	4.82342e+06	4.89765e+06
M118T712			0.99753	1.45659	0.0412031	118.086	711.788						1.44919e+08	8.3105e+07	9.28429e+07	8.62205e+07	1.60749e+08	1.28025e+08	1.32914e+08	1.71272e+08	1.25101e+08	1.31411e+08	1.25152e+08
M278T386			0.195682	0.436578	0.0412668	278.142	385.539						4.96066e+06	9.05203e+06	5.32899e+06	3.84958e+06	986440	2.98079e+06	2.52691e+06	3.63066e+06	2.07926e+06	2.08272e+06	1.96282e+06
M272T92			0.182269	2.62845	0.0416161	272.2	92.3932						1.52288e+06	1.45952e+06	815776	558672	4.55588e+06	2.8902e+06	1.4407e+06	2.56499e+06	1.95882e+06	1.95127e+06	1.85813e+06
M647T53			0.17641	0.562003	0.0416558	646.545	52.5206						4.60079e+06	3.1929e+06	6.97373e+06	4.77445e+06	3.29778e+06	3.04161e+06	2.02955e+06	2.61365e+06	4.67117e+06	4.55155e+06	4.55141e+06
M122T195			0.654458	3.15301	0.0416784	122.024	194.998						865569	2.5802e+06	3.84377e+06	2.97338e+07	2.27265e+07	3.90324e+07	2.56201e+07	2.93559e+07	2.41032e+07	1.89642e+07	1.71904e+07
M564T40			0.313514	2.63964	0.0416877	564.064	40.0863						4.02919e+06	3.85985e+06	1.17663e+06	3.8204e+06	8.43362e+06	7.90757e+06	1.35303e+07	4.14308e+06	5.49603e+06	5.56143e+06	5.50751e+06
M587T127			0.437343	1.17573	0.0417601	587.336	127.011						3.79011e+07	3.79011e+07	3.79011e+07	3.92711e+07	4.8753e+07	4.79008e+07	3.74534e+07	4.575e+07	2.7509e+07	2.9065e+07	2.75066e+07
M229T858			0.347573	1.71785	0.0417984	229.05	857.843						9.90696e+06	1.32528e+07	9.05262e+06	9.08401e+06	2.06945e+07	1.30561e+07	1.33502e+07	2.38402e+07	1.6951e+07	1.83046e+07	1.82551e+07
M273T79			0.256826	0.176242	0.0419122	273.144	79.0886						4.23156e+06	2.23412e+06	7.56953e+06	2.21333e+06	412710	459385	355033	1.63655e+06	1.76352e+06	1.9529e+06	1.95132e+06
M840T83			0.324577	1.25303	0.0420459	839.561	82.907						1.60615e+07	1.19337e+07	1.43234e+07	1.81544e+07	1.91448e+07	2.07898e+07	1.77545e+07	1.80851e+07	1.84076e+07	1.7871e+07	1.78761e+07
M114T518			0.883477	1.18086	0.0430641	114.066	517.541						1.3875e+08	1.33248e+08	1.40341e+08	1.67002e+08	1.76839e+08	1.87548e+08	1.56674e+08	1.63061e+08	2.24268e+08	1.94678e+08	2.03433e+08
M638T53			0.352413	1.34376	0.0432154	638.307	53.0734						1.35756e+07	1.74955e+07	2.18503e+07	2.4175e+07	2.78263e+07	2.30183e+07	2.5389e+07	2.73654e+07	2.36941e+07	2.31183e+07	2.36981e+07
M240T44			0.122611	1.27452	0.0433562	240.243	43.9171						2.43122e+06	1.73976e+06	2.66554e+06	2.36957e+06	2.55176e+06	3.27863e+06	2.93843e+06	2.96455e+06	3.5981e+06	3.35022e+06	3.35264e+06
M147T302			0.286412	1.94054	0.0436162	147.088	301.836						3.0999e+06	1.49899e+06	8.35023e+06	8.54018e+06	8.75863e+06	9.51693e+06	1.09351e+07	1.24902e+07	1.07853e+07	1.11608e+07	1.12088e+07
M111T60			0.345962	0.734181	0.043629	111.081	60.0072						6.95648e+07	9.76294e+07	6.561e+07	6.80981e+07	5.71055e+07	5.71564e+07	4.84503e+07	5.82045e+07	7.1282e+07	7.12658e+07	6.98786e+07
M464T345			0.10466	2.3255	0.0437373	464.248	344.642						537696	198624	520044	648442	712034	1.03039e+06	924414	1.76279e+06	343653	712034	442258
M609T54			0.185358	1.78366	0.0437904	609.45	54.2769						1.98096e+06	2.63128e+06	3.56953e+06	3.63159e+06	7.60164e+06	3.89886e+06	4.43231e+06	5.13814e+06	3.80477e+06	4.01047e+06	3.7849e+06
M159T40			0.189329	1.73047	0.0438452	159.029	39.9364						2.52816e+06	2.53504e+06	1.1105e+06	2.31986e+06	3.49478e+06	3.72725e+06	4.96673e+06	2.50912e+06	2.99486e+06	2.81439e+06	2.81431e+06
M98T294			0.822402	5.23999	0.0440284	98.0796	293.679						2.01205e+07	3.92859e+06	2.94116e+06	4.12822e+06	1.5914e+07	7.45521e+07	3.31806e+07	3.9414e+07	3.97656e+07	4.14442e+07	4.0818e+07
M329T233			0.0979108	2.49671	0.0446688	329.189	233.444						189818	379743	645315	487395	562296	769510	1.4568e+06	1.46147e+06	953628	569557	543268
M99T63			0.154909	0.613602	0.0447512	99.0443	62.5846						1.22397e+07	8.99735e+06	8.19445e+06	6.91566e+06	3.85246e+06	6.11662e+06	4.80417e+06	7.52943e+06	8.72738e+06	8.43057e+06	8.41092e+06
M604T53			0.588116	0.376669	0.0451553	604.494	53.2665						3.27401e+07	3.61858e+07	4.90128e+07	1.19974e+07	7.32308e+06	1.22433e+07	1.85987e+07	1.07779e+07	2.17506e+07	2.17369e+07	2.13575e+07
M607T393			0.0326457	0.648873	0.0454099	606.641	393.175						252737	297173	239638	150690	179752	154525	152240	123579	155724	179752	91459.2
M606T188			0.712811	2.36656	0.0454595	605.544	187.988						9.91959e+06	7.56757e+06	1.21163e+07	3.66074e+07	2.76023e+07	5.5283e+07	3.99639e+07	3.38429e+07	2.51131e+07	2.52852e+07	1.52547e+07
M127T212			0.245396	3.10034	0.0456885	127.05	211.611						440932	450265	884983	4.40283e+06	3.19318e+06	3.40075e+06	6.13013e+06	6.43298e+06	1.22233e+07	7.01355e+06	7.4219e+06
M197T77			0.506255	1.52225	0.0462537	197.1	76.9444						3.45758e+07	4.23961e+07	4.16068e+07	2.13079e+07	5.20429e+07	4.13204e+07	5.19502e+07	6.76294e+07	4.34138e+07	4.34137e+07	4.36717e+07
M365T546			0.0866457	2.04394	0.0462985	365.209	546.153						613505	605879	548654	360760	992481	523056	1.37656e+06	1.45904e+06	853000	836853	699229
M165T115			0.43172	0.246797	0.0464879	165.113	114.583						5.40612e+07	2.96051e+07	1.48577e+07	2.2145e+07	5.77353e+06	3.99447e+06	3.18823e+06	1.68245e+07	6.97382e+07	5.45984e+07	5.28193e+07
M278T956			0.0694427	0.534491	0.0465019	278.247	955.658						1.13065e+06	1.39768e+06	1.06868e+06	820730	135584	680133	603247	942270	567229	449678	434460
M110T379			2.96279	1.66381	0.0470899	110.071	378.788						5.85126e+08	4.31287e+08	3.7934e+08	6.50866e+08	5.92577e+08	1.17515e+09	8.32556e+08	8.04901e+08	7.84112e+08	7.70939e+08	8.41624e+08
M166T86			0.519347	1.12967	0.0471372	166.097	85.903						6.41025e+07	7.44272e+07	6.58836e+07	6.62463e+07	8.14414e+07	7.0061e+07	8.01858e+07	7.40689e+07	9.86877e+07	9.13102e+07	9.122e+07
M416T64			0.653282	3.88592	0.047147	416.344	63.9895						6.27662e+06	1.28989e+07	6.03014e+06	5.7691e+06	1.10915e+07	4.43686e+07	4.57731e+07	1.91322e+07	1.37799e+07	1.36684e+07	1.37966e+07
M200T409			0.0946498	0.779848	0.0473413	200.04	409.2						4.17173e+06	3.93808e+06	4.90251e+06	3.90184e+06	4.05822e+06	2.85443e+06	3.46079e+06	2.81704e+06	2.28938e+06	1.46279e+06	1.43894e+06
M174T75			0.542666	0.709439	0.0474152	174.076	74.9724						7.60323e+07	9.28954e+07	9.5767e+07	7.5184e+07	7.87195e+07	4.97892e+07	4.31387e+07	6.94758e+07	7.62626e+07	7.50093e+07	7.39209e+07
M126T29			0.240822	0.627129	0.0474347	126.075	29.4603						1.39874e+07	1.35786e+07	1.79157e+07	2.28832e+07	7.51765e+06	1.2876e+07	9.33868e+06	1.31412e+07	1.27648e+07	1.27732e+07	1.11462e+07
M143T334			0.468715	0.37701	0.0474954	143.081	334.476						2.81491e+07	1.08429e+07	3.29338e+07	1.40503e+07	6.97873e+06	7.35714e+06	8.3661e+06	9.71191e+06	8.74187e+06	3.92807e+06	4.59568e+06
M186T333			0.905135	5.74451	0.0475128	186.076	332.511						1.0811e+07	6.04013e+06	1.41677e+07	8.59869e+06	5.22394e+06	6.38941e+07	6.27974e+07	9.56679e+07	4.01362e+07	3.70714e+07	3.70977e+07
M148T74_1			0.659023	0.496506	0.0476518	148.04	74.3768						3.20425e+07	4.15488e+07	8.12214e+07	5.95901e+07	2.77389e+07	2.51008e+07	2.85262e+07	2.50864e+07	3.80776e+07	4.47757e+07	3.79091e+07
M515T177			0.307172	0.716195	0.0478767	515.287	176.901						2.16135e+07	2.43231e+07	3.55124e+07	2.87108e+07	1.95656e+07	2.19858e+07	1.77941e+07	1.95504e+07	2.45373e+07	2.4542e+07	2.48117e+07
M228T150			2.73825	0.26808	0.0479461	228.072	150.045						3.38841e+08	7.84741e+08	8.16577e+08	2.39904e+08	9.60463e+07	1.01742e+08	6.05253e+07	3.26116e+08	3.87916e+08	3.86511e+08	3.86514e+08
M316T956			0.0748193	1.3779	0.0480282	316.284	955.924						718310	589100	504150	433259	946152	760083	700827	686073	351661	195168	168418
M97T192			1.41589	2.21094	0.0482855	97.0401	191.661						1.06292e+08	7.71439e+07	1.18935e+08	7.69797e+07	1.02125e+08	2.12968e+08	3.23164e+08	2.00464e+08	1.17314e+08	1.22144e+08	6.15723e+07
M331T92			0.163924	1.65147	0.0484282	331.226	91.543						2.29727e+06	1.84743e+06	1.68201e+06	2.66049e+06	4.78123e+06	2.68794e+06	2.65562e+06	3.89161e+06	3.09952e+06	3.3687e+06	3.07859e+06
M114T724			1.21509	1.71659	0.0485347	114.066	723.756						1.414e+08	9.84329e+07	1.51474e+08	1.04576e+08	2.79518e+08	2.22519e+08	2.29291e+08	1.19897e+08	2.76037e+08	2.32629e+08	2.77553e+08
M440T76			0.207041	2.10438	0.0489965	440.184	76.2843						1.35365e+06	3.26892e+06	4.56678e+06	2.29472e+06	3.82364e+06	4.52034e+06	7.83813e+06	7.98469e+06	4.25829e+06	4.25261e+06	4.13347e+06
M620T58			0.836672	0.220135	0.0492875	620.49	57.9158						7.75306e+07	4.1161e+07	8.20918e+07	1.09645e+07	6.83021e+06	1.30039e+07	1.3057e+07	1.37219e+07	2.74743e+07	2.747e+07	2.5513e+07
M125T419			0.406681	1.20964	0.0494089	125.082	418.607						3.00793e+07	2.18262e+07	2.15214e+07	2.49918e+07	3.03582e+07	3.12296e+07	2.94259e+07	2.80373e+07	4.25783e+07	4.79319e+07	4.78638e+07
M104T62_2			1.28436	0.199243	0.0494789	104.053	62.3306						2.24715e+08	2.51096e+08	1.21072e+08	2.88447e+07	2.27055e+07	3.27983e+07	3.40655e+07	3.51025e+07	8.48852e+07	8.48896e+07	8.04735e+07
M264T272			0.0516585	0.732007	0.0496407	264.107	271.517						2.4978e+06	2.71808e+06	2.1048e+06	2.62655e+06	1.75652e+06	2.47856e+06	1.35988e+06	1.68648e+06	1.22626e+06	1.1645e+06	494528
M205T163			0.463218	1.81774	0.0496944	205.118	162.868						7.16746e+06	2.46053e+07	1.79328e+07	1.16034e+07	2.20442e+07	3.3955e+07	2.18334e+07	3.3611e+07	1.53542e+07	1.63633e+07	1.70727e+07
M298T83			0.749402	2.25912	0.0498814	298.273	82.9725						1.29217e+07	1.28411e+07	1.07087e+07	4.92098e+07	5.91988e+07	5.61885e+07	4.51017e+07	3.30751e+07	4.00602e+07	4.00585e+07	3.94973e+07
M191T115			0.612089	1.89568	0.0500428	191.102	114.692						3.12647e+07	3.91124e+07	7.42228e+07	2.54223e+07	9.50771e+07	6.60146e+07	5.7712e+07	1.03505e+08	7.97741e+07	7.89515e+07	7.89565e+07
M383T54			0.195891	1.32001	0.0501339	383.257	53.6266						6.5449e+06	4.20424e+06	6.8646e+06	6.00595e+06	7.67149e+06	8.08081e+06	6.52458e+06	8.90139e+06	7.76185e+06	7.91195e+06	7.91328e+06
M216T73			1.05946	1.66796	0.0506691	216.195	72.5782						8.33628e+07	5.37741e+07	1.19826e+08	1.34282e+08	2.07458e+08	1.70553e+08	1.62829e+08	1.11741e+08	1.57736e+08	1.55166e+08	1.55155e+08
M596T55			0.319744	1.99482	0.0507444	596.488	54.7409						2.12007e+06	7.23761e+06	7.85289e+06	8.35032e+06	8.92815e+06	1.10739e+07	1.20069e+07	1.89806e+07	9.4268e+06	9.04565e+06	9.042e+06
M723T53			0.189046	1.4709	0.0510311	722.534	53.1091						2.69515e+06	2.39208e+06	2.47086e+06	4.73581e+06	4.11777e+06	4.94077e+06	4.80997e+06	4.21455e+06	4.25628e+06	4.32377e+06	4.29377e+06
M258T80_1			0.307497	0.36195	0.0510782	258.069	80.0481						9.40214e+06	9.89883e+06	1.08286e+07	3.09004e+06	5.0032e+06	1.26765e+06	361273	5.39171e+06	6.27121e+06	6.29504e+06	6.27121e+06
M105T287			0.0736874	0.744643	0.0511491	104.992	286.583						5.94388e+06	6.25795e+06	4.18294e+06	4.42915e+06	4.2302e+06	3.98576e+06	3.5023e+06	3.78067e+06	1.90432e+06	1.47689e+06	1.34266e+06
M158T960			0.230013	0.662209	0.0513169	158.154	959.593						1.21721e+07	1.19803e+07	1.05945e+07	7.1476e+06	9.52458e+06	6.01909e+06	5.70557e+06	6.49365e+06	7.009e+06	6.12931e+06	6.4029e+06
M285T180_1			1.86701	2.02157	0.0513827	285.098	179.994						1.65244e+08	5.81573e+07	1.20254e+08	3.03793e+08	2.65544e+08	3.66654e+08	2.44894e+08	4.3177e+08	4.18105e+08	4.25882e+08	4.25895e+08
M440T211			0.333098	0.383417	0.0513896	440.278	210.877						1.70966e+07	1.45414e+07	1.07006e+07	5.12794e+06	8.92403e+06	3.30317e+06	4.04264e+06	1.92967e+06	8.62612e+06	9.96429e+06	9.88853e+06
M165T258			0.374465	0.515679	0.0518198	165.066	258.196						2.24626e+07	2.92944e+07	2.3194e+07	9.86789e+06	1.11678e+07	1.17053e+07	1.32031e+07	7.6631e+06	1.00367e+07	1.00309e+07	1.03891e+07
M93T368			0.619609	2.01816	0.0519778	93.045	367.724						3.58285e+07	2.08248e+07	8.03407e+06	1.10956e+07	3.98722e+07	3.03159e+07	3.11527e+07	5.16018e+07	2.21758e+07	2.52933e+07	2.54229e+07
M104T520			0.97478	2.04222	0.0522898	104.071	520.139						5.10733e+07	6.11926e+07	3.50545e+07	2.98668e+07	7.47179e+07	1.33282e+08	1.02582e+08	5.12732e+07	7.16978e+07	7.39757e+07	5.71775e+07
M205T75_2			0.161662	0.460813	0.0523833	205.122	74.7168						1.21454e+07	8.56161e+06	5.81781e+06	1.69192e+07	5.85493e+06	4.58875e+06	4.22435e+06	5.35154e+06	7.41647e+06	6.7461e+06	7.39912e+06
M153T246			0.249781	0.413354	0.0526006	153.138	246.228						6.25194e+06	6.41575e+06	1.05963e+07	1.33982e+07	1.59278e+06	2.68953e+06	2.95803e+06	7.91408e+06	4.94404e+06	4.06874e+06	4.68369e+06
M192T79_1			0.285711	0.711689	0.0527177	192.084	78.5132						2.62868e+07	3.38228e+07	3.12722e+07	2.93125e+07	2.85419e+07	1.85756e+07	1.39489e+07	2.48304e+07	2.57588e+07	2.57845e+07	2.47668e+07
M820T83			0.347262	1.3641	0.05286	819.515	82.7462						1.63348e+07	9.4696e+06	1.36504e+07	1.81275e+07	1.95022e+07	1.90525e+07	1.73679e+07	2.26257e+07	1.82885e+07	1.81798e+07	1.78613e+07
M356T75_2			0.411479	0.471194	0.0532558	356.279	75.1459						2.59286e+07	1.6981e+07	2.9671e+07	1.01539e+07	9.43939e+06	1.13567e+07	6.57255e+06	1.16154e+07	1.14429e+07	1.29967e+07	1.29738e+07
M102T124			1.70886	0.612565	0.0534902	102.128	124.226						1.2182e+09	8.57896e+08	9.62992e+08	8.09e+08	7.68376e+08	7.85466e+08	2.44792e+08	5.58573e+08	1.04981e+09	9.1337e+08	1.05241e+09
M199T379			0.387176	2.5142	0.0535731	199.119	378.721						3.53804e+06	2.80349e+06	2.53749e+06	9.78771e+06	8.18086e+06	1.44747e+07	1.70571e+07	7.21927e+06	4.94909e+06	4.22757e+06	4.73921e+06
M137T645			0.964051	1.99535	0.0536583	137.045	645.121						5.07735e+07	3.1151e+07	5.57885e+07	6.91544e+07	1.58124e+08	1.06776e+08	7.92639e+07	6.86083e+07	1.54828e+08	1.17076e+08	1.15068e+08
M194T93			0.102496	0.659995	0.0538927	194.049	93.349						3.81001e+06	2.31748e+06	3.34696e+06	2.65384e+06	2.42762e+06	1.48891e+06	1.58396e+06	2.50412e+06	2.66741e+06	2.48864e+06	2.67076e+06
M104T951			1.31198	2.18329	0.0539174	104.107	951.358						1.53616e+07	1.34876e+08	2.02552e+07	1.08329e+08	1.60597e+08	1.48194e+08	1.8897e+08	1.10988e+08	1.42191e+08	1.50519e+08	1.42956e+08
M405T187			0.399231	0.443352	0.0539638	405.318	186.957						2.69919e+07	2.01024e+07	3.66009e+07	4.18256e+07	1.39872e+07	2.73857e+07	641198	1.36358e+07	2.63692e+07	2.63688e+07	2.62429e+07
M132T343			1.06928	1.4294	0.0541896	132.102	343.453						1.49288e+08	6.83284e+07	1.50095e+08	1.35821e+08	1.55909e+08	1.99245e+08	2.00229e+08	1.64365e+08	1.35625e+08	1.0343e+08	1.03677e+08
M104T597			1.2687	2.1527	0.0543543	104.071	597.025						9.7675e+07	6.20822e+07	3.72688e+07	5.58638e+07	9.46321e+07	1.88158e+08	1.79779e+08	8.18277e+07	7.26082e+07	7.08887e+07	8.03296e+07
M541T54			0.37554	0.340634	0.0546461	541.461	53.7838						2.56522e+07	3.26021e+07	1.10326e+07	1.24984e+07	9.5767e+06	3.3045e+06	3.18209e+06	1.17956e+07	1.37121e+07	1.42868e+07	1.37155e+07
M837T40			0.136954	5.25438	0.0547938	837.078	39.907						244382	161553	194965	562336	1.4085e+06	1.35753e+06	2.90925e+06	436797	706453	733878	700930
M276T85			0.727274	1.71712	0.0548185	276.232	85.1719						1.27448e+07	5.07577e+07	4.35828e+07	6.31598e+07	7.18489e+07	6.71569e+07	6.03715e+07	9.29548e+07	4.04266e+07	4.04272e+07	3.96973e+07
M187T167			0.447816	1.45397	0.0549592	187.108	166.921						2.78385e+07	3.49236e+07	4.11482e+07	1.8411e+07	5.15619e+07	4.80427e+07	3.79469e+07	4.02995e+07	3.68016e+07	3.72914e+07	3.72898e+07
M145T272_2			0.390636	1.57012	0.0553438	145.076	272.111						1.41733e+07	9.5016e+06	1.03108e+07	1.30281e+07	1.24254e+07	2.0245e+07	1.65379e+07	2.4609e+07	1.16012e+07	9.99922e+06	1.19031e+07
M109T55			2.35001	0.437493	0.0553443	109.101	55.2185						6.71573e+08	8.90548e+08	5.67035e+08	3.24538e+08	4.71688e+08	1.41929e+08	1.12028e+08	3.47828e+08	6.72968e+08	6.06494e+08	6.72872e+08
M557T54_2			0.187579	1.73463	0.0553478	557.419	53.5829						1.03534e+06	2.32681e+06	3.25443e+06	4.19958e+06	3.69011e+06	4.07043e+06	5.14756e+06	5.85389e+06	4.14844e+06	3.77545e+06	4.14495e+06
M204T25			0.164162	1.60864	0.0554335	204.087	24.7568						1.90555e+06	2.21659e+06	2.9949e+06	3.1118e+06	3.83303e+06	4.04286e+06	5.70087e+06	2.87775e+06	2.98321e+06	2.97518e+06	3.09022e+06
M214T73_1			0.202404	0.206148	0.055447	214.107	73.1031						2.37316e+06	5.35853e+06	3.45545e+06	649952	722392	434589	473784	809431	2.46369e+06	3.3382e+06	2.25418e+06
M441T63			0.325547	2.17559	0.0555362	441.35	63.4359						7.38075e+06	1.00841e+07	5.54882e+06	2.58862e+06	1.63802e+07	1.05173e+07	8.35568e+06	2.04469e+07	1.06842e+07	1.11514e+07	1.06905e+07
M239T846			1.30562	0.44336	0.0558008	239.001	845.635						7.5982e+07	2.56064e+08	2.88091e+08	3.12498e+08	1.37335e+08	8.84803e+07	9.37358e+07	9.39426e+07	1.82833e+08	1.60182e+08	1.5877e+08
M345T89			0.366286	0.401289	0.0558933	345.242	89.2569						1.68995e+07	1.9147e+07	1.88457e+07	3.77231e+06	4.11747e+06	6.55774e+06	6.34115e+06	6.52504e+06	1.77324e+07	1.57876e+07	1.77131e+07
M524T53			0.261449	0.376622	0.0559092	524.454	52.7611						1.7662e+07	1.36421e+07	6.68102e+06	6.64052e+06	5.62154e+06	1.94921e+06	2.69204e+06	6.54416e+06	6.30418e+06	6.23012e+06	6.22834e+06
M128T236			0.4125	1.31797	0.0562242	128.143	236.354						2.45855e+07	1.89109e+07	1.60017e+07	2.02246e+07	2.16128e+07	2.49432e+07	2.7396e+07	3.11204e+07	1.67535e+07	1.93023e+07	1.93159e+07
M523T54			0.413307	0.383764	0.0566771	523.45	53.5405						3.06711e+07	4.10219e+07	1.58397e+07	1.65511e+07	1.37153e+07	5.31733e+06	4.12108e+06	1.67899e+07	1.7889e+07	1.74165e+07	1.74144e+07
M330T205			0.189913	5.16213	0.0567609	330.245	204.607						355025	70919	122944	1.08437e+06	187457	2.77552e+06	3.31811e+06	2.14999e+06	1.38045e+06	543247	723545
M102T63			0.810123	0.904686	0.056913	102.128	62.9935						4.06016e+08	4.86155e+08	4.317e+08	4.39527e+08	3.90374e+08	4.16024e+08	3.88388e+08	4.00536e+08	4.01926e+08	3.88681e+08	4.02024e+08
M306T38			0.210904	2.4724	0.0574114	306.046	38.1065						1.25517e+06	927327	460154	2.84469e+06	1.88813e+06	3.57307e+06	5.17535e+06	2.93034e+06	2.43586e+06	2.38042e+06	2.37856e+06
M197T73_2			0.283021	0.263309	0.0574188	197.132	72.7975						2.50883e+07	2.9157e+07	3.00307e+06	1.6672e+07	5.57117e+06	4.52574e+06	3.42444e+06	5.94259e+06	3.20641e+06	1.21215e+06	3.23196e+06
M310T342			1.04141	1.6863	0.0574483	310.175	342.298						7.93636e+07	9.89547e+07	1.43764e+08	9.15956e+07	1.1461e+08	1.44872e+08	2.0924e+08	2.28866e+08	1.75038e+08	1.84599e+08	1.84758e+08
M477T40			0.116481	1.24108	0.0577661	477.169	40.4898						2.32592e+06	2.32592e+06	2.32592e+06	2.46954e+06	2.5827e+06	2.603e+06	2.9259e+06	3.6133e+06	1.43415e+06	1.54551e+06	1.43329e+06
M159T72			0.519063	2.13292	0.0581154	159.091	72.4591						2.25789e+07	1.76578e+07	3.64254e+06	4.20155e+06	2.49986e+07	2.24509e+07	1.99642e+07	3.51387e+07	1.87488e+07	1.8876e+07	1.01979e+07
M86T63			0.942337	1.43725	0.0581776	86.0968	62.5742						1.21522e+08	1.39991e+08	9.44913e+07	7.23398e+07	1.6247e+08	1.20521e+08	1.48038e+08	1.8461e+08	1.30462e+08	1.38184e+08	1.38434e+08
M312T254			0.196678	0.333633	0.0583589	312.216	253.507						2.00522e+06	2.00522e+06	5.72533e+06	4.15753e+06	45091.5	1.09248e+06	1.83216e+06	1.66553e+06	1.57784e+06	746386	1.20463e+06
M245T35			0.107332	2.61196	0.0584333	245.047	34.7602						665608	406813	50336	421571	863254	715740	1.70646e+06	748268	878932	919039	879433
M295T280			0.26442	0.600796	0.0585403	295.114	280.246						1.23192e+07	1.23192e+07	1.19416e+07	9.4822e+06	1.23192e+07	4.01028e+06	5.27059e+06	6.0739e+06	1.60203e+07	2.47636e+07	2.0991e+07
M100T684			0.336136	0.778195	0.0587024	100.076	683.847						1.21438e+08	1.02898e+08	8.08715e+07	1.0254e+08	6.45543e+07	8.47508e+07	8.1351e+07	8.66513e+07	7.70018e+07	5.40239e+07	8.3331e+07
M397T182			0.309911	0.437937	0.0587075	397.35	182.28						9.92944e+06	6.59629e+06	1.68636e+07	1.65203e+07	6.17925e+06	748939	8.29554e+06	6.63356e+06	8.17555e+06	4.95954e+06	5.02903e+06
M115T189			0.452231	0.45486	0.0588494	115.123	189.039						6.28966e+07	6.67601e+07	3.0281e+07	2.56926e+07	1.7261e+07	2.47565e+07	2.38953e+07	1.8523e+07	3.25629e+07	3.12844e+07	3.91157e+07
M138T316			0.256063	0.682392	0.059159	138.041	315.942						1.97566e+07	1.52958e+07	1.8021e+07	1.34202e+07	1.66921e+07	9.63273e+06	9.61129e+06	9.43859e+06	7.36635e+06	7.68908e+06	4.74085e+06
M143T998			0.431336	0.62971	0.0594831	143.154	998.17						6.71667e+07	5.46751e+07	6.3141e+07	6.02594e+07	3.46321e+07	3.23816e+07	2.17984e+07	6.56192e+07	3.5595e+07	3.83491e+07	3.69596e+07
M197T298			0.312647	1.82506	0.0596451	197.059	298.067						4.72413e+06	4.91097e+06	8.06658e+06	9.39417e+06	9.64437e+06	1.39679e+07	8.28335e+06	1.75558e+07	1.0609e+07	8.5272e+06	1.0441e+07
M116T896			0.44763	1.20779	0.0597318	116.071	896.118						3.97431e+07	5.24291e+07	5.42816e+07	4.02208e+07	5.43041e+07	5.46569e+07	5.54835e+07	6.10186e+07	5.60641e+07	6.06628e+07	5.60253e+07
M223T70			0.334869	0.40066	0.0601237	223.107	70.4985						9.4163e+06	1.38625e+07	1.15871e+07	3.82864e+06	7.54502e+06	1.66633e+06	2.58488e+06	3.70714e+06	6.31408e+06	6.29833e+06	5.80529e+06
M344T76			0.53146	2.63548	0.0601599	344.152	76.1714						5.06767e+06	1.57701e+07	3.65164e+06	1.1699e+07	1.26791e+07	2.23005e+07	3.98625e+07	2.05316e+07	1.71738e+07	1.7331e+07	1.7724e+07
M97T216			1.62158	1.30918	0.0603357	97.0765	216.162						3.25643e+08	3.38307e+08	4.92797e+08	4.77864e+08	4.63547e+08	5.31958e+08	5.25742e+08	6.18751e+08	6.0096e+08	5.74506e+08	6.70559e+08
M281T57_1			0.822298	2.16625	0.0605014	281.156	57.2157						2.14127e+07	3.46065e+07	1.7447e+07	3.52724e+07	2.74489e+07	6.62371e+07	8.94361e+07	5.24328e+07	3.00558e+07	3.09895e+07	3.09913e+07
M150T380			0.354643	1.46466	0.0606167	150.058	380.2						1.76025e+07	1.35259e+07	1.63967e+07	1.38721e+07	1.94978e+07	2.00535e+07	1.91173e+07	3.12573e+07	1.76252e+07	1.78942e+07	1.62235e+07
M344T149			0.66762	0.55554	0.0608936	344.227	149.397						3.19943e+08	2.50508e+08	1.39373e+08	1.7049e+08	1.09568e+08	1.51175e+08	9.60148e+07	1.32292e+08	2.11906e+08	2.12088e+08	2.05243e+08
M413T35			0.09177	2.55313	0.0610823	413.34	34.6913						282139	238824	197592	518449	642729	685707	1.36072e+06	469069	668390	676971	668437
M207T73_2			0.568293	1.99482	0.0612819	207.138	72.8917						2.57913e+07	1.07363e+07	1.03382e+06	1.09501e+07	2.73526e+07	2.47827e+07	2.27523e+07	2.18842e+07	1.12452e+07	1.10707e+07	1.32419e+07
M327T149			0.457259	0.533771	0.0614059	327.201	149.388						1.02892e+08	1.08617e+08	4.89034e+07	5.45666e+07	3.47444e+07	4.99896e+07	4.17626e+07	4.16301e+07	7.65433e+07	7.65448e+07	7.47235e+07
M166T604			0.273535	1.3562	0.0619193	166.087	604.068						1.01289e+07	1.10019e+07	1.23213e+07	1.08389e+07	1.24903e+07	1.2759e+07	1.9662e+07	1.51561e+07	1.18861e+07	1.18886e+07	1.21371e+07
M402T74_1			0.421244	0.250584	0.0619858	402.248	74.0924						1.35495e+07	2.32949e+07	1.52533e+07	2.25049e+06	5.82708e+06	1.81229e+06	1.75169e+06	4.22776e+06	8.76953e+06	9.08747e+06	9.09054e+06
M194T419_2			0.383438	1.85156	0.0619986	194.058	418.515						8.21387e+06	8.90687e+06	1.26584e+06	9.45017e+06	9.47064e+06	1.37368e+07	1.09459e+07	1.73882e+07	1.1044e+07	1.01266e+07	9.74314e+06
M118T435			1.99542	2.71959	0.0620087	118.086	435.391						1.44123e+08	2.06518e+08	6.24237e+07	6.4023e+07	3.57278e+08	5.29378e+08	2.77517e+08	1.33314e+08	2.49829e+08	1.91992e+08	1.9648e+08
M339T180			1.29745	0.47147	0.0620568	339.289	179.695						2.03955e+08	1.49304e+08	2.85822e+08	8.92736e+07	9.62304e+07	7.48914e+07	9.17252e+07	8.05502e+07	1.21986e+08	1.24954e+08	1.34716e+08
M823T83			0.260354	1.22644	0.062183	822.534	83.0678						1.0948e+07	9.11516e+06	9.06469e+06	1.30429e+07	1.41823e+07	1.29892e+07	1.22302e+07	1.23182e+07	1.15461e+07	1.15825e+07	1.31854e+07
M885T63			0.863577	2.10528	0.062185	884.542	62.7744						3.08346e+07	2.38669e+07	3.26911e+06	5.73005e+07	6.98428e+07	7.49432e+07	3.7285e+07	6.06072e+07	4.41725e+07	4.51883e+07	4.41759e+07
M161T37			0.0904529	0.476313	0.0621852	161.132	36.7999						4.27501e+06	2.40124e+06	2.16047e+06	5.52443e+06	1.46881e+06	2.21946e+06	1.78564e+06	1.36651e+06	4.3241e+06	3.66805e+06	3.69685e+06
M613T799			0.139195	0.719879	0.0624788	613.158	798.671						1.12491e+07	1.49373e+07	1.03797e+07	1.33676e+07	9.89797e+06	5.60301e+06	1.00675e+07	1.03777e+07	1.00556e+07	1.05011e+07	1.00373e+07
M143T220			0.85073	6.87226	0.0629419	143.089	219.808						7.29131e+06	1.03388e+07	943655	1.26732e+07	1.18435e+07	2.71952e+07	8.74595e+07	8.82394e+07	9.57684e+06	1.045e+07	9.79396e+06
M118T953			0.706494	1.5876	0.0629653	118.086	953.38						3.64414e+07	2.98635e+07	4.77934e+07	4.92252e+07	5.39435e+07	9.2905e+07	5.32562e+07	5.91872e+07	5.37511e+07	5.37548e+07	5.66559e+07
M149T172			0.492083	3.11022	0.0630279	149.072	172.294						1.13037e+07	9.42198e+06	9.23244e+06	6.83461e+06	3.35491e+07	2.30724e+07	8.82591e+06	4.8986e+07	1.53321e+07	2.10757e+07	1.51787e+07
M541T65			0.455793	3.01381	0.0631299	541.366	65.3967						1.23823e+07	2.7276e+06	5.50577e+06	3.54743e+06	8.36797e+06	1.66581e+07	3.1679e+07	1.61178e+07	1.22027e+07	1.22092e+07	1.18353e+07
M223T843			1.1423	1.52358	0.0632749	223.045	843.29						1.4921e+08	8.56145e+07	1.10098e+08	1.21434e+08	1.8022e+08	2.00251e+08	2.18504e+08	1.11559e+08	1.0783e+08	1.14512e+08	1.14631e+08
M109T57			0.767142	0.400069	0.0633401	109.065	57.1877						7.74499e+07	1.37177e+08	5.85784e+07	4.69945e+07	4.38396e+07	3.00101e+07	1.41323e+07	4.01199e+07	6.31996e+07	6.63954e+07	6.33142e+07
M268T294			0.573346	2.08916	0.0636326	268.072	294.473						6.43759e+06	1.29074e+07	7.22972e+06	2.39707e+07	1.42142e+07	3.56374e+07	2.969e+07	2.60558e+07	1.81972e+07	2.16243e+07	2.16119e+07
M928T189			0.0840693	2.49621	0.0637215	927.601	189.032						116929	394459	47166.4	311912	278308	636366	821528	436662	357523	246359	206894
M432T158			0.516216	0.534294	0.0640087	432.279	158.153						9.39596e+07	7.7083e+07	4.80165e+07	3.76358e+07	3.8222e+07	3.25877e+07	2.83155e+07	3.80252e+07	6.93118e+07	6.87073e+07	6.87093e+07
M709T409			0.042484	0.444623	0.0640238	708.885	409.159						512800	391920	208279	198072	215180	90714.6	143000	134039	154643	103153	215180
M244T65			0.335704	2.67189	0.0641739	244.227	64.6926						5.49171e+06	2.39309e+06	4.61788e+06	4.65075e+06	2.06439e+07	7.96644e+06	7.54904e+06	9.67268e+06	1.02684e+07	1.03133e+07	1.27079e+07
M113T40			0.269621	1.67104	0.0644307	113.023	40.0022						5.62034e+06	6.02671e+06	2.86715e+06	5.32e+06	8.0339e+06	8.15755e+06	1.16182e+07	5.33406e+06	6.6991e+06	6.70073e+06	6.61647e+06
M171T682			0.702898	0.398696	0.0644377	171.149	681.739						3.29613e+07	3.39708e+07	7.30553e+07	3.17501e+07	3.25313e+07	1.6815e+07	9.85083e+06	9.27396e+06	3.34914e+07	3.07202e+07	3.07878e+07
M116T385			1.56892	1.6379	0.0646635	116.071	384.582						1.55626e+08	1.26564e+08	2.59149e+08	2.26949e+08	1.85556e+08	3.87351e+08	3.27801e+08	3.57669e+08	2.58459e+08	2.60409e+08	2.22672e+08
M104T429			2.42605	1.93434	0.0657028	104.107	429.189						3.40675e+08	6.15821e+08	2.67626e+08	2.46971e+08	8.46323e+08	6.08665e+08	9.82056e+08	4.08553e+08	4.59017e+08	3.78678e+08	3.78462e+08
M168T64			0.334879	1.40583	0.0658812	168.138	63.9876						9.85701e+06	1.46118e+07	1.37192e+07	1.795e+07	2.54262e+07	1.85365e+07	1.74232e+07	1.75345e+07	2.07331e+07	2.33664e+07	2.08087e+07
M108T410			0.0671032	0.770215	0.06609	107.967	409.663						1.72387e+06	1.55262e+06	2.28723e+06	2.24359e+06	1.42636e+06	1.7145e+06	1.5117e+06	1.36076e+06	1.61769e+06	1.4353e+06	1.69067e+06
M284T219			0.265401	1.45619	0.0663677	284.08	218.559						6.33719e+06	6.33719e+06	3.65295e+06	5.73163e+06	6.33719e+06	1.00953e+07	9.0844e+06	6.60509e+06	5.50415e+06	5.05878e+06	4.96518e+06
M116T169			0.164847	0.791568	0.0663691	116.107	168.624						1.79704e+07	2.54244e+07	1.8416e+07	2.41014e+07	1.68108e+07	1.56778e+07	1.84181e+07	1.70986e+07	1.86491e+07	1.84437e+07	1.84431e+07
M519T410			0.0414265	0.430674	0.0668227	518.965	409.623						444266	360332	183171	159122	191518	85110	119614	97693.2	154669	191518	119690
M334T74			0.152011	0.700872	0.0670539	334.237	74.102						5.60401e+06	8.1902e+06	8.52852e+06	6.594e+06	3.28607e+06	6.22222e+06	4.70736e+06	6.05127e+06	5.34958e+06	5.56406e+06	5.36075e+06
M132T464			0.22937	0.722634	0.0674837	132.102	463.635						2.26098e+07	1.39769e+07	2.3878e+07	2.50651e+07	1.43891e+07	1.6431e+07	1.36458e+07	1.73409e+07	4.52375e+07	3.45031e+07	2.60708e+07
M562T75			0.206541	0.419325	0.0675807	562.217	75.0756						2.76461e+06	4.68295e+06	7.74956e+06	4.29454e+06	588716	3.35344e+06	3.22147e+06	1.00972e+06	3.14787e+06	2.92999e+06	3.14496e+06
M256T283			0.294913	2.71561	0.0677691	256.14	282.544						893715	1.73838e+06	3.13738e+06	4.7688e+06	1.87065e+06	7.35581e+06	9.79986e+06	9.5915e+06	5.9964e+06	8.83175e+06	6.2333e+06
M272T954			0.106624	1.98597	0.0679209	272.221	954.146						160839	507428	1.12667e+06	1.00254e+06	995171	1.66881e+06	1.84175e+06	1.04997e+06	917695	750997	925011
M152T98			0.435342	0.521308	0.0684248	152.07	97.879						2.93123e+07	2.63833e+07	3.65873e+07	1.17687e+07	1.17107e+07	9.23885e+06	1.90424e+07	1.4251e+07	1.57855e+07	1.6753e+07	1.68155e+07
M175T76			0.261815	0.729375	0.0685288	175.148	76.1269						1.67322e+07	2.52739e+07	2.50555e+07	1.64182e+07	1.58439e+07	1.48704e+07	1.37607e+07	1.6413e+07	2.19963e+07	2.0333e+07	2.02089e+07
M85T43			0.190014	1.74678	0.0688721	85.04	42.5477						2.51986e+06	2.84654e+06	2.26406e+06	2.19065e+06	2.3174e+06	4.14985e+06	6.30377e+06	4.38431e+06	1.96872e+06	1.97329e+06	2.02127e+06
M104T711			0.920565	1.84386	0.0691531	104.107	710.843						5.29635e+07	1.13267e+08	7.88765e+07	4.58277e+07	1.87677e+08	1.01738e+08	8.94612e+07	1.57568e+08	7.08778e+07	8.0441e+07	8.04934e+07
M204T43			0.120542	1.38192	0.0693412	204.087	42.7611						1.31569e+06	2.01423e+06	2.13347e+06	2.68436e+06	2.85405e+06	2.42593e+06	2.58569e+06	3.39384e+06	2.62653e+06	2.61119e+06	2.6111e+06
M271T97			0.281353	3.23567	0.0694036	271.205	96.698						3.04192e+06	1.1314e+06	1.51973e+06	3.50394e+06	4.19444e+06	4.48781e+06	7.17198e+06	1.39042e+07	4.62958e+06	5.41776e+06	4.25747e+06
M280T544			0.114614	0.685109	0.0696415	279.677	544.27						3.75264e+06	2.65344e+06	4.90966e+06	4.80277e+06	2.35546e+06	3.31491e+06	2.41299e+06	2.95958e+06	2.31682e+06	1.31338e+06	1.26541e+06
M666T53			1.0404	1.42409	0.0697523	665.512	52.7694						1.11441e+08	9.12597e+07	7.28765e+07	1.42448e+08	1.67159e+08	1.54842e+08	1.09068e+08	1.64236e+08	1.24187e+08	1.24191e+08	1.23162e+08
M104T616			0.633101	1.53359	0.0699785	104.07	616.027						3.46637e+07	7.44382e+07	6.44418e+07	3.31691e+07	9.92529e+07	7.4652e+07	7.54441e+07	6.76628e+07	6.24933e+07	6.23431e+07	7.00927e+07
M313T80			0.388714	0.638105	0.070002	313.237	79.9191						3.014e+07	3.67251e+07	3.3581e+07	1.72773e+07	2.34106e+07	1.89262e+07	1.25523e+07	2.02308e+07	2.87457e+07	3.02343e+07	2.86006e+07
M366T187			0.237186	0.508817	0.0701609	366.299	186.822						1.03284e+07	6.48215e+06	1.33799e+07	1.73402e+07	2.51021e+06	8.63007e+06	7.31773e+06	5.72636e+06	7.68368e+06	7.66892e+06	8.16833e+06
M324T37			0.121732	3.11594	0.0702478	324.109	37.3428						348828	630684	448811	812793	1.9563e+06	1.07412e+06	801288	3.15148e+06	764369	784923	791491
M81T52_1			0.270765	1.88126	0.0703086	81.1702	52.3126						5.00023e+06	2.09033e+06	1.06664e+06	5.45763e+06	7.61529e+06	7.65597e+06	4.0937e+06	6.24809e+06	5.70425e+06	5.7183e+06	5.13848e+06
M560T62_2			0.62081	1.49354	0.070421	560.321	61.7234						5.45669e+07	3.35188e+07	2.95205e+07	1.98516e+07	4.40015e+07	5.43681e+07	5.3052e+07	5.38777e+07	3.17809e+07	3.39177e+07	3.17522e+07
M291T40			0.255673	1.67488	0.0706271	291.049	39.8797						5.19442e+06	5.2568e+06	2.39824e+06	5.03629e+06	8.27305e+06	6.98564e+06	1.01796e+07	4.51823e+06	6.26876e+06	6.16951e+06	6.16966e+06
M280T506			0.493659	1.96003	0.0708602	279.686	505.865						1.41302e+07	2.92569e+07	1.34935e+07	1.08488e+07	2.64367e+07	2.07508e+07	3.69995e+07	4.85651e+07	2.01533e+07	1.86459e+07	1.95652e+07
M84T53			0.345745	1.45481	0.07128	84.3177	53.0195						9.70916e+06	1.23334e+07	5.71415e+06	1.33992e+07	1.43177e+07	1.53259e+07	1.20183e+07	1.82122e+07	1.05148e+07	1.05326e+07	8.95751e+06
M338T95			0.235398	1.84921	0.0717843	337.898	94.781						2.13628e+06	2.61239e+06	4.14658e+06	6.23518e+06	9.47714e+06	8.32249e+06	5.62706e+06	4.55256e+06	5.00511e+06	4.82672e+06	5.00755e+06
M198T212_1			0.0888039	1.52794	0.0719265	198.135	211.65						748550	620552	831309	882863	1.34494e+06	1.55875e+06	737844	1.06951e+06	712821	921209	397806
M245T233_2			0.646428	0.0574526	0.0719897	245.095	232.858						6.15652e+07	6.99091e+07	1.9279e+07	1.60664e+06	1.07461e+06	1.30666e+06	3.15991e+06	3.21229e+06	1.0787e+07	2.00649e+07	2.01041e+07
M116T434			2.21185	1.49591	0.0720012	116.071	433.981						5.21179e+08	5.20625e+08	4.78257e+08	5.01997e+08	7.86609e+08	8.00739e+08	9.94103e+08	4.43367e+08	1.49656e+09	2.38443e+09	2.36702e+09
M162T274_1			0.10011	1.90336	0.0720105	162.022	274.341						644546	644546	227364	491028	644546	1.03621e+06	1.43964e+06	700575	609780	331164	320613
M219T62_2			0.271742	0.548723	0.072051	219.21	61.9731						2.73399e+07	9.53267e+06	1.97926e+07	1.60968e+07	1.04218e+07	1.01532e+07	1.11088e+07	8.24235e+06	1.17683e+07	1.00287e+07	1.17628e+07
M94T170			0.838318	2.30689	0.0725386	94.029	169.625						1.59051e+07	2.21354e+07	4.02827e+07	3.69242e+07	2.9045e+07	1.01158e+08	5.08053e+07	8.48541e+07	5.64359e+07	5.9445e+07	5.97431e+07
M384T93			0.111733	0.701757	0.0725396	384.148	93.2385						5.53974e+06	6.08159e+06	5.40379e+06	3.47914e+06	3.00792e+06	3.71901e+06	2.94148e+06	4.72062e+06	5.0395e+06	5.32556e+06	5.04906e+06
M290T89			0.370928	1.96244	0.0725556	290.211	88.7872						6.08826e+06	6.11355e+06	1.95653e+06	1.13015e+07	1.81784e+07	1.29194e+07	9.36426e+06	9.50128e+06	9.35712e+06	9.51184e+06	9.35589e+06
M561T55			0.286309	1.638	0.072935	561.451	54.5723						3.96547e+06	8.9626e+06	1.00396e+07	8.0339e+06	8.3521e+06	1.19139e+07	1.31935e+07	1.73212e+07	1.05838e+07	1.05829e+07	1.04086e+07
M205T75_1			0.221457	0.587019	0.0733891	205.097	75.2041						9.83307e+06	9.54349e+06	1.09095e+07	7.25635e+06	7.54911e+06	3.12078e+06	2.41355e+06	8.95466e+06	1.0959e+07	1.10655e+07	1.10652e+07
M768T191			0.56863	2.02415	0.0734842	767.561	190.512						7.33492e+06	9.12803e+06	7.83553e+06	3.30959e+07	2.68803e+07	3.68472e+07	2.56636e+07	2.67838e+07	2.46574e+07	1.74582e+07	2.40371e+07
M683T53			2.30406	1.56129	0.0735024	682.539	52.5206						4.0732e+08	4.10086e+08	2.27634e+08	5.73302e+08	7.33554e+08	6.83912e+08	4.01077e+08	7.08158e+08	5.06926e+08	5.02478e+08	5.02518e+08
M281T73			0.693324	2.76074	0.0736458	281.062	73.0848						5.25226e+06	2.84482e+07	5.35382e+06	1.98003e+07	1.70073e+07	3.35866e+07	6.71509e+07	4.47372e+07	3.13595e+07	3.05608e+07	3.13602e+07
M324T74_1			0.279375	1.57672	0.0737305	324.216	73.8926						5.3008e+06	3.97651e+06	5.03552e+06	1.07907e+07	1.12941e+07	1.07815e+07	8.55771e+06	8.94807e+06	1.0063e+07	1.09068e+07	1.0058e+07
M647T97			0.245889	2.22883	0.0737502	646.539	97.392						2.13458e+06	3.93266e+06	372074	3.93674e+06	4.37723e+06	4.31052e+06	5.09298e+06	9.3457e+06	3.16047e+06	3.15469e+06	3.44159e+06
M97T402			1.17558	0.829508	0.0741526	97.0763	402.5						1.88031e+09	2.14279e+09	1.71845e+09	1.7421e+09	1.77786e+09	1.62928e+09	1.55032e+09	1.25028e+09	1.63134e+09	1.7209e+09	1.79757e+09
M702T203			0.111848	2.66403	0.0742888	701.574	203.237						354441	137792	196815	719958	268034	930798	1.25826e+06	1.29655e+06	553026	299800	330581
M311T53			0.585291	1.33503	0.0743581	311.236	53.1091						3.90711e+07	3.97065e+07	3.41793e+07	4.93054e+07	4.52741e+07	5.70067e+07	4.59709e+07	6.83731e+07	4.83636e+07	3.42384e+07	4.85457e+07
M130T334			1.32146	1.61575	0.0746352	130.05	334.322						1.91768e+08	1.53941e+08	8.42729e+07	1.07062e+08	2.10019e+08	2.13385e+08	1.49294e+08	2.95029e+08	2.63946e+08	4.6839e+08	4.67602e+08
M100T595			1.56829	1.52364	0.0754049	100.112	595.145						3.11364e+08	3.02341e+08	3.07349e+08	1.39574e+08	4.82132e+08	4.96161e+08	3.21838e+08	3.15888e+08	2.44436e+08	2.5222e+08	2.52183e+08
M130T179			2.12856	1.61807	0.0755881	130.086	179.037						4.10643e+08	3.70604e+08	2.76276e+08	2.30925e+08	7.18567e+08	5.95228e+08	4.1265e+08	3.58356e+08	3.21666e+08	3.12228e+08	3.12151e+08
M817T87			0.270424	0.630948	0.0758615	816.573	87.0763						9.11299e+06	1.49153e+07	1.84886e+07	9.72024e+06	7.36803e+06	8.63713e+06	8.60598e+06	8.3478e+06	9.78162e+06	9.76499e+06	1.01059e+07
M189T58			0.198635	0.545204	0.0763856	189.127	57.9128						1.18923e+07	1.63447e+07	1.04822e+07	8.38185e+06	5.31887e+06	9.07892e+06	1.65783e+06	9.62406e+06	9.5981e+06	9.45144e+06	1.09315e+07
M293T80			0.821521	0.523678	0.076403	293.21	79.6948						2.56972e+08	2.29409e+08	1.69119e+08	1.036e+08	8.88217e+07	1.55629e+08	3.65319e+07	1.16541e+08	1.66524e+08	1.66842e+08	1.75055e+08
M116T775			0.629276	1.31667	0.0768232	116.071	775.187						7.25402e+07	7.56625e+07	7.45677e+07	5.31082e+07	1.1283e+08	7.71787e+07	7.63435e+07	9.68887e+07	7.40718e+07	6.52652e+07	7.41489e+07
M95T57			0.732003	0.50867	0.0769292	95.0494	56.8453						9.14539e+07	1.28613e+08	6.9302e+07	5.5937e+07	7.02676e+07	2.82828e+07	1.95431e+07	5.75532e+07	8.29665e+07	8.29621e+07	8.50007e+07
M144T48			0.0425495	0.408667	0.0770775	144.174	48.2033						1.08371e+06	362572	359713	827774	197161	233840	290647	354687	597055	463936	367648
M207T68			0.0597746	0.829342	0.0771646	207.017	68.1001						4.14141e+06	3.94956e+06	3.8631e+06	3.53819e+06	3.57798e+06	3.42144e+06	2.36688e+06	3.48209e+06	4.53716e+06	4.20931e+06	4.19786e+06
M143T75			0.0790694	0.763836	0.077172	143.085	75.4452						1.00445e+07	1.02609e+07	7.35243e+06	1.08939e+07	9.54253e+06	6.59e+06	6.64419e+06	6.67044e+06	9.69367e+06	1.00738e+07	9.30458e+06
M124T178			1.56525	1.85594	0.0778064	124.087	178.254						1.96171e+08	1.83447e+08	1.67148e+08	1.95425e+08	5.1071e+08	2.2057e+08	4.29416e+08	2.16764e+08	2.22854e+08	2.22137e+08	2.11058e+08
M306T74			0.365965	2.08427	0.0780587	306.206	73.8983						5.82795e+06	6.25067e+06	4.27874e+06	1.0719e+07	2.35273e+07	1.07516e+07	1.00205e+07	1.2135e+07	1.07692e+07	1.03053e+07	1.07319e+07
M86T1000			0.537052	0.562109	0.0780682	86.0969	1000.31						3.9649e+07	5.20064e+07	6.14955e+07	2.80747e+07	2.08913e+07	1.95637e+07	1.84121e+07	4.30014e+07	2.56148e+07	2.7582e+07	2.5447e+07
M165T959_2			0.109817	0.702008	0.0788082	165.138	959.037						5.66432e+06	3.51968e+06	5.94541e+06	5.67828e+06	3.44739e+06	4.92535e+06	2.67769e+06	3.55674e+06	1.34495e+07	1.93034e+07	1.92751e+07
M541T55			0.167973	1.89076	0.0794004	540.534	54.6725						1.63403e+06	936103	261685	2.04158e+06	1.74657e+06	2.87483e+06	2.88528e+06	1.70776e+06	1.73649e+06	1.64763e+06	1.64271e+06
M534T290_1			0.094347	1.73286	0.0797862	534.154	289.675						680721	680721	380763	379019	680721	1.38265e+06	704047	908371	603280	406916	680721
M377T196			0.292226	0.363216	0.0800913	377.229	195.667						1.69063e+07	1.65588e+07	1.30071e+07	1.05563e+07	1.40022e+06	841130	1.17554e+06	1.72967e+07	1.30565e+07	1.47299e+07	1.30754e+07
M169T957			0.0515732	0.659839	0.0803074	169.133	956.929						3.22157e+06	1.68774e+06	1.73561e+06	2.30553e+06	1.57803e+06	1.57982e+06	1.42401e+06	1.324e+06	2.83275e+06	2.1084e+06	2.10863e+06
M388T143			0.623853	0.576846	0.080339	388.253	143.422						1.6345e+08	1.57201e+08	8.78048e+07	7.10552e+07	7.72322e+07	7.70128e+07	5.69656e+07	6.53934e+07	9.94629e+07	9.19809e+07	9.94397e+07
M204T418			0.691497	1.56615	0.0804119	204.134	418.051						2.67109e+07	4.42858e+07	1.87178e+07	4.079e+07	3.21264e+07	5.74113e+07	5.45119e+07	6.03393e+07	6.8235e+07	1.04601e+08	1.04536e+08
M444T134			0.418061	1.78245	0.0808832	444.383	134.206						9.56298e+06	7.87842e+06	7.80545e+06	2.35146e+07	2.47787e+07	1.60299e+07	1.91689e+07	2.69372e+07	1.98804e+07	2.08772e+07	2.08807e+07
M184T499			1.24275	1.3493	0.0820602	184.073	499.305						1.29439e+08	2.1035e+08	1.09542e+08	1.96139e+08	2.1843e+08	2.3865e+08	1.87215e+08	2.26636e+08	2.2844e+08	2.3808e+08	2.20043e+08
M311T78			0.49638	0.388709	0.0821876	311.241	77.7187						4.21021e+07	6.26573e+07	3.01332e+07	1.3481e+07	1.55316e+07	1.93783e+07	1.81149e+07	4.64936e+06	2.28134e+07	2.12238e+07	2.10052e+07
M265T202			0.145442	0.657751	0.0822406	265.252	202.302						6.45863e+06	3.23077e+06	7.41776e+06	5.91417e+06	4.3501e+06	4.15407e+06	3.02723e+06	3.6109e+06	4.35436e+06	4.26071e+06	4.09752e+06
M112T1010			1.05389	0.269366	0.0823188	112.097	1010.22						8.34548e+07	6.51112e+07	1.70849e+08	2.92147e+08	1.87223e+07	7.10898e+07	1.71857e+07	5.7736e+07	1.48893e+08	1.79224e+08	1.3117e+08
M335T296			0.817458	2.70636	0.0826074	335.127	295.632						4.911e+07	752873	3.68462e+06	1.72317e+07	4.911e+07	6.80279e+07	5.1704e+07	2.27121e+07	6.48166e+07	1.0664e+08	1.0642e+08
M298T328			0.298032	10.4891	0.0827975	298.096	327.92						355346	342839	776059	1.14842e+06	827354	4.28264e+06	7.57493e+06	1.48244e+07	5.45518e+06	5.1483e+06	5.46639e+06
M640T52			0.18441	1.19261	0.0828638	639.574	52.2061						5.08392e+06	6.29278e+06	5.34545e+06	7.44555e+06	6.90628e+06	6.95452e+06	7.3805e+06	7.58129e+06	4.6181e+06	4.61796e+06	4.40538e+06
M166T67			0.407615	0.838116	0.0831035	166.097	66.7621						1.4058e+08	1.23396e+08	1.12216e+08	1.2217e+08	8.73119e+07	1.05777e+08	1.00111e+08	1.24486e+08	9.76835e+07	1.02902e+08	9.76919e+07
M168T97			0.223896	0.492156	0.0832632	168.123	97.223						2.29543e+07	2.17725e+07	1.11598e+07	3.6302e+07	6.65525e+06	1.03854e+07	1.06866e+07	1.76439e+07	1.57944e+07	1.58023e+07	1.6117e+07
M87T978			0.176036	1.93619	0.083266	87.1001	977.541						1.62054e+06	2.36209e+06	1.37661e+06	1.34743e+06	1.83787e+06	4.01972e+06	4.86958e+06	2.25823e+06	1.86741e+06	2.05326e+06	1.86091e+06
M597T87			0.228625	0.246457	0.0836837	597.486	86.9449						1.22019e+07	6.10359e+06	5.41373e+06	1.37354e+06	1.00478e+06	895035	1.39323e+06	2.89125e+06	4.8847e+06	4.98558e+06	5.71528e+06
M335T74			0.467502	0.494805	0.0837994	335.221	74.1828						3.84641e+07	5.57382e+07	2.93131e+07	1.65119e+07	2.18501e+07	1.7216e+07	1.13185e+07	1.89017e+07	2.88607e+07	3.00822e+07	3.0081e+07
M328T957			0.12881	1.68103	0.0838495	328.266	956.864						664326	1.62545e+06	2.10331e+06	2.49851e+06	3.1387e+06	2.06009e+06	3.91557e+06	2.47066e+06	2.07535e+06	1.2125e+06	1.09145e+06
M125T90			0.493433	2.64417	0.0839985	125.095	90.2204						1.20784e+07	6.99964e+06	1.14893e+07	1.14153e+07	5.19031e+07	1.49749e+07	2.39358e+07	2.01956e+07	1.85275e+07	1.75779e+07	1.75884e+07
M678T54			0.12491	1.43611	0.0840219	677.553	53.6288						1.84529e+06	2.87662e+06	3.18769e+06	2.73913e+06	4.47675e+06	3.03098e+06	2.9653e+06	4.81973e+06	3.27396e+06	3.28933e+06	3.15531e+06
M148T8			0.0874618	0.711761	0.0840966	148.087	7.52759						7.52663e+06	7.44155e+06	6.29084e+06	8.09423e+06	4.93478e+06	7.66258e+06	5.26315e+06	3.032e+06	6.42842e+06	6.10595e+06	6.41913e+06
M169T82			0.0883079	0.714192	0.084373	169.076	81.5513						5.34289e+06	6.74743e+06	4.82194e+06	6.06527e+06	4.70088e+06	3.8118e+06	2.37271e+06	5.52496e+06	6.55026e+06	7.92564e+06	6.59813e+06
M124T92			2.17375	0.564701	0.0845245	124.087	91.666						1.02253e+09	9.21059e+08	1.03385e+09	8.95656e+08	8.71305e+08	6.33067e+06	8.34608e+08	4.74894e+08	7.50011e+08	6.93697e+08	6.92369e+08
M210T375			1.04972	2.20985	0.0846185	210.089	374.857						7.9469e+07	4.42273e+07	7.53764e+07	4.73485e+07	8.22589e+07	1.05397e+08	2.38489e+08	1.18408e+08	8.74146e+07	8.64794e+07	8.52432e+07
M547T89			0.168729	0.487979	0.0846996	547.392	89.4639						2.86422e+06	2.85617e+06	5.23802e+06	2.00531e+06	1.21401e+06	648682	2.46426e+06	1.99907e+06	1.8249e+06	1.62214e+06	1.83139e+06
M605T88			0.283136	0.49742	0.0851663	604.537	88.3352						1.75797e+07	1.34978e+07	1.72228e+07	1.03687e+07	3.06293e+06	3.88718e+06	5.62985e+06	1.66032e+07	1.5497e+07	1.54329e+07	1.62814e+07
M359T893			0.292941	0.936209	0.0851811	359.124	892.951						4.70116e+07	4.90405e+07	4.96051e+07	4.87732e+07	4.39059e+07	4.9695e+07	4.42779e+07	4.41488e+07	4.7991e+07	5.13241e+07	4.78103e+07
M170T253			0.195416	1.80174	0.08526	170.103	253.418						2.15642e+06	3.2365e+06	1.33892e+06	1.77402e+06	2.09859e+06	5.06782e+06	3.18475e+06	4.97416e+06	4.95345e+06	3.51935e+06	3.56762e+06
M129T40			0.3886	1.61272	0.085631	129.018	40.0022						1.24386e+07	1.31625e+07	6.37242e+06	1.2634e+07	1.76349e+07	1.81805e+07	2.51943e+07	1.09295e+07	1.48986e+07	1.45828e+07	1.49001e+07
M334T52			0.56292	0.144421	0.0857603	334.24	52.0446						2.50677e+07	6.90179e+06	3.95765e+07	5.98912e+06	5.01641e+06	2.58362e+06	1.66303e+06	1.93464e+06	9.4159e+06	9.42218e+06	9.67262e+06
M296T78			0.466099	0.65088	0.0858323	296.23	78.2586						6.80767e+07	7.59592e+07	6.36989e+07	3.90242e+07	4.39261e+07	3.28733e+07	2.63412e+07	5.74701e+07	5.43428e+07	5.33317e+07	5.33122e+07
M421T192			0.43066	0.286258	0.0860646	421.27	192.179						8.93124e+06	1.61343e+07	2.47568e+07	3.72583e+06	5.43744e+06	5.15417e+06	3.28801e+06	1.44901e+06	4.5557e+07	3.92201e+07	3.91563e+07
M171T69_2			0.504684	1.39461	0.0862401	171.185	68.6935						2.58012e+07	2.48295e+07	1.62653e+07	2.8942e+07	3.42633e+07	3.9277e+07	3.74557e+07	2.26605e+07	2.64991e+07	2.64773e+07	2.65064e+07
M235T91			0.149633	1.86276	0.0862606	235.111	91.1155						1.89355e+06	2.43223e+06	2.03019e+06	1.22953e+06	3.4562e+06	3.62408e+06	1.67001e+06	5.37966e+06	2.82304e+06	2.81171e+06	2.65022e+06
M580T96			0.0617209	0.569404	0.0862847	580.415	96.32						1.26932e+06	1.17187e+06	1.02358e+06	1.63494e+06	69519.6	994845	720797	1.11863e+06	1.20718e+06	1.17588e+06	1.17718e+06
M127T78			2.21617	2.31332	0.0866357	127.086	78.2332						9.33981e+07	1.6467e+08	1.28521e+08	4.40745e+08	4.05558e+08	4.45532e+08	7.80275e+08	2.82525e+08	4.54293e+08	4.60957e+08	4.54012e+08
M281T864			1.20684	2.17344	0.0866572	281.048	864.433						4.07139e+07	1.06056e+08	1.90826e+08	1.02085e+08	1.64592e+08	1.40022e+08	2.70928e+08	3.8008e+08	1.42006e+08	1.37523e+08	1.37813e+08
M151T34			0.235983	1.50589	0.0869317	151.075	34.3143						5.44951e+06	4.91978e+06	4.18768e+06	6.40168e+06	6.75474e+06	7.16253e+06	1.14695e+07	6.17474e+06	1.28088e+07	1.1382e+07	1.18359e+07
M135T87			0.432355	1.78271	0.0870553	135.082	87.0447						1.28786e+07	1.83111e+07	1.73813e+07	8.8527e+06	1.98039e+07	3.81295e+07	1.54285e+07	2.90078e+07	1.69145e+07	1.67064e+07	1.69147e+07
M622T128			0.242251	1.71358	0.0870703	622.373	128.347						3.68239e+06	3.68239e+06	170474	4.45218e+06	5.06249e+06	5.46561e+06	5.99489e+06	4.01846e+06	2.71729e+06	2.71651e+06	2.54358e+06
M648T88			0.279767	0.595744	0.0873358	647.502	87.6735						3.23973e+07	3.35049e+07	1.85304e+07	1.53996e+07	1.81061e+07	1.72598e+07	1.17662e+07	1.23423e+07	2.37503e+07	2.2637e+07	2.26986e+07
M217T72_2			0.213804	1.71035	0.0873725	217.198	71.6554						4.54318e+06	1.33926e+06	3.45437e+06	4.35555e+06	8.56191e+06	5.66483e+06	4.4582e+06	4.73378e+06	3.40801e+06	3.90073e+06	4.48873e+06
M84T768			0.333213	1.69067	0.0876226	84.0811	767.669						1.57123e+07	7.18426e+06	1.89601e+07	6.52027e+06	2.1048e+07	2.48188e+07	2.31691e+07	1.27533e+07	1.57435e+07	8.50749e+06	1.58678e+07
M432T177			0.599934	0.345194	0.0877956	432.279	177.376						8.53836e+07	1.1092e+08	3.08172e+07	2.85282e+07	2.039e+07	1.83478e+07	2.7535e+07	2.19759e+07	3.01988e+07	2.9194e+07	3.10654e+07
M99T369			1.11416	2.73193	0.0880483	98.9844	368.572						3.86746e+07	8.83991e+07	1.20056e+07	2.08162e+07	1.06662e+08	1.71995e+08	3.0975e+07	1.27191e+08	3.23637e+07	4.69052e+07	4.68829e+07
M91T83			0.38087	0.661848	0.0883569	91.0546	83.0735						1.17513e+08	1.06252e+08	8.04766e+07	8.09251e+07	4.53794e+07	7.43894e+07	3.9612e+07	9.55409e+07	5.96998e+07	6.8265e+07	1.07106e+08
M177T40			1.13269	1.55413	0.0883576	177.039	40.1432						1.14417e+08	1.24177e+08	5.76089e+07	1.10173e+08	1.62999e+08	1.55506e+08	2.13483e+08	9.95716e+07	1.38286e+08	1.36639e+08	1.3829e+08
M121T208			0.103804	1.12682	0.0884978	121.071	208.093						3.24665e+06	3.22577e+06	3.60444e+06	3.12552e+06	4.11611e+06	3.46545e+06	3.37751e+06	3.91763e+06	4.37265e+06	3.97864e+06	3.30614e+06
M179T195			0.337747	0.260795	0.088519	179.106	195.098						9.73963e+06	2.83541e+07	9.81605e+06	6.96508e+06	1.62623e+06	4.75598e+06	2.79156e+06	5.13729e+06	8.6452e+06	1.02972e+07	1.02751e+07
M100T665			0.643499	0.599224	0.088658	100.076	665.069						2.26694e+08	1.55038e+08	1.47246e+08	9.3811e+07	5.24103e+07	9.94106e+07	1.04287e+08	1.17082e+08	8.72413e+07	7.33673e+07	7.8248e+07
M237T56			0.147973	0.56014	0.0889175	237.148	56.3557						3.93567e+06	7.41231e+06	3.70058e+06	3.7298e+06	3.85303e+06	2.28377e+06	1.6617e+06	2.72e+06	3.94597e+06	3.86281e+06	3.86132e+06
M159T408			0.106111	1.70632	0.0889645	159.028	408.219						657224	588997	1.67018e+06	1.41459e+06	2.0742e+06	2.47828e+06	1.34686e+06	1.49073e+06	1.66825e+06	1.52321e+06	1.51643e+06
M340T191			0.515607	0.62013	0.0892752	340.284	191.228						1.03725e+08	6.2759e+07	8.41711e+07	7.82323e+07	5.72422e+07	1.30576e+07	6.94954e+07	6.41576e+07	2.9383e+07	3.97728e+07	3.97969e+07
M156T112			0.708178	0.533027	0.0893558	156.04	112.041						2.84337e+07	9.82252e+07	1.06674e+08	9.27147e+07	3.21874e+07	5.47836e+07	3.52896e+07	5.15319e+07	1.1537e+08	1.36669e+08	1.16478e+08
M117T521			0.471189	1.79068	0.089662	117.102	521.3						1.60925e+07	1.32336e+07	1.6667e+07	1.33464e+07	1.82708e+07	4.09388e+07	1.64445e+07	3.06042e+07	2.99224e+07	2.49939e+07	2.49085e+07
M145T195_2			0.430541	2.52171	0.0897917	145.101	195.179						2.19947e+06	7.96336e+06	3.82373e+06	1.74183e+07	2.86636e+07	1.88106e+07	6.66433e+06	2.50555e+07	1.06383e+07	8.63607e+06	9.88792e+06
M187T5			0.122453	0.63299	0.0905465	187.126	4.83939						6.95864e+06	3.04623e+06	5.72825e+06	5.77533e+06	2.92258e+06	2.77796e+06	4.97211e+06	2.94199e+06	3.22592e+06	2.9261e+06	3.22349e+06
M194T40			0.548588	1.5643	0.0909807	194.066	39.9364						2.75706e+07	2.71581e+07	1.29571e+07	2.5245e+07	3.6343e+07	3.65711e+07	4.97542e+07	2.27033e+07	3.11805e+07	3.11803e+07	3.10974e+07
M163T58			0.435484	0.567715	0.0916022	163.111	58.0646						4.42073e+07	7.21105e+07	3.62326e+07	4.05695e+07	4.11737e+07	2.12938e+07	1.23338e+07	3.48357e+07	5.18171e+07	5.41071e+07	5.18693e+07
M165T628			0.398435	1.84178	0.0916365	165.052	627.99						7.361e+06	1.37376e+07	2.54115e+06	1.41949e+07	2.03746e+07	1.52693e+07	1.06031e+07	2.34363e+07	1.63262e+07	1.63543e+07	1.87327e+07
M107T74_2			0.732447	1.31861	0.0918217	107.086	74.2636						7.33313e+07	5.3864e+07	4.68033e+07	7.7273e+07	1.0162e+08	7.83247e+07	8.13778e+07	7.00063e+07	7.82301e+07	7.03442e+07	7.82109e+07
M118T939			0.49981	1.21531	0.0923942	118.087	938.51						4.73012e+07	4.75896e+07	4.72263e+07	4.62491e+07	6.80043e+07	5.81581e+07	5.91895e+07	4.35721e+07	1.87794e+08	1.28132e+08	1.28563e+08
M113T337			0.349593	1.6933	0.0926762	113.107	337.264						4.19432e+06	5.10097e+06	7.74462e+06	1.6241e+07	1.20825e+07	1.64239e+07	1.38028e+07	1.40454e+07	1.14352e+07	1.14358e+07	1.15262e+07
M351T58			0.397186	0.626776	0.0927377	351.216	57.934						2.5874e+07	3.13572e+07	3.52095e+07	2.01654e+07	2.55234e+07	1.13161e+07	9.81265e+06	2.39267e+07	2.70333e+07	2.66221e+07	2.69819e+07
M120T644			0.318941	0.874263	0.0941962	120.101	643.711						5.66377e+07	5.65309e+07	5.65997e+07	5.59764e+07	3.8846e+07	5.14839e+07	5.22336e+07	5.47966e+07	5.80499e+07	5.5669e+07	5.79343e+07
M141T40			0.400206	1.58966	0.0946936	141.018	39.9364						1.34691e+07	1.46647e+07	6.2484e+06	1.32207e+07	1.94224e+07	1.94363e+07	2.56701e+07	1.11434e+07	1.62699e+07	1.60522e+07	1.62691e+07
M391T384			0.0372443	1.40878	0.0949209	391.193	383.589						222116	243645	212002	149124	386334	204396	275345	298828	189792	98056.9	227964
M321T89			0.113297	0.769733	0.0949491	321.242	89.0212						1.15152e+07	1.26167e+07	8.82866e+06	1.48944e+07	8.88715e+06	9.74858e+06	7.73005e+06	1.04697e+07	9.64074e+06	9.66815e+06	9.13801e+06
M162T554			0.781574	1.51839	0.0949818	162.112	553.644						6.98525e+07	5.43863e+07	6.76602e+07	4.49603e+07	7.40458e+07	1.28705e+08	9.34926e+07	6.34015e+07	7.71264e+07	7.79437e+07	5.17922e+07
M458T178			0.199468	0.602645	0.0951757	458.266	177.788						1.50074e+07	7.88929e+06	1.42244e+07	8.03097e+06	6.10274e+06	9.88014e+06	7.0715e+06	4.15627e+06	8.28658e+06	8.17313e+06	8.42562e+06
M147T944			0.492429	2.43949	0.0953474	147.114	944.415						1.03468e+07	7.83797e+06	6.18751e+06	6.73935e+06	2.69276e+06	2.81425e+07	2.24951e+07	2.2566e+07	5.37513e+06	3.21886e+06	5.48098e+06
M177T57			0.251606	0.480707	0.0955145	177.091	57.266						1.09294e+07	1.92046e+07	8.76103e+06	6.67771e+06	6.26508e+06	3.4831e+06	3.64773e+06	8.51121e+06	8.19656e+06	8.55764e+06	8.235e+06
M189T539			0.513491	1.36525	0.0956379	189.134	539.361						2.67193e+07	3.83352e+07	4.33656e+07	4.77832e+07	4.83548e+07	4.90951e+07	4.57853e+07	7.00207e+07	3.88552e+07	3.33301e+07	3.45197e+07
M249T73			0.12894	0.644012	0.0957615	249.196	73.2263						7.1963e+06	8.76303e+06	6.93563e+06	1.30112e+07	7.28577e+06	4.46169e+06	4.31846e+06	7.05806e+06	7.0172e+06	6.98078e+06	7.52099e+06
M272T76			0.314806	2.56413	0.0958229	272.185	76.3652						3.16622e+06	1.71743e+06	1.59088e+06	7.56004e+06	1.42244e+07	1.04889e+07	8.56914e+06	2.70404e+06	6.81422e+06	7.07703e+06	6.8017e+06
M146T130			1.93598	0.532958	0.095932	146.06	129.802						7.86546e+08	8.18267e+08	6.13575e+08	2.45644e+08	4.27036e+08	2.46536e+08	1.94569e+08	4.45084e+08	5.75079e+08	5.60868e+08	5.60738e+08
M118T863			0.593224	1.30032	0.0962691	118.086	863.278						6.0039e+07	4.05753e+07	5.22401e+07	5.96944e+07	8.87651e+07	6.29355e+07	6.56252e+07	5.9055e+07	7.10243e+07	7.69176e+07	7.1046e+07
M368T188			0.465328	0.367038	0.0966959	368.315	188.006						1.42453e+07	8.32185e+06	3.72936e+07	2.63383e+07	2.03295e+06	8.90707e+06	1.42377e+07	6.46068e+06	2.43379e+07	1.80254e+07	2.4281e+07
M153T8			0.0805509	0.741789	0.0967784	153.077	8.11905						3.51621e+06	2.84291e+06	3.05315e+06	4.47569e+06	2.09272e+06	2.10293e+06	3.05315e+06	3.05315e+06	3.09355e+06	3.089e+06	3.21223e+06
M324T74_2			1.24202	2.32493	0.0969872	324.289	73.6551						4.66899e+07	3.03878e+07	3.33009e+07	1.18114e+08	1.34532e+08	2.17434e+08	1.19574e+08	5.96879e+07	1.20993e+08	9.67387e+07	1.21055e+08
M468T217			1.84737	0.431082	0.0972173	468.31	216.919						6.06988e+08	8.75796e+08	3.61466e+08	2.29585e+08	3.42648e+08	1.79769e+08	2.49874e+08	1.21704e+08	2.94879e+08	3.56788e+08	3.56628e+08
M180T75			0.185494	1.96632	0.0977317	180.073	74.9724						3.40539e+06	3.94262e+06	2.82414e+06	1.28152e+06	5.35242e+06	4.13376e+06	3.68328e+06	9.35216e+06	3.54105e+06	3.54124e+06	3.61402e+06
M204T331			0.706099	1.37385	0.0977872	204.134	331.267						8.01817e+07	3.17767e+07	6.111e+07	7.47908e+07	9.70989e+07	8.01144e+07	7.54703e+07	8.78374e+07	8.11148e+07	5.81815e+07	5.81705e+07
M295T76_2			1.0785	0.648605	0.0978067	295.226	76.1014						3.62613e+08	4.12865e+08	3.34348e+08	1.76488e+08	2.21362e+08	1.9541e+08	1.44145e+08	2.73393e+08	2.9504e+08	2.91959e+08	2.88192e+08
M308T25			0.136105	1.89636	0.0981226	308.09	24.787						1.0071e+06	1.91712e+06	2.02007e+06	880040	1.32751e+06	2.23935e+06	3.86935e+06	3.60882e+06	1.39405e+06	1.41243e+06	1.41249e+06
M164T108			1.02847	1.463	0.0981949	164.082	108.072						7.09686e+07	1.02802e+08	2.03738e+08	2.0277e+08	2.189e+08	2.05345e+08	2.13884e+08	2.10818e+08	2.20148e+08	2.1267e+08	2.1246e+08
M368T337			0.053977	1.79051	0.0985757	368.094	336.578						290141	290141	129965	147418	290141	234700	563154	447661	355861	152227	290141
M629T88			0.30801	0.763712	0.0986525	628.537	87.7259						3.65276e+07	3.06691e+07	4.60244e+07	2.87962e+07	2.17813e+07	2.76854e+07	2.8718e+07	3.02757e+07	3.09724e+07	3.03559e+07	3.09717e+07
M370T215			0.355247	0.46875	0.0987083	370.258	214.794						1.18987e+07	2.58163e+07	1.49179e+07	1.3079e+07	1.69925e+07	5.15515e+06	3.32454e+06	5.33022e+06	1.2345e+07	1.34937e+07	1.38939e+07
M162T536_2			0.518671	0.613014	0.0987137	162.112	536.329						3.30578e+07	8.02813e+07	6.13371e+07	4.44361e+07	3.38778e+07	2.40391e+07	3.61412e+07	4.02609e+07	4.95302e+07	2.65941e+07	5.47722e+07
M145T95			0.461394	2.24664	0.0988733	145.099	95.389						1.28979e+07	1.15456e+07	7.87267e+06	7.41235e+06	2.92665e+07	3.48161e+07	6.78697e+06	1.83863e+07	2.04229e+07	2.10226e+07	2.0418e+07
M155T68			0.943314	12.3262	0.0988992	155.143	67.9591						4.76198e+06	4.7609e+06	2.78719e+06	7.86564e+06	2.45089e+07	1.21309e+08	800806	1.02072e+08	7.87507e+06	7.87652e+06	8.01732e+06
M595T55			0.194545	1.94591	0.0990064	594.515	55.4774						3.35058e+06	1.64824e+06	2.97761e+06	1.60515e+06	4.87968e+06	7.58734e+06	3.4111e+06	2.7668e+06	7.00692e+06	6.92629e+06	6.92625e+06
M267T54			0.438812	0.386123	0.0994117	267.21	54.0027						4.86652e+07	6.58002e+07	1.70851e+07	1.99699e+07	1.79588e+07	1.22725e+07	9.40547e+06	1.88687e+07	2.33788e+07	2.30341e+07	2.30348e+07
M413T75			0.373105	2.83006	0.0995767	413.304	75.0043						4.94976e+06	6.51429e+06	5.5873e+06	3.13136e+06	2.45834e+07	1.98746e+07	6.589e+06	6.07119e+06	4.31225e+06	4.4009e+06	4.31229e+06
M320T73_2			0.468474	0.243762	0.0995774	320.229	73.321						1.51686e+07	4.96615e+07	1.71316e+07	1.05651e+07	6.64315e+06	5.52564e+06	3.34109e+06	7.04465e+06	1.14637e+07	1.17705e+07	1.14647e+07
M86T941			0.458003	1.75019	0.0996506	86.0968	941.129						2.70584e+07	1.69843e+07	4.95408e+07	8.37179e+06	3.20444e+07	4.98865e+07	4.78186e+07	4.86919e+07	5.30353e+07	1.13887e+08	5.37071e+07
M370T73			0.170106	0.717525	0.0998148	370.258	72.5016						1.54077e+07	1.95252e+07	1.38394e+07	1.02994e+07	1.12803e+07	1.14743e+07	7.70612e+06	1.19247e+07	1.29624e+07	1.36132e+07	1.2955e+07
M166T827			0.375733	1.22491	0.0999424	166.051	826.863						1.77237e+07	2.58025e+07	1.84786e+07	2.58299e+07	2.61008e+07	2.77211e+07	2.97438e+07	2.40238e+07	2.63134e+07	2.63005e+07	2.56167e+07
M520T957			0.414958	0.365156	0.0999782	520.339	956.924						1.29623e+07	2.84397e+07	1.97104e+07	3.8911e+06	9.06029e+06	5.3821e+06	5.23644e+06	4.05762e+06	6.13679e+06	6.66681e+06	4.21104e+06
M82T370			0.30712	2.66176	0.100118	82.053	370.013						1.418e+06	1.16233e+07	4.04494e+06	2.66301e+06	1.27775e+07	3.92549e+06	2.11016e+07	1.47631e+07	1.0928e+07	1.12003e+07	1.09285e+07
M156T76_1			0.313995	1.66939	0.100146	156.067	76.4496						6.2792e+06	9.38445e+06	1.39406e+07	1.02236e+07	1.03921e+07	1.23859e+07	2.19217e+07	2.17885e+07	1.34713e+07	1.49146e+07	1.34065e+07
M144T329			0.283285	0.37977	0.100354	144.085	329.035						3.6335e+07	1.16817e+07	1.39044e+07	1.31332e+07	4.48129e+06	5.78699e+06	9.67016e+06	8.56496e+06	2.63705e+07	2.76453e+07	2.7586e+07
M151T90			0.148213	0.751436	0.10057	151.112	89.7592						7.06366e+06	9.54586e+06	9.84271e+06	6.23191e+06	5.43969e+06	4.99804e+06	7.09484e+06	7.02747e+06	7.79106e+06	7.6611e+06	7.13402e+06
M194T229			0.208145	1.74029	0.100587	194.067	228.813						3.14882e+06	2.36151e+06	1.3116e+06	2.65016e+06	2.04515e+06	5.36725e+06	3.588e+06	5.48378e+06	2.74876e+06	2.08511e+06	2.89388e+06
M198T261			0.190644	2.19241	0.100734	198.112	261.14						1.80645e+06	1.93179e+06	5.39972e+06	3.13278e+06	8.90416e+06	5.26765e+06	1.006e+07	2.67074e+06	4.84781e+06	4.85415e+06	4.45086e+06
M113T47			0.0381638	0.819745	0.100933	112.896	47.1162						903194	863202	975796	1.11236e+06	789034	815237	605108	950375	903113	907267	983000
M463T81			0.258009	1.75234	0.101042	463.27	80.5127						7.78993e+06	1.27866e+06	5.99677e+06	5.39405e+06	6.6262e+06	8.87273e+06	7.32323e+06	1.30298e+07	7.52305e+06	7.46528e+06	8.72357e+06
M141T1017			0.177438	0.567793	0.101494	140.985	1017.47						5.54816e+06	5.08588e+06	8.9433e+06	9.06216e+06	5.08588e+06	2.78708e+06	6.87411e+06	1.51423e+06	5.08588e+06	2.9306e+06	3.02742e+06
M814T66			0.251865	1.80667	0.101734	813.574	66.099						2.67758e+06	3.34693e+06	6.39754e+06	6.86212e+06	5.39295e+06	6.75414e+06	1.31541e+07	9.53889e+06	8.63397e+06	8.6333e+06	8.84599e+06
M715T53			0.307162	1.5027	0.101861	714.519	52.5206						8.57764e+06	6.95966e+06	4.38045e+06	1.08279e+07	1.31002e+07	1.35593e+07	7.20057e+06	1.23415e+07	9.8258e+06	1.00995e+07	9.82758e+06
M537T387			0.0939838	1.95236	0.102488	537.221	386.511						1.1147e+06	579518	1.17971e+06	477892	1.32101e+06	942418	1.6005e+06	2.68004e+06	1.05153e+06	875249	1.10716e+06
M120T791			0.315326	0.70162	0.1025	120.102	791.157						2.88382e+07	3.32974e+07	4.07482e+07	3.35358e+07	1.66799e+07	2.95491e+07	1.53379e+07	3.41479e+07	3.89618e+07	3.53607e+07	3.5274e+07
M401T74			0.352593	0.559645	0.102805	401.34	74.102						1.77554e+07	2.45021e+07	2.72012e+07	7.91674e+06	8.89075e+06	9.75933e+06	1.38379e+07	1.08148e+07	1.44946e+07	1.45719e+07	1.45719e+07
M116T790			0.521988	1.19624	0.103054	116.07	790.216						6.94183e+07	8.20025e+07	8.29865e+07	5.34452e+07	8.8545e+07	8.23881e+07	8.14112e+07	9.19972e+07	8.15385e+07	8.14008e+07	7.90019e+07
M96T82			0.357794	1.89487	0.103109	96.3176	82.0568						7.90225e+06	2.42545e+06	2.01869e+06	1.37431e+07	1.40365e+07	1.32186e+07	8.55217e+06	1.36291e+07	1.02278e+07	1.02252e+07	9.88679e+06
M119T101			0.321247	2.69619	0.103571	119.09	100.624						7.16299e+06	5.87115e+06	2.82099e+06	1.47431e+06	9.15889e+06	1.20431e+07	4.20166e+06	2.13198e+07	1.06753e+07	6.62891e+06	6.91199e+06
M208T9			0.409491	0.674665	0.103585	208.128	9.40021						8.35928e+07	4.62904e+07	7.14e+07	4.18153e+07	3.45112e+07	4.19452e+07	4.64502e+07	4.11036e+07	3.58011e+07	3.59284e+07	3.21139e+07
M769T51			0.229806	1.10317	0.103613	768.576	51.4143						1.70884e+07	1.61929e+07	1.90813e+07	1.70987e+07	2.00978e+07	1.77055e+07	1.82109e+07	2.06135e+07	4.76086e+07	4.76676e+07	4.65085e+07
M415T68_1			0.144089	0.691271	0.103678	415.317	68.1202						1.41306e+07	1.00881e+07	1.06401e+07	1.2884e+07	4.90218e+06	1.1177e+07	5.84872e+06	1.10754e+07	1.07447e+07	1.07141e+07	1.17342e+07
M270T91_2			0.0908171	0.780848	0.104111	270.214	90.537						1.08432e+07	1.03462e+07	8.22486e+06	7.65023e+06	5.84043e+06	8.819e+06	8.05916e+06	6.22311e+06	8.1092e+06	6.17262e+06	8.34794e+06
M114T388			1.18176	2.84364	0.104158	114.091	387.606						3.31814e+07	1.37933e+07	8.99171e+06	8.01795e+07	2.32023e+07	1.17806e+08	1.58398e+08	8.7743e+07	1.74258e+08	1.74898e+08	1.50783e+08
M142T73			0.114791	0.798553	0.10432	142.159	73.3509						1.07147e+07	1.3577e+07	1.05888e+07	1.47419e+07	1.13612e+07	7.98462e+06	9.25235e+06	1.1028e+07	1.08721e+07	1.04977e+07	1.05143e+07
M668T52			0.799986	1.35098	0.104437	667.528	51.9158						8.05593e+07	7.78626e+07	4.56283e+07	7.70493e+07	1.07698e+08	9.3356e+07	6.75258e+07	1.11182e+08	7.36601e+07	7.36647e+07	7.30701e+07
M350T59			0.49116	1.9802	0.104538	350.199	58.7202						1.17485e+07	2.04716e+07	8.46339e+06	9.29245e+06	8.50005e+06	2.44484e+07	3.38832e+07	3.21307e+07	1.28926e+07	1.35623e+07	1.35356e+07
M83T63			0.25553	0.68179	0.10462	83.0495	62.5742						5.23437e+07	7.65736e+07	3.91291e+07	4.33743e+07	3.28407e+07	4.16222e+07	3.01222e+07	3.95594e+07	5.10682e+07	5.44577e+07	5.45043e+07
M148T386			0.419507	1.5374	0.104685	148.042	385.539						1.84746e+07	1.45764e+07	2.02607e+07	1.78562e+07	1.83806e+07	2.64174e+07	4.10625e+07	2.35534e+07	1.82565e+07	1.67015e+07	1.87121e+07
M381T76_2			0.642774	1.33264	0.105038	381.31	75.8629						5.36755e+07	5.0491e+07	4.57781e+07	7.74665e+07	8.69356e+07	6.23977e+07	8.85927e+07	6.51312e+07	9.04739e+07	9.09701e+07	9.10308e+07
M285T61			1.21334	0.24282	0.105211	285.221	61.3139						2.50636e+08	3.08277e+08	8.84787e+07	2.8884e+07	7.75877e+07	2.36226e+07	2.4353e+07	3.865e+07	9.75969e+07	9.7517e+07	9.28747e+07
M288T251_1			0.286034	1.83933	0.105293	288.07	250.646						3.15729e+06	8.0171e+06	4.64264e+06	9.36614e+06	1.79852e+07	6.97908e+06	1.19896e+07	9.36614e+06	9.36614e+06	1.11128e+07	1.10453e+07
M280T505			0.231387	2.12422	0.105333	280.187	504.926						2.69357e+06	5.11336e+06	1.84637e+06	2.95318e+06	4.35252e+06	3.30486e+06	8.49467e+06	1.06269e+07	2.64592e+06	2.76771e+06	2.02883e+06
M104T811			0.644762	1.40632	0.105417	104.107	810.876						4.84631e+07	5.97319e+07	2.79532e+07	2.82552e+07	4.87274e+07	5.89582e+07	5.59326e+07	6.75864e+07	6.72939e+07	6.79889e+07	6.79931e+07
M306T73			0.699681	2.89164	0.105514	306.278	72.7975						1.03253e+07	3.85513e+06	1.30121e+07	3.01747e+07	3.89204e+07	7.49647e+07	4.09923e+07	1.10081e+07	2.25672e+07	2.25407e+07	2.36578e+07
M107T410_1			0.0485746	0.857035	0.105579	106.972	410.088						3.43384e+06	3.24996e+06	2.51221e+06	2.75845e+06	2.71961e+06	2.61805e+06	2.51063e+06	2.3971e+06	2.51529e+06	1.50396e+06	1.98817e+06
M118T792			0.82485	1.45025	0.105587	118.086	792.1						9.28721e+07	5.99743e+07	7.5355e+07	6.88807e+07	1.55457e+08	9.57949e+07	9.51561e+07	8.44351e+07	9.24027e+07	9.24221e+07	8.80701e+07
M111T40			0.183897	1.63659	0.106062	111.008	40.1157						2.78092e+06	2.89923e+06	1.11186e+06	2.7468e+06	3.63671e+06	3.86674e+06	5.6915e+06	2.41616e+06	3.19214e+06	3.23364e+06	3.19165e+06
M498T81			0.56203	1.79459	0.106535	498.287	80.5127						2.41174e+07	4.61857e+06	2.11756e+07	3.25081e+07	4.05558e+07	4.9999e+07	3.77135e+07	1.96409e+07	3.97951e+07	3.93442e+07	4.43949e+07
M476T85_2			0.384397	2.47728	0.106537	476.282	84.8609						4.38478e+06	8.467e+06	4.07246e+06	7.23052e+06	8.24105e+06	1.319e+07	2.8342e+07	1.00651e+07	9.29204e+06	9.28805e+06	8.47197e+06
M291T61			0.630166	1.92304	0.106564	291.267	61.3944						1.52939e+07	1.35695e+07	1.322e+07	4.84667e+07	5.54506e+07	4.59229e+07	4.88963e+07	2.38619e+07	3.25864e+07	3.24108e+07	3.30611e+07
M150T95			1.11161	1.89114	0.106668	150.056	95.196						8.0381e+07	1.84496e+08	6.91185e+07	4.08847e+07	1.61314e+08	1.44652e+08	1.34553e+08	2.68434e+08	1.28507e+08	1.28514e+08	1.23258e+08
M253T97			0.278268	1.85796	0.106694	253.195	96.8645						3.28228e+06	9.34679e+06	6.95469e+06	6.45157e+06	9.03518e+06	9.36597e+06	9.89358e+06	2.00779e+07	7.11023e+06	7.86877e+06	7.83649e+06
M468T48			0.0867702	1.81057	0.106721	468.151	48.4394						659897	659897	659897	359587	633193	1.02372e+06	1.73291e+06	845589	262860	173600	247712
M335T62			0.569702	0.397346	0.107005	335.221	61.6479						5.01508e+07	7.79681e+07	3.01986e+07	1.83037e+07	2.93641e+07	1.19414e+07	6.21692e+06	2.26574e+07	4.08234e+07	3.74811e+07	4.08234e+07
M118T67			0.181151	1.41153	0.10723	118.032	66.7688						4.68307e+06	4.39751e+06	3.67538e+06	2.44776e+06	6.03879e+06	6.27588e+06	5.72951e+06	3.41632e+06	4.43774e+06	4.28668e+06	4.29014e+06
M121T190			0.419744	0.49974	0.107312	121.071	189.608						1.77539e+07	4.21621e+07	2.57518e+07	1.29937e+07	1.59142e+07	1.15551e+07	1.17828e+07	1.00531e+07	1.12896e+07	1.47033e+07	1.32141e+07
M247T78			0.423062	1.62367	0.107915	247.164	78.2696						2.62048e+07	2.32279e+07	2.74527e+07	1.55664e+07	3.76247e+07	3.28138e+07	2.2791e+07	5.68816e+07	2.79325e+07	2.79387e+07	2.74126e+07
M442T203			0.151961	0.610629	0.108217	442.294	202.561						4.02451e+06	8.0772e+06	6.91221e+06	4.65328e+06	2.13861e+06	3.87223e+06	5.65006e+06	2.791e+06	4.32534e+06	2.96422e+06	4.09483e+06
M288T207			0.257186	2.7813	0.108694	288.198	207.137						1.31083e+06	1.3803e+06	1.9529e+06	3.55276e+06	1.82638e+06	6.24078e+06	1.06046e+07	4.12604e+06	3.28082e+06	1.54224e+06	1.95034e+06
M385T82			2.40973	1.4915	0.108725	385.273	81.6593						5.23884e+08	3.96122e+08	3.10361e+08	8.16729e+08	8.79785e+08	8.04891e+08	5.44116e+08	8.24443e+08	6.45084e+08	6.45075e+08	6.38646e+08
M138T219			0.290783	1.9392	0.108817	138.127	219.267						3.80364e+06	1.36942e+06	1.95142e+06	9.67363e+06	9.01011e+06	9.76207e+06	8.13636e+06	5.6664e+06	1.0101e+07	1.00924e+07	1.10263e+07
M613T627			0.219474	0.617877	0.109374	613.158	627.286						1.51981e+07	9.53132e+06	1.42767e+07	6.85162e+06	6.94202e+06	6.04169e+06	4.79533e+06	1.05554e+07	9.17743e+06	9.1924e+06	8.73151e+06
M436T166			0.227738	0.508683	0.10941	436.287	166.073						2.64442e+07	1.00938e+07	1.551e+07	3.12204e+07	5.01983e+06	1.57145e+07	1.35834e+07	8.0394e+06	9.54777e+06	9.72876e+06	9.72504e+06
M307T74_1			0.251888	2.02477	0.109501	307.107	73.8926						4.61729e+06	3.46051e+06	2.51052e+06	2.51565e+06	3.13691e+06	7.13385e+06	1.11641e+07	5.09773e+06	2.52077e+06	2.52508e+06	2.18961e+06
M568T55			0.269343	1.88902	0.109871	568.456	54.9911						1.11123e+06	3.6005e+06	7.25368e+06	7.96989e+06	5.43832e+06	8.62252e+06	9.77349e+06	1.38237e+07	8.56505e+06	8.47162e+06	8.4736e+06
M867T83			0.135697	1.64392	0.11009	866.587	83.0678						877222	617074	2.59049e+06	2.55977e+06	2.17161e+06	3.08958e+06	3.02168e+06	2.64022e+06	1.61861e+06	1.61735e+06	985760
M263T57			0.214578	3.03637	0.110538	263.146	57.1593						878065	828496	252891	2.35019e+06	763734	4.03856e+06	5.83124e+06	2.45214e+06	1.65786e+06	1.61969e+06	1.98236e+06
M214T960			0.24667	1.79976	0.110606	214.216	960.472						5.78532e+06	1.20041e+06	2.61027e+06	3.53827e+06	3.68342e+06	7.79487e+06	7.48881e+06	4.67149e+06	4.84048e+06	4.85706e+06	4.99524e+06
M327T128			0.257979	0.62643	0.110784	327.201	127.743						8.6976e+07	8.95553e+07	3.91485e+07	4.96527e+07	3.39231e+07	4.47316e+07	3.88872e+07	4.86704e+07	5.99862e+07	5.99841e+07	5.91423e+07
M443T56			0.266159	0.592793	0.110997	443.351	55.7295						1.15638e+07	1.48607e+07	1.18431e+07	6.3973e+06	1.1003e+07	5.13058e+06	3.1134e+06	7.22994e+06	9.06313e+06	8.98124e+06	9.06407e+06
M594T55_2			0.248859	1.74892	0.111845	594.471	54.6407						3.48297e+06	4.12637e+06	7.54462e+06	7.0282e+06	6.56201e+06	8.53402e+06	8.19125e+06	1.55075e+07	7.66905e+06	7.57967e+06	7.67253e+06
M109T421			0.519937	2.14233	0.11213	109.064	421.344						2.01459e+07	9.88697e+06	2.41495e+07	1.36583e+07	2.82926e+07	4.04992e+07	6.16053e+07	1.494e+07	3.20339e+07	3.60092e+07	3.59288e+07
M332T89			0.691685	2.65294	0.112131	332.279	89.2879						1.04655e+07	2.44686e+06	5.41191e+06	4.22977e+07	4.42497e+07	5.62335e+07	4.86868e+07	1.16565e+07	4.90009e+07	4.03647e+07	4.91247e+07
M290T284_1			0.078776	0.723105	0.112203	290.085	283.503						3.35377e+06	3.35377e+06	3.54725e+06	4.0183e+06	3.35377e+06	2.32959e+06	1.24811e+06	3.38949e+06	3.75502e+06	4.7749e+06	3.76753e+06
M181T784			0.69733	3.21069	0.11225	181.029	783.641						2.26247e+07	1.50874e+07	2.2856e+07	2.96542e+07	1.04789e+08	2.55981e+07	2.87766e+07	1.30512e+08	2.37309e+07	2.04931e+07	2.04339e+07
M349T75_2			0.271379	0.392789	0.112277	349.2	75.0246						7.42571e+06	1.51757e+07	8.07273e+06	2.4912e+06	4.80121e+06	2.58926e+06	1.61362e+06	4.0229e+06	7.22352e+06	7.22957e+06	8.46112e+06
M141T73			0.267473	1.82817	0.112651	141.066	72.6509						4.81604e+06	3.2235e+06	4.27051e+06	3.88047e+06	2.16908e+06	9.46316e+06	8.23833e+06	9.7284e+06	4.34513e+06	5.68784e+06	4.20348e+06
M229T55			1.16743	0.534851	0.112683	229.143	54.5279						2.54632e+08	3.41812e+08	1.86844e+08	1.58576e+08	2.33155e+08	7.12183e+07	4.52802e+07	1.54103e+08	2.52578e+08	2.61311e+08	2.61334e+08
M156T936			0.169407	0.798037	0.112812	156.076	936.118						1.69171e+07	2.4843e+07	2.02375e+07	1.56202e+07	1.46152e+07	1.57376e+07	1.67159e+07	1.48732e+07	1.38562e+07	6.85548e+06	6.67313e+06
M642T55			0.161176	1.39235	0.112852	642.471	54.5814						3.45099e+06	2.02469e+06	5.27165e+06	3.9272e+06	4.05601e+06	5.51814e+06	5.84752e+06	5.01046e+06	4.0731e+06	3.87166e+06	4.0761e+06
M158T456			0.636146	0.398566	0.112886	158.086	456.129						3.50179e+07	1.47951e+08	5.67981e+07	7.1129e+07	3.35662e+07	4.53188e+07	1.92303e+07	2.57972e+07	7.1222e+07	1.37487e+08	1.37559e+08
M132T575			0.328905	0.740893	0.112997	132.102	575.467						5.96336e+07	4.9698e+07	4.74898e+07	3.28004e+07	4.51124e+07	3.52747e+07	2.82122e+07	3.18901e+07	5.53623e+07	6.93664e+07	5.50162e+07
M316T205			0.182498	1.93633	0.11306	316.23	205.304						3.05746e+06	1.70908e+06	1.54381e+06	1.3418e+06	1.99835e+06	3.79139e+06	6.1186e+06	2.90877e+06	2.71054e+06	2.34296e+06	2.36744e+06
M264T288			0.178298	1.149	0.113741	264.081	288.143						7.12298e+06	7.12298e+06	7.09975e+06	6.45091e+06	7.12298e+06	8.54356e+06	9.21431e+06	7.05752e+06	6.7131e+06	6.03821e+06	5.86651e+06
M184T298			0.295586	1.03318	0.11385	184.144	297.688						3.29739e+07	3.31922e+07	3.39898e+07	3.32329e+07	3.52944e+07	3.46093e+07	3.28424e+07	3.50689e+07	3.52641e+07	3.81911e+07	3.83861e+07
M104T541			0.860747	1.94767	0.114015	104.071	540.526						3.72217e+07	3.42435e+07	1.19532e+08	8.07761e+07	1.66537e+08	1.59183e+08	1.56106e+08	4.74987e+07	6.28713e+07	5.88462e+07	5.87423e+07
M480T81			0.761229	1.66198	0.11433	480.277	80.5127						5.55731e+07	1.26041e+07	4.78647e+07	6.46092e+07	8.3354e+07	9.71353e+07	7.68196e+07	4.29292e+07	8.2944e+07	8.28732e+07	9.37288e+07
M229T957			0.19283	0.322946	0.114418	229.179	956.661						1.44346e+07	2.5951e+06	5.99936e+06	1.9735e+07	2.97024e+06	2.89962e+06	3.79895e+06	4.14167e+06	7.69221e+06	8.50306e+06	8.48904e+06
M229T179			0.46069	2.36363	0.11514	229.136	179.196						1.62328e+07	2.47369e+06	4.5848e+06	9.99058e+06	3.55789e+07	1.48199e+07	1.55643e+07	1.27031e+07	8.76979e+06	8.79969e+06	1.02168e+07
M635T53			1.12999	1.3214	0.115405	634.539	52.9036						1.72201e+08	1.03749e+08	1.84109e+08	1.88907e+08	1.54429e+08	2.40749e+08	2.37326e+08	2.25041e+08	1.61071e+08	1.61037e+08	1.54119e+08
M274T40			0.446727	1.7227	0.115567	274.022	40.0588						1.50829e+07	1.59302e+07	4.93883e+06	1.54885e+07	2.24721e+07	2.23212e+07	3.24539e+07	1.13691e+07	1.8423e+07	1.84229e+07	1.82793e+07
M477T85_2			0.213273	2.57359	0.115804	477.285	85.453						725101	2.93685e+06	759273	2.15398e+06	1.47247e+06	3.27339e+06	7.6375e+06	4.53854e+06	2.55959e+06	2.26703e+06	2.55095e+06
M240T73			0.508309	0.379563	0.116021	240.159	72.6207						2.02199e+07	2.38975e+07	4.30022e+07	9.23223e+06	9.76069e+06	3.18977e+06	2.05178e+07	3.10324e+06	2.14618e+07	2.13235e+07	1.49354e+07
M84T647			0.40786	1.3988	0.116161	84.0811	646.997						1.78271e+07	1.56604e+07	1.51267e+07	3.08469e+07	3.24634e+07	2.41361e+07	2.38815e+07	3.06694e+07	1.87458e+07	1.87464e+07	1.68153e+07
M243T76			0.459434	2.55428	0.116296	243.21	75.6305						4.15043e+06	3.47472e+06	3.03464e+06	2.09898e+07	3.03406e+07	2.26492e+07	2.17749e+07	6.07731e+06	1.55199e+07	1.67769e+07	1.5526e+07
M295T154			0.18608	0.608054	0.116355	295.226	154.479						1.2962e+07	1.60772e+07	1.03152e+07	5.34402e+06	5.04418e+06	6.42741e+06	7.13329e+06	8.57411e+06	8.81502e+06	8.4923e+06	8.46161e+06
M98T770			0.78297	1.97257	0.117008	98.0795	769.784						6.78798e+07	6.01006e+07	7.01956e+07	4.71547e+07	1.419e+08	6.89821e+07	7.01816e+07	2.02868e+08	3.98265e+07	3.91207e+07	3.91308e+07
M624T88			0.836354	0.510677	0.117083	623.502	87.6584						2.81636e+08	1.27695e+08	1.85009e+08	7.78127e+07	5.75769e+07	1.05255e+08	9.60066e+07	8.44135e+07	1.52274e+08	1.61807e+08	1.6137e+08
M146T89			0.50954	1.26723	0.11728	146.06	89.0738						4.98484e+07	5.20098e+07	6.31467e+07	6.3479e+07	8.54235e+07	6.34311e+07	5.58125e+07	8.48746e+07	5.2833e+07	5.25942e+07	5.85405e+07
M195T1013			0.229424	1.53111	0.117365	194.997	1013.27						4.11939e+06	1.0489e+07	5.30432e+06	5.2087e+06	1.01191e+07	6.2912e+06	1.13409e+07	1.07126e+07	4.42988e+06	4.43373e+06	4.00348e+06
M112T244			1.31271	0.644632	0.117426	112.051	243.677						3.04671e+08	3.12395e+08	3.92987e+08	1.68804e+08	2.88655e+08	1.57012e+08	1.73194e+08	1.41069e+08	1.52752e+08	3.97131e+08	3.96836e+08
M427T26			0.197686	1.60027	0.117636	427.094	25.5723						3.16689e+06	1.60992e+06	4.39346e+06	4.74635e+06	5.03529e+06	7.643e+06	6.18935e+06	3.40276e+06	5.10761e+06	5.33182e+06	5.1207e+06
M330T6			0.169184	1.45453	0.117838	330.278	5.73485						3.13438e+06	2.19914e+06	1.86926e+06	3.91295e+06	3.26581e+06	3.05825e+06	5.08706e+06	4.75704e+06	3.13438e+06	1.87873e+06	2.18119e+06
M605T187			0.937357	2.21099	0.118007	604.537	186.725						1.80221e+07	2.41815e+07	2.40613e+07	6.38492e+07	2.79734e+07	1.05717e+08	1.00875e+08	5.31147e+07	3.57459e+07	3.05029e+07	3.02961e+07
M189T226_1			0.0809636	1.80656	0.118124	189.136	226.298						279058	446152	1.43059e+06	966174	1.30156e+06	827858	1.65174e+06	1.85887e+06	819216	480853	419101
M358T74			0.462773	2.29615	0.118134	358.294	74.3869						9.26743e+06	3.07818e+06	1.82411e+06	1.86847e+07	2.19785e+07	2.40289e+07	2.36743e+07	5.75696e+06	1.46928e+07	1.46905e+07	1.58596e+07
M104T333			0.0428867	1.18296	0.118358	104.31	332.58						397044	397044	410753	349064	397044	487730	403293	550144	393107	397044	185218
M166T369			1.24361	10.232	0.119039	166.086	369.149						2.15736e+07	1.96506e+07	1.6715e+07	1.84346e+07	3.48445e+08	2.70597e+07	2.83476e+07	3.77608e+08	2.45989e+07	2.29085e+07	2.28984e+07
M178T218			0.504649	4.33729	0.119348	178.071	218.068						1.39015e+07	2.39532e+06	950502	3.31295e+06	7.28811e+06	1.85425e+07	1.50768e+07	4.82687e+07	2.97631e+07	1.64533e+07	1.59043e+07
M537T6			0.194444	0.43112	0.119389	537.165	6.20711						1.93906e+07	1.89537e+07	5.62624e+06	5.89358e+06	4.07122e+06	6.53648e+06	5.60983e+06	5.27988e+06	4.66367e+06	4.64137e+06	3.57399e+06
M318T72			0.119643	0.607907	0.119502	318.242	72.4012						8.3552e+06	9.10531e+06	6.79338e+06	1.21389e+07	5.36816e+06	7.94222e+06	1.02312e+06	7.78996e+06	7.38513e+06	6.72697e+06	7.4029e+06
M133T25			0.251748	2.06753	0.119699	133.097	24.9101						2.47183e+06	4.46025e+06	6.07059e+06	5.72479e+06	1.48075e+07	1.04559e+07	1.11371e+07	2.31899e+06	5.19533e+06	5.32016e+06	5.31957e+06
M163T168			1.18331	1.80284	0.1197	163.05	167.726						7.74304e+07	5.33424e+07	2.49586e+07	1.10627e+08	6.15128e+07	1.66184e+08	1.05862e+08	1.46642e+08	5.97696e+07	6.69108e+07	6.66821e+07
M262T76			0.442783	2.70354	0.119895	262.224	76.4						1.16732e+06	3.4053e+06	2.43459e+06	2.07911e+07	2.89851e+07	2.03069e+07	1.9225e+07	6.63696e+06	1.38489e+07	1.39922e+07	1.38453e+07
M161T919			0.243278	0.584815	0.120023	161.081	919.029						2.66654e+07	2.38368e+07	2.01563e+07	2.40471e+07	2.15141e+07	5.80478e+06	2.42395e+07	3.82686e+06	1.84703e+07	1.70544e+07	1.69841e+07
M166T59			1.72381	0.701971	0.120155	166.049	58.5968						8.38672e+08	7.38666e+08	1.17957e+09	6.87883e+08	4.05681e+08	6.24039e+08	8.32365e+08	5.56062e+08	6.92714e+08	6.87721e+08	6.87736e+08
M187T34			0.0448875	0.490393	0.120173	187	33.8034						1.20434e+06	357456	635005	1.07977e+06	637366	548467	100302	320673	696433	696197	709043
M668T31			1.74558	0.0169238	0.12058	668.073	31.3388						1.15016e+08	9.63116e+07	3.78881e+08	3.15459e+06	1.17177e+06	2.03807e+06	5.08927e+06	1.74282e+06	1.45087e+07	1.42377e+07	1.45097e+07
M175T116			0.606679	1.37146	0.120739	175.086	116.342						4.91815e+07	6.1557e+07	7.29597e+07	6.97192e+07	9.18883e+07	8.66528e+07	5.5682e+07	1.13329e+08	7.55159e+07	7.6358e+07	7.63714e+07
M783T331			0.287462	0.424267	0.120752	782.568	331.473						1.3654e+07	2.79046e+07	8.42428e+06	1.20862e+07	1.24523e+07	4.43911e+06	960145	8.4823e+06	3.53723e+06	1.65162e+06	3.67353e+06
M240T102			0.156086	0.718388	0.121424	240.152	101.724						3.39299e+07	3.17415e+07	2.16414e+07	2.73735e+07	2.19433e+07	1.21571e+07	2.93513e+07	1.89375e+07	2.60825e+07	2.44832e+07	2.44638e+07
M297T73			0.190724	0.807421	0.121586	297.242	73.4233						5.19415e+07	5.33803e+07	3.9488e+07	3.58059e+07	3.14934e+07	3.74875e+07	4.09455e+07	3.59064e+07	4.68937e+07	4.51175e+07	4.51414e+07
M253T73_2			0.4583	2.13628	0.121861	253.252	73.1791						7.70459e+06	4.55625e+06	2.44178e+06	1.93889e+07	1.90378e+07	2.71753e+07	1.81339e+07	8.48217e+06	1.42107e+07	1.58131e+07	1.43464e+07
M506T61			0.287999	0.604999	0.122087	506.492	61.4017						4.03721e+07	3.64944e+07	3.13924e+07	1.27641e+07	1.22839e+07	2.2637e+07	2.26496e+07	1.56483e+07	2.02224e+07	2.06469e+07	2.01146e+07
M148T59			0.930845	0.701805	0.122136	148.039	58.5968						2.6045e+08	2.30293e+08	3.57434e+08	2.08175e+08	1.26256e+08	1.93757e+08	2.61445e+08	1.59894e+08	2.17972e+08	2.17998e+08	2.13114e+08
M220T88			0.14036	2.32193	0.122318	220.08	88.1535						695699	898512	1.03439e+06	1.78738e+06	1.70583e+06	1.05366e+06	2.90749e+06	4.58662e+06	1.26035e+06	1.49507e+06	1.49576e+06
M290T183			0.351665	3.13083	0.12235	290.214	182.597						282936	4.42058e+06	668710	1.03622e+07	1.48301e+07	9.25343e+06	2.20623e+07	3.11585e+06	6.4786e+06	6.66018e+06	6.47807e+06
M318T77			0.148029	0.642544	0.12235	318.278	77.4082						4.80206e+06	3.78443e+06	5.28556e+06	3.27682e+06	4.8549e+06	2.24208e+06	2.31583e+06	1.60609e+06	5.29849e+06	4.97272e+06	4.93505e+06
M229T74			0.761492	6.87131	0.122462	229.137	73.8848						1.42929e+07	2.37011e+06	4.85674e+06	1.20833e+07	1.27923e+08	1.57421e+07	7.40708e+07	1.31612e+07	6.49496e+07	6.27787e+07	6.49893e+07
M211T60			0.611997	1.24868	0.122605	211.169	60.4654						5.07782e+07	7.58682e+07	4.85138e+07	4.59222e+07	6.14624e+07	7.54547e+07	6.59603e+07	7.31845e+07	6.87217e+07	6.84788e+07	7.24774e+07
M173T212			0.859371	2.71752	0.122991	173.07	211.512						1.49143e+07	1.49298e+07	3.4097e+07	4.72891e+07	2.32299e+07	4.46324e+07	1.344e+08	1.00008e+08	4.0644e+07	3.18201e+07	2.96599e+07
M114T641			1.41472	2.4591	0.123144	114.066	641.369						1.14951e+08	6.46e+07	9.67174e+07	8.45602e+07	1.49775e+08	2.51091e+08	4.11094e+08	7.53524e+07	1.02556e+08	9.31092e+07	9.16628e+07
M315T236			0.408854	2.82791	0.123637	315.195	235.657						7.08898e+06	187143	737368	9.53565e+06	2.37481e+06	1.04675e+07	1.84774e+07	1.83075e+07	4.29263e+06	3.11474e+06	3.3949e+06
M313T94			0.20275	1.49979	0.12368	313.215	93.7355						4.04798e+06	5.40993e+06	4.66494e+06	4.75431e+06	4.7525e+06	4.97719e+06	9.67236e+06	8.90973e+06	4.79599e+06	4.80278e+06	4.59172e+06
M167T204			0.464104	1.84519	0.123685	167.082	204.013						1.1803e+07	8.24302e+06	2.48006e+07	2.08222e+07	1.65924e+07	2.54376e+07	4.85152e+07	3.06264e+07	2.02587e+07	1.94268e+07	2.03378e+07
M731T52			1.25332	1.61358	0.124073	730.539	51.9158						1.29113e+08	1.04514e+08	4.30633e+07	1.55304e+08	2.08481e+08	2.11658e+08	9.1314e+07	1.85604e+08	1.35209e+08	1.35211e+08	1.30532e+08
M116T663			0.715649	1.14722	0.124444	116.07	662.957						1.33909e+08	1.26599e+08	1.14184e+08	9.19273e+07	1.30473e+08	1.30364e+08	1.32254e+08	1.42226e+08	1.16206e+08	1.13511e+08	1.16075e+08
M610T51			0.636118	1.20155	0.124465	610.183	51.0502						8.58348e+07	8.48965e+07	9.82611e+07	8.2719e+07	8.67287e+07	9.2934e+07	1.24193e+08	1.18742e+08	1.24492e+08	1.24492e+08	1.26522e+08
M167T74_2			0.580533	3.54294	0.12482	167.148	74.1107						1.0351e+07	1.11183e+07	1.34336e+07	5.73549e+06	7.86778e+07	2.7891e+07	1.97543e+07	1.76561e+07	2.5148e+07	2.56525e+07	2.51443e+07
M257T64			0.518751	0.83883	0.12486	257.266	63.7544						1.35219e+08	2.02201e+08	1.75228e+08	1.9125e+08	1.43515e+08	1.40504e+08	1.40497e+08	1.65935e+08	1.59626e+08	1.59715e+08	1.56193e+08
M615T52			0.154711	1.2808	0.124969	615.367	51.8987						2.82111e+06	3.29565e+06	2.89884e+06	4.82192e+06	4.8825e+06	4.56309e+06	4.6714e+06	3.60613e+06	6.19536e+06	6.46604e+06	6.46585e+06
M219T117			0.759036	2.34504	0.125664	219.133	117.171						1.76171e+07	4.33449e+07	3.0706e+07	1.41167e+07	3.85101e+07	1.1433e+08	3.08302e+07	6.43995e+07	2.7407e+07	2.26194e+07	2.70896e+07
M204T75			0.240143	1.98264	0.125952	204.142	74.5103						5.46904e+06	5.09913e+06	1.18438e+07	4.42939e+06	1.28623e+07	1.05673e+07	7.24974e+06	2.25374e+07	1.04548e+07	1.02552e+07	1.02556e+07
M162T953			0.495013	2.41545	0.126529	162.112	953.38						1.751e+07	1.41411e+07	5.55258e+06	7.47665e+06	1.70807e+07	2.82576e+07	1.2282e+07	5.0303e+07	6.65733e+06	6.19487e+06	6.21813e+06
M104T385			2.79548	6.3044	0.12656	104.071	384.643						5.73195e+07	3.93361e+07	3.49108e+08	2.30773e+08	1.9122e+09	1.74091e+08	1.95361e+09	2.25254e+08	3.01472e+08	4.9449e+08	3.1126e+08
M186T335			0.702738	3.00438	0.126615	186.109	335.416						7.29112e+06	518649	1.31235e+07	2.82622e+07	1.24809e+06	4.439e+07	4.18264e+07	6.03374e+07	2.31426e+07	2.10288e+07	2.09827e+07
M261T67			0.61126	0.332158	0.12711	261.069	66.9206						2.15766e+07	5.06121e+07	4.11292e+07	6.2366e+06	2.23558e+07	1.8978e+06	209382	1.5248e+07	2.17936e+07	2.29545e+07	2.29777e+07
M258T80_2			0.547007	2.72261	0.127195	258.17	79.5597						5.96286e+06	3.83686e+06	2.42453e+06	2.88263e+07	4.55479e+07	3.11329e+07	2.7425e+07	7.65897e+06	2.17382e+07	2.19219e+07	2.16379e+07
M438T60			0.202931	0.646485	0.127277	438.378	60.1314						3.00143e+07	1.49294e+07	1.83993e+07	1.3033e+07	1.27459e+07	1.19835e+07	1.28639e+07	1.17826e+07	1.55262e+07	1.67191e+07	1.67063e+07
M885T80			0.81053	1.81351	0.128004	884.542	80.3784						3.98913e+07	2.6437e+07	1.05346e+07	7.5343e+07	8.68107e+07	7.76968e+07	3.75729e+07	7.39471e+07	5.73254e+07	5.77224e+07	5.81853e+07
M606T54			0.178054	0.586032	0.12807	605.548	53.7838						7.46099e+06	8.69638e+06	8.58603e+06	2.33615e+06	3.20474e+06	3.77565e+06	5.45637e+06	3.43273e+06	2.42164e+06	2.42673e+06	2.36483e+06
M886T81			0.615722	1.87508	0.128223	885.545	81.3868						2.18788e+07	1.36273e+07	4.58302e+06	4.25672e+07	4.87413e+07	4.34924e+07	2.04014e+07	4.23518e+07	3.12813e+07	3.07874e+07	3.12783e+07
M97T82			0.157056	2.23572	0.12852	96.5683	82.1708						1.69649e+06	339200	241276	2.04669e+06	3.22766e+06	2.83817e+06	631318	2.96935e+06	2.1412e+06	2.12728e+06	2.12726e+06
M211T55			0.870216	0.54646	0.128586	211.132	54.9911						1.50791e+08	2.09241e+08	1.10105e+08	9.20709e+07	1.38512e+08	4.45418e+07	2.79628e+07	9.62071e+07	1.4502e+08	1.45455e+08	1.45661e+08
M394T74			0.0661116	0.668841	0.1286	394.258	73.5061						7.76112e+06	8.39499e+06	4.80185e+06	6.56124e+06	3.7934e+06	7.60041e+06	2.99012e+06	4.02204e+06	5.61257e+06	5.84029e+06	5.61191e+06
M153T179			0.260899	2.13921	0.128723	152.585	179.218						6.2779e+06	6.75124e+06	1.69142e+06	1.55951e+06	1.02294e+07	7.05749e+06	3.56782e+06	1.39718e+07	5.63721e+06	2.42817e+06	2.83736e+06
M84T854			0.108752	0.632884	0.128754	84.0812	854.346						6.5773e+06	1.33737e+07	5.75407e+06	1.06451e+07	7.26784e+06	5.72391e+06	5.86107e+06	4.15261e+06	5.43201e+06	5.37552e+06	6.42886e+06
M84T742			0.271574	1.51822	0.128812	84.0812	742.308						1.0029e+07	6.60854e+06	8.97261e+06	7.06177e+06	1.77942e+07	1.32566e+07	1.1752e+07	6.80046e+06	7.31608e+06	7.26352e+06	7.90235e+06
M243T98			0.284735	1.72125	0.12898	243.17	98.188						1.01892e+07	8.34653e+06	5.45042e+06	3.34504e+06	1.2163e+07	1.34648e+07	5.17526e+06	1.62408e+07	1.05889e+07	1.02252e+07	1.02207e+07
M203T569			0.50696	1.2574	0.129427	203.15	568.663						5.47018e+07	6.07636e+07	4.83092e+07	4.68324e+07	7.00096e+07	4.56322e+07	7.20415e+07	7.71341e+07	5.62057e+07	5.21658e+07	4.94458e+07
M114T571			1.30672	1.70676	0.129512	114.066	570.527						1.37312e+08	7.6523e+07	9.85625e+07	1.2614e+08	1.23335e+08	3.02566e+08	1.26922e+08	1.95653e+08	1.79988e+08	1.54004e+08	1.39158e+08
M170T383			1.48293	2.47434	0.129739	170.092	382.656						4.77238e+07	2.52996e+07	1.1569e+08	1.27343e+08	2.89928e+07	2.39755e+08	3.20481e+08	1.92802e+08	2.35078e+08	3.19931e+08	2.28339e+08
M265T80			0.180262	1.96736	0.129755	265.121	80.183						3.29645e+06	3.1407e+06	4.07782e+06	1.54703e+06	5.81215e+06	6.77356e+06	1.77857e+06	9.36605e+06	4.36819e+06	4.35885e+06	3.99444e+06
M303T75			0.849523	0.112385	0.129906	303.195	74.803						9.85263e+07	8.68851e+06	9.43003e+07	4.20667e+06	7.37801e+06	3.68013e+06	7.66522e+06	4.39673e+06	5.62697e+06	5.91646e+06	5.92442e+06
M610T52			0.169261	1.36856	0.12997	609.528	52.276						5.01277e+06	6.07655e+06	8.88436e+06	4.83519e+06	7.37758e+06	6.5658e+06	1.0429e+07	9.57992e+06	7.34037e+06	7.44414e+06	5.46923e+06
M373T62			0.351208	1.50647	0.129989	373.294	61.9604						1.58338e+07	1.11787e+07	9.8903e+06	7.63117e+06	8.92013e+06	1.7719e+07	2.11557e+07	1.92942e+07	2.51171e+07	2.49224e+07	2.49225e+07
M344T65			0.478109	1.8496	0.130007	344.315	64.6991						1.04097e+07	9.17978e+06	6.52898e+06	2.33052e+07	2.23963e+07	3.31279e+07	2.5302e+07	1.05877e+07	1.78612e+07	1.72807e+07	1.72689e+07
M140T169			2.90788	2.17473	0.13016	140.053	169.33						3.23179e+08	1.8776e+08	9.76702e+07	5.51288e+08	2.68344e+08	1.0663e+09	6.73206e+08	5.14614e+08	7.38804e+08	7.23753e+08	7.38819e+08
M214T73_2			0.393259	0.687048	0.130324	214.143	73.4154						4.09203e+07	2.66338e+07	5.88741e+07	3.73048e+07	3.28139e+07	3.32799e+07	2.47667e+07	2.1632e+07	4.24836e+07	4.24818e+07	3.83204e+07
M257T40			0.261289	1.78341	0.130361	256.996	40.0863						5.14364e+06	5.23625e+06	1.39992e+06	4.92914e+06	7.41678e+06	7.7074e+06	1.13027e+07	3.372e+06	6.26486e+06	6.26463e+06	6.21303e+06
M592T56			0.314282	0.485521	0.130535	592.458	56.2923						1.86474e+07	1.36539e+07	2.25265e+07	4.86613e+06	3.32828e+06	5.46057e+06	1.33779e+07	6.81592e+06	9.82583e+06	7.63388e+06	9.89759e+06
M245T383			0.0985124	1.44172	0.130647	245.076	383.089						1.35331e+06	1.35331e+06	1.10105e+06	1.07573e+06	1.27914e+06	1.21487e+06	2.35534e+06	2.19111e+06	1.1127e+06	642798	1.20703e+06
M434T184			0.304905	0.365343	0.130717	434.271	183.654						2.61878e+07	1.80325e+06	2.25673e+07	2.82961e+07	3.586e+06	1.76107e+07	7.30491e+06	307211	1.21935e+07	1.23185e+07	1.05108e+07
M518T218			0.162358	0.648144	0.130862	518.286	218.479						1.44577e+07	1.44233e+07	1.22814e+07	1.02481e+07	1.11729e+07	1.12383e+07	1.27189e+06	9.63832e+06	1.01643e+07	9.69671e+06	1.0166e+07
M233T63			0.571008	1.9028	0.131045	233.226	62.5913						1.00681e+07	1.40375e+07	1.34401e+07	4.44391e+07	5.43124e+07	4.22233e+07	3.85213e+07	2.09434e+07	3.27036e+07	3.36722e+07	3.26926e+07
M496T358			0.244014	1.37389	0.131061	496.339	357.913						6.03983e+06	7.50844e+06	6.4939e+06	7.59662e+06	7.86416e+06	1.27985e+07	6.47906e+06	1.08308e+07	5.54799e+06	4.44785e+06	5.99647e+06
M300T127			0.336112	0.724916	0.131332	300.201	126.576						3.27485e+08	3.57575e+08	1.7476e+08	2.4285e+08	1.94943e+08	2.0668e+08	1.68055e+08	2.29665e+08	2.62168e+08	2.62167e+08	2.60827e+08
M156T270			0.129495	0.71637	0.131547	156.102	269.778						1.38249e+07	1.32003e+07	1.01894e+07	6.65589e+06	7.07195e+06	6.67581e+06	7.8824e+06	9.79736e+06	1.9696e+07	1.99076e+07	1.02402e+07
M125T234			0.135707	1.58499	0.132407	125.034	234.417						2.34838e+06	3.09563e+06	1.80017e+06	1.91338e+06	4.25197e+06	1.58202e+06	4.83028e+06	3.85032e+06	1.65229e+06	1.28179e+06	1.32891e+06
M184T58_2			3.8554	0.722353	0.132674	184.06	58.4513						4.68248e+09	4.05023e+09	6.39132e+09	4.04466e+09	2.30419e+09	3.4603e+09	4.85781e+09	3.22426e+09	3.91921e+09	3.91931e+09	3.85554e+09
M654T55			0.247518	1.82366	0.132803	653.572	55.1501						3.06542e+06	3.15183e+06	2.42118e+06	4.45202e+06	3.31683e+06	9.28335e+06	7.6902e+06	3.58221e+06	5.29993e+06	5.25505e+06	4.95495e+06
M207T76			0.201304	0.760721	0.132916	207.076	75.7219						1.34603e+07	1.64723e+07	1.72428e+07	1.3451e+07	1.66311e+07	9.16698e+06	8.57351e+06	1.17482e+07	1.30419e+07	1.26868e+07	1.27013e+07
M93T381			0.482114	1.93024	0.133161	93.045	380.775						1.39943e+07	1.35702e+07	2.80746e+07	1.58786e+07	1.52827e+07	3.25205e+07	3.16969e+07	5.85459e+07	3.14705e+07	2.64358e+07	3.14709e+07
M265T82			0.113177	0.721728	0.133601	265.252	81.6394						3.29855e+06	6.28929e+06	5.10469e+06	4.91678e+06	2.29901e+06	3.32217e+06	3.91293e+06	4.6185e+06	8.52542e+06	8.69149e+06	1.15925e+07
M98T593			0.622667	1.60013	0.133753	98.0796	593.048						3.69347e+07	3.65611e+07	6.05353e+07	5.36715e+07	1.14578e+08	8.21129e+07	5.62461e+07	4.74106e+07	5.77581e+07	7.5433e+07	5.35732e+07
M191T277			0.341946	2.20525	0.133758	191.118	276.6						3.76842e+06	2.53532e+06	1.39518e+07	1.64816e+07	3.60613e+07	1.43204e+07	1.70633e+07	1.35696e+07	1.34175e+07	1.3418e+07	1.37967e+07
M539T177			0.339944	0.656547	0.134402	539.287	176.826						2.90899e+07	1.68564e+07	4.16051e+07	3.24548e+07	1.39606e+07	2.82318e+07	1.73277e+07	1.92695e+07	2.41184e+07	2.41711e+07	2.41709e+07
M348T93			0.533385	1.94573	0.134482	348.224	93.418						1.84946e+07	1.61234e+07	2.87424e+07	2.7853e+07	2.88762e+07	2.90757e+07	3.98318e+07	7.96926e+07	3.0704e+07	3.01301e+07	3.01012e+07
M557T25			0.281457	2.62948	0.134651	557.121	25.2216						1.72097e+06	4.93661e+06	2.69381e+06	2.59841e+06	2.71649e+06	8.81353e+06	1.5117e+07	4.77468e+06	3.61602e+06	3.61596e+06	3.69924e+06
M101T488			0.342282	1.60585	0.134763	101.108	487.584						7.78441e+06	4.14409e+06	2.4186e+07	2.22615e+07	2.57502e+07	2.28858e+07	2.19771e+07	2.31302e+07	2.18196e+07	2.19347e+07	1.9925e+07
M125T74			1.00898	3.46701	0.13497	125.096	74.3174						2.15584e+07	3.32164e+07	1.06722e+07	2.98362e+07	2.58448e+07	1.42718e+08	2.27718e+07	1.39013e+08	2.64892e+07	2.54905e+07	2.54807e+07
M618T43			0.0787361	1.93493	0.135201	618.417	43.2307						178199	100532	368981	776592	465558	616354	1.02903e+06	644994	518122	517848	497268
M137T277			1.31331	1.60852	0.13555	137.046	276.921						8.53998e+07	1.21663e+08	1.45764e+08	1.58201e+08	8.33326e+07	2.68473e+08	2.16537e+08	2.53659e+08	1.70234e+08	8.73882e+07	8.13639e+07
M122T401_2			1.70538	1.5629	0.135645	122.071	400.724						2.19071e+08	2.98889e+08	7.97995e+08	6.54675e+08	9.65726e+08	5.90062e+08	8.25837e+08	6.98269e+08	5.46057e+08	4.18759e+08	4.17275e+08
M128T343_1			0.935057	0.456264	0.135655	128.071	342.506						3.76782e+08	1.1464e+08	2.05876e+08	1.09252e+08	6.32813e+07	1.03295e+08	8.22029e+07	1.19221e+08	8.89669e+07	7.44456e+07	8.90649e+07
M90T403			0.581393	1.15739	0.135752	90.0552	402.601						8.14123e+07	6.81097e+07	6.97102e+07	6.83565e+07	8.94766e+07	8.94797e+07	6.60239e+07	8.78715e+07	8.63527e+07	8.64078e+07	8.72988e+07
M116T839			0.491736	1.14621	0.135967	116.071	839.306						5.3893e+07	5.54142e+07	5.2761e+07	5.13244e+07	5.50092e+07	6.58143e+07	5.24814e+07	7.12876e+07	5.37769e+07	5.13055e+07	5.16276e+07
M172T929			0.527291	1.5922	0.136009	172.133	929.415						3.18263e+07	3.08884e+07	3.73894e+07	2.02367e+07	5.35134e+07	7.29858e+07	3.26931e+07	3.24149e+07	3.08186e+07	2.87162e+07	3.10084e+07
M193T338			0.163654	2.11652	0.136314	193.082	337.978						2.33825e+06	2.33825e+06	1.05826e+06	1.04237e+06	2.33825e+06	2.33956e+06	3.01046e+06	6.65563e+06	1.82337e+06	1.41733e+06	1.35903e+06
M137T521			0.932738	1.52743	0.136393	137.046	520.839						5.57745e+07	8.79755e+07	8.82774e+07	1.03724e+08	7.16536e+07	1.20622e+08	1.33586e+08	1.86976e+08	1.03905e+08	1.2287e+08	1.22717e+08
M298T75			0.137742	0.633283	0.136615	298.245	74.5583						6.61163e+06	1.10363e+07	6.07824e+06	4.87383e+06	4.87801e+06	4.61677e+06	2.57584e+06	6.04127e+06	7.49937e+06	7.1008e+06	7.12666e+06
M223T958			0.0799513	0.656887	0.137378	223.216	958.12						5.76387e+06	2.92643e+06	3.21303e+06	5.53997e+06	2.60757e+06	1.70698e+06	3.62361e+06	3.52012e+06	1.83191e+06	1.42473e+06	1.42142e+06
M145T409_2			0.187799	0.808885	0.137411	144.984	409.163						1.99258e+07	2.09477e+07	2.00848e+07	1.98062e+07	1.07256e+07	2.02676e+07	1.9589e+07	1.47469e+07	2.25764e+07	2.48261e+07	2.21835e+07
M140T263			0.736998	1.4231	0.137421	140.034	262.922						5.17122e+07	4.16377e+07	4.7283e+07	7.05676e+07	5.52346e+07	9.03258e+07	9.90562e+07	5.59421e+07	8.75103e+07	1.0975e+08	1.09689e+08
M147T522			1.46815	1.57172	0.137829	147.112	521.779						2.85422e+08	2.11623e+08	2.89361e+08	2.23307e+08	3.02698e+08	3.82508e+08	2.69997e+08	6.31785e+08	2.40106e+08	1.63616e+08	2.01225e+08
M166T431			0.448512	0.653591	0.137951	166.086	431.199						2.48614e+07	3.0577e+07	5.65619e+07	3.50898e+07	3.15535e+07	2.26149e+07	1.84005e+07	2.35679e+07	2.38702e+07	2.40055e+07	2.01814e+07
M228T61			1.10207	0.832368	0.13841	228.195	60.8681						1.34279e+09	1.45577e+09	1.43164e+09	1.11264e+09	1.18515e+09	1.37623e+09	9.30065e+08	9.5576e+08	1.41539e+09	1.51063e+09	1.49174e+09
M197T55			0.867825	0.555724	0.138435	197.117	55.0033						1.5274e+08	2.13362e+08	1.12213e+08	9.23606e+07	1.43374e+08	4.60339e+07	3.01505e+07	9.75797e+07	1.48401e+08	1.48009e+08	1.47878e+08
M165T699			0.348842	1.46137	0.13863	165.053	699.106						1.30389e+07	1.11613e+07	1.20919e+07	1.36016e+07	1.19242e+07	1.88712e+07	2.72515e+07	1.48661e+07	1.02576e+07	1.02643e+07	9.68039e+06
M560T55			0.161301	2.38266	0.138793	560.438	54.7409						306259	2.1066e+06	2.20236e+06	1.81733e+06	2.37842e+06	2.84698e+06	2.60316e+06	7.49803e+06	2.85583e+06	2.90974e+06	2.85427e+06
M187T73			0.182222	0.524962	0.139081	187.109	73.4233						1.11542e+07	5.06793e+06	8.50272e+06	1.76985e+07	2.06657e+06	6.93593e+06	5.47639e+06	7.79179e+06	8.28195e+06	1.0447e+07	6.84835e+06
M259T75_2			0.40891	1.51865	0.139601	259.205	75.3757						1.02013e+07	1.71875e+07	1.41489e+07	2.72479e+07	2.93033e+07	2.57646e+07	3.35247e+07	1.5869e+07	3.22727e+07	3.2393e+07	3.53324e+07
M285T48			0.146955	2.1332	0.139626	285.074	48.4672						1.47469e+06	491980	549556	1.99145e+06	2.94197e+06	2.27534e+06	3.74194e+06	656548	1.03646e+06	840293	1.03631e+06
M338T252			0.421054	2.27045	0.139747	338.232	252.449						343029	3.15881e+06	1.34515e+07	2.35996e+07	2.19058e+07	1.72411e+07	3.8555e+07	1.43712e+07	3.24946e+07	3.79111e+07	3.79323e+07
M81T88_1			0.259118	0.949248	0.139813	81.0451	88.27						3.97512e+07	4.18676e+07	3.75351e+07	3.99413e+07	3.8743e+07	3.63183e+07	3.65082e+07	3.94512e+07	4.59986e+07	4.26172e+07	4.26426e+07
M252T68			0.586596	1.7992	0.139829	252.232	67.5917						1.70203e+07	8.06906e+06	8.89885e+06	4.5704e+07	3.90288e+07	4.19221e+07	3.48424e+07	2.75893e+07	3.37736e+07	3.30443e+07	3.37829e+07
M100T376			0.631565	0.568167	0.139879	100.076	375.892						4.75984e+07	4.7536e+07	1.04431e+08	1.26548e+08	3.99857e+07	4.15935e+07	6.07974e+07	4.29102e+07	1.02537e+08	1.20596e+08	1.20641e+08
M112T73			0.221651	2.72892	0.140039	112.059	72.5928						1.60738e+06	1.17543e+06	9.17088e+06	2.98646e+06	8.35384e+06	3.17887e+06	1.01353e+07	1.91024e+07	3.86543e+06	3.46311e+06	3.86538e+06
M180T265			0.82237	3.14234	0.14021	180.087	265.007						5.18269e+06	3.74943e+06	1.12842e+07	3.66822e+07	1.79675e+06	7.8841e+07	5.65258e+07	4.1631e+07	6.33509e+07	7.27433e+07	7.7772e+07
M169T74			0.314698	0.32963	0.140371	169.1	73.8339						2.99744e+06	3.32258e+06	1.69725e+07	1.53172e+07	2.34684e+06	3.26734e+06	4.81945e+06	2.29327e+06	5.13295e+06	6.52758e+06	4.6815e+06
M200T947			0.260949	0.574205	0.140941	200.172	946.502						1.0766e+07	8.46323e+06	1.19122e+07	6.76026e+06	1.1369e+07	2.03646e+06	3.16799e+06	5.18999e+06	7.0927e+06	6.63254e+06	6.63526e+06
M330T77			1.41719	2.08809	0.140953	330.263	76.8739						7.33667e+07	5.33992e+07	2.80728e+07	2.13794e+08	2.25419e+08	2.54542e+08	2.21574e+08	6.82049e+07	1.58046e+08	1.58037e+08	1.56806e+08
M236T947			0.136015	0.727984	0.141049	236.164	946.927						3.72928e+06	4.76148e+06	6.96122e+06	4.37739e+06	3.23797e+06	3.45321e+06	3.03608e+06	4.70821e+06	2.09588e+06	2.24053e+06	2.24163e+06
M117T336			0.606392	0.581725	0.14135	117.102	336.205						7.18608e+07	3.3822e+07	1.08469e+08	1.15562e+08	3.94498e+07	5.10874e+07	6.83606e+07	3.29051e+07	5.05324e+07	4.33154e+07	4.39072e+07
M205T292			1.34162	3.18186	0.141417	205.097	291.674						669274	2.23566e+06	9.71933e+07	9.68871e+07	5.08414e+06	1.90929e+08	1.51524e+08	2.79244e+08	1.26261e+08	9.51427e+07	9.14801e+07
M135T96			0.188776	1.42968	0.141657	135.117	95.8						5.20341e+06	5.14726e+06	4.59712e+06	3.63876e+06	9.75714e+06	5.12086e+06	6.81052e+06	4.88423e+06	5.26723e+06	5.83309e+06	5.2987e+06
M324T62			1.84334	1.75829	0.141882	324.289	61.5248						1.77768e+08	1.34365e+08	1.77821e+08	4.81911e+08	5.43777e+08	4.89244e+08	4.63909e+08	2.11892e+08	3.44592e+08	3.38627e+08	3.44599e+08
M126T176			0.639147	0.400449	0.142212	126.091	175.862						8.80039e+07	4.33115e+07	7.92478e+07	2.1119e+08	2.34852e+07	5.23287e+07	3.45044e+07	5.85726e+07	6.9787e+07	7.27985e+07	7.27812e+07
M137T679			1.29008	1.99305	0.142279	137.045	679.391						8.20958e+07	1.79977e+08	7.19657e+07	4.6307e+07	8.60887e+07	2.12958e+08	3.09482e+08	1.49517e+08	2.93202e+08	2.33801e+08	2.92944e+08
M316T70			0.222308	1.98319	0.142289	316.222	70.4597						4.35378e+06	5.18558e+06	7.33076e+06	4.05067e+06	9.82196e+06	7.39466e+06	5.45321e+06	1.882e+07	7.10128e+06	6.26412e+06	6.23436e+06
M181T496			0.362692	0.773483	0.142333	181.028	496.206						9.6645e+07	7.52925e+07	7.71411e+07	9.35189e+07	4.65278e+07	8.15183e+07	5.12935e+07	8.56538e+07	1.09503e+08	1.63774e+08	1.12705e+08
M648T53			0.395986	1.39585	0.142443	647.503	52.7694						1.98058e+07	8.18407e+06	1.28349e+07	2.51309e+07	2.44355e+07	2.41032e+07	2.01576e+07	2.33682e+07	2.14686e+07	2.14696e+07	2.127e+07
M262T235			0.239353	3.33966	0.142537	262.128	235.032						4.33771e+06	1.62525e+06	2.87446e+06	1.80795e+06	1.63722e+07	2.48204e+06	2.8193e+06	1.38784e+07	4.47869e+06	4.78774e+06	4.49153e+06
M80T62			0.354556	1.91637	0.142621	80.0499	61.8591						7.1447e+06	1.29028e+07	1.04982e+07	1.09015e+07	1.37684e+07	1.44045e+07	1.49098e+07	3.63456e+07	1.97493e+07	1.99411e+07	2.48528e+07
M231T405			0.413572	0.206317	0.142752	231.176	404.52						4.67065e+07	3.82699e+07	7.02384e+06	3.29001e+06	1.1473e+07	1.93923e+06	5.81884e+06	428856	3.70973e+06	3.70746e+06	3.83587e+06
M766T190			0.378606	1.57643	0.142886	765.546	189.793						1.46449e+07	8.28729e+06	9.69578e+06	2.35932e+07	2.72377e+07	1.75537e+07	1.53391e+07	2.84985e+07	1.35938e+07	1.06405e+07	1.04858e+07
M208T81			0.199487	0.357341	0.142952	208.063	80.9004						2.53186e+06	1.04701e+07	3.82151e+06	3.39348e+06	3.66571e+06	1.21777e+06	1.13349e+06	1.20737e+06	3.4115e+06	3.40906e+06	3.03573e+06
M226T302			0.47646	1.90232	0.14332	226.143	302.466						1.68073e+07	1.68073e+07	5.81406e+06	1.1136e+07	1.68073e+07	2.85334e+07	3.94092e+07	1.14404e+07	1.38567e+07	1.3382e+07	1.08869e+07
M104T863			1.03916	1.65748	0.143327	104.107	862.538						4.8099e+07	1.42278e+08	4.63824e+07	6.05169e+07	7.067e+07	1.47069e+08	1.30481e+08	1.4451e+08	1.06704e+08	1.13588e+08	1.1359e+08
M155T894			0.320854	1.73594	0.14336	155.07	894.454						6.83259e+06	9.79292e+06	3.61612e+06	7.41173e+06	1.91166e+07	1.1732e+07	5.74016e+06	1.14158e+07	1.13715e+07	1.03227e+07	1.56064e+07
M299T954			0.0479991	1.44439	0.143429	299.257	954.069						270562	89182.7	301824	301436	258906	444008	338973	349067	274058	181039	167128
M114T345			0.837958	3.87815	0.143443	114.055	344.653						1.50539e+07	1.51215e+07	1.90203e+07	2.34917e+07	1.3758e+08	1.0879e+08	1.47756e+07	2.07479e+07	4.05123e+07	4.98226e+07	4.41099e+07
M325T66			0.128172	0.734305	0.143616	325.237	65.8642						5.54767e+06	1.01487e+07	8.03722e+06	7.53316e+06	4.62643e+06	6.16562e+06	4.36192e+06	7.80532e+06	1.5784e+07	1.2465e+07	1.25116e+07
M163T448			0.374724	1.86244	0.143691	163.115	447.632						7.83346e+06	9.22225e+06	1.48113e+07	9.65647e+06	1.06733e+07	2.43635e+07	3.12825e+07	1.10158e+07	1.14198e+07	1.14573e+07	8.18813e+06
M686T232			0.254535	0.318895	0.143912	686.438	231.977						2.19628e+07	1.51162e+07	4.31951e+06	3.67256e+06	6.94834e+06	2.1323e+06	2.69113e+06	2.60117e+06	7.27668e+06	7.91174e+06	7.94577e+06
M263T74_2			0.502218	0.218481	0.144137	263.2	74.3768						1.16999e+07	1.1596e+07	3.74636e+07	8.20073e+07	9.37266e+06	8.22909e+06	7.90527e+06	5.6848e+06	5.82557e+06	6.8183e+06	5.83503e+06
M126T300_2			1.28	13.1123	0.144238	126.103	299.76						6.0852e+06	1.40894e+07	1.08705e+07	4.56675e+06	5.52658e+06	2.43501e+08	6.7173e+06	2.11209e+08	1.90061e+07	3.87525e+07	3.9025e+07
M184T551			0.827968	1.32789	0.144299	184.073	550.603						7.59189e+07	1.16651e+08	9.09134e+07	1.07138e+08	1.02756e+08	1.26629e+08	1.11368e+08	1.77948e+08	6.81505e+07	6.74614e+07	6.74634e+07
M317T58			0.453193	0.225414	0.144316	317.247	58.368						2.92489e+07	6.13412e+07	1.00385e+07	7.77261e+06	1.10731e+07	4.80564e+06	3.10861e+06	5.44779e+06	9.75609e+06	9.4913e+06	9.75135e+06
M176T309			1.53334	3.147	0.144463	176.139	309.439						1.25235e+07	83215.2	508546	2.00571e+08	5.9004e+07	1.67105e+08	2.90857e+08	1.55506e+08	1.17527e+08	6.44874e+07	6.55584e+07
M342T63			0.420341	2.573	0.144733	342.299	63.0529						6.4207e+06	2.64483e+06	8.22731e+06	1.27947e+07	2.55921e+07	3.20003e+07	1.90631e+07	759628	1.56122e+07	1.75066e+07	1.56165e+07
M342T186			0.373713	0.334057	0.144975	342.308	186.125						2.05559e+07	2.22732e+06	2.585e+07	8.31912e+06	633451	5.7181e+06	8.28769e+06	4.3861e+06	7.81655e+06	8.93224e+06	8.92643e+06
M132T554			0.385759	0.693926	0.145091	132.077	553.653						7.54811e+07	8.37567e+07	8.73128e+07	5.42397e+07	3.30973e+07	7.23814e+07	7.20614e+07	3.11862e+07	6.20378e+07	6.1817e+07	5.46535e+07
M145T61			0.235078	0.582789	0.145222	145.101	61.377						1.42083e+08	8.66329e+07	4.16831e+07	7.59844e+07	5.21363e+07	6.49031e+07	4.70166e+07	3.78122e+07	5.33694e+07	5.09996e+07	5.10458e+07
M85T996			0.870086	1.44288	0.145702	85.0765	996.486						1.08864e+08	2.39176e+07	6.16877e+07	9.62554e+07	1.03072e+08	1.06632e+08	9.85044e+07	1.11274e+08	8.60158e+07	8.01765e+07	8.00076e+07
M314T72			1.34408	2.00691	0.145753	314.268	71.7806						5.824e+07	4.98303e+07	4.3732e+07	2.24327e+08	2.33382e+08	2.37243e+08	2.01661e+08	8.25712e+07	1.5146e+08	1.48729e+08	1.49118e+08
M217T74			0.138215	0.701159	0.145789	217.097	73.9041						4.14773e+06	6.19219e+06	7.19931e+06	5.02332e+06	3.87126e+06	3.5582e+06	2.37998e+06	6.0105e+06	7.13343e+06	6.56002e+06	7.12747e+06
M335T35			0.0720809	0.450601	0.146382	335.199	35.4717						604995	2.4216e+06	873312	1.09863e+06	634649	759537	436889	421267	771234	775592	808732
M223T812			0.29306	0.800824	0.146561	223.045	811.593						1.19351e+08	8.81192e+07	7.1116e+07	8.94487e+07	6.09174e+07	8.02119e+07	7.36851e+07	7.99168e+07	8.60582e+07	8.6098e+07	9.21245e+07
M153T76_2			0.533492	1.78908	0.146663	153.127	76.2843						1.97053e+07	2.13114e+07	1.70745e+07	2.91566e+07	6.77249e+07	3.02739e+07	3.61016e+07	2.19931e+07	3.13666e+07	3.31019e+07	3.31202e+07
M163T334			2.85798	0.0334861	0.146664	163.071	333.52						2.56921e+09	2.00702e+09	1.28363e+07	1.17069e+07	1.85396e+07	2.59542e+07	2.9529e+07	8.00391e+07	2.99214e+07	2.72964e+07	2.73855e+07
M115T39			0.112349	1.45486	0.146725	115.05	39.3101						1.47736e+06	851435	534659	1.56574e+06	1.70879e+06	1.48379e+06	2.03174e+06	1.21954e+06	1.66397e+06	1.79874e+06	1.65606e+06
M332T223			0.195452	0.355692	0.146869	332.217	222.667						3.70007e+06	1.23621e+07	3.52188e+06	3.87468e+06	3.39105e+06	468946	2.96739e+06	1.51671e+06	3.52625e+06	3.6162e+06	3.67622e+06
M385T85			1.30506	0.0828384	0.146917	385.306	84.7267						6.84165e+06	2.07554e+08	1.81185e+08	3.4123e+06	5.79695e+06	5.05558e+06	1.42174e+07	7.98197e+06	5.45513e+06	5.6901e+06	5.46541e+06
M160T216			0.248872	1.60499	0.14697	160.06	215.776						5.53924e+06	7.25418e+06	8.30999e+06	8.7044e+06	1.04401e+07	1.01783e+07	7.65148e+06	1.95713e+07	1.04914e+07	7.18207e+06	8.11374e+06
M229T72			0.440258	0.208713	0.146979	229.043	72.2249						1.19214e+07	3.66823e+07	1.58492e+07	510201	7.36086e+06	399347	1.22298e+06	4.57543e+06	8.8145e+06	8.03196e+06	8.03518e+06
M759T52			0.188913	2.17766	0.147098	758.57	52.0408						1.1064e+06	2.91075e+06	353316	3.20127e+06	5.32321e+06	4.39948e+06	815985	5.95001e+06	3.53435e+06	3.28351e+06	3.5382e+06
M180T338			0.211643	1.88557	0.147456	180.086	338.231						1.82643e+06	7.45612e+06	5.26518e+06	5.31565e+06	1.11722e+07	5.42657e+06	5.59791e+06	1.52571e+07	7.72783e+06	4.45548e+06	5.07159e+06
M337T89			0.222155	0.379569	0.147462	337.237	88.8796						7.39652e+06	1.84352e+07	5.58925e+06	4.36456e+06	2.83393e+06	2.62822e+06	2.15487e+06	5.96607e+06	5.93351e+06	5.98144e+06	5.20537e+06
M192T123			0.606195	0.446749	0.148065	192.086	123.078						1.49721e+07	8.67404e+07	5.76461e+07	4.10122e+07	2.76584e+07	1.59937e+07	6.18291e+06	3.96805e+07	4.71603e+07	4.70263e+07	4.70263e+07
M258T73_2			0.29733	1.4488	0.148075	258.206	73.0493						1.06899e+07	5.22422e+06	8.93045e+06	1.56748e+07	1.89936e+07	1.39543e+07	1.48618e+07	1.08949e+07	1.18284e+07	1.24956e+07	1.24939e+07
M89T384			0.228571	1.8803	0.148254	89.0713	383.819						1.87572e+06	1.47758e+06	4.54332e+06	4.62947e+06	2.31034e+06	7.47293e+06	8.79494e+06	4.97457e+06	4.92775e+06	4.43696e+06	4.68289e+06
M236T43			0.0912475	0.597047	0.148277	236.222	43.2428						1.30547e+06	4.33673e+06	2.2464e+06	2.71233e+06	1.88244e+06	1.42399e+06	1.38844e+06	1.63439e+06	2.91838e+06	2.96328e+06	3.25253e+06
M175T983			0.146311	1.48006	0.148464	175.123	982.973						2.67133e+06	1.83069e+06	2.62214e+06	2.68062e+06	2.66828e+06	3.914e+06	2.49803e+06	5.43133e+06	2.95674e+06	2.54753e+06	3.02197e+06
M287T93			0.130143	0.691809	0.148772	287.113	92.8693						4.98517e+07	3.25753e+07	2.09131e+07	3.26632e+07	2.17827e+07	2.20886e+07	2.04216e+07	2.97954e+07	3.76762e+07	4.15072e+07	4.15225e+07
M153T268			0.162141	1.67673	0.148966	153.138	267.656						372494	2.10298e+06	4.31103e+06	3.70645e+06	3.40447e+06	4.77084e+06	5.95926e+06	3.45925e+06	3.26129e+06	3.53524e+06	2.56591e+06
M143T70			0.548315	0.713338	0.149167	143.154	69.6614						2.2071e+08	1.98924e+08	1.87277e+08	3.41343e+08	1.72596e+08	2.2303e+08	1.57849e+08	1.22949e+08	2.09974e+08	2.45994e+08	2.47005e+08
M204T7			0.104805	1.19813	0.149382	204.087	7.09012						2.34206e+06	2.73235e+06	2.73235e+06	2.53012e+06	2.85679e+06	2.73235e+06	2.81743e+06	3.97838e+06	2.73235e+06	2.31869e+06	2.28298e+06
M188T132			0.573531	0.516901	0.149462	188.067	132.447						2.23547e+07	8.67938e+07	6.33987e+07	4.01665e+07	2.74481e+07	1.33067e+07	4.56261e+07	2.35711e+07	4.64538e+07	4.6452e+07	4.74883e+07
M181T394			0.132192	1.16869	0.149482	180.871	394.368						3.61395e+06	4.42536e+06	4.00958e+06	4.02463e+06	4.13424e+06	4.0532e+06	4.9567e+06	5.64087e+06	3.83214e+06	2.25933e+06	2.42286e+06
M331T131			0.523463	3.1157	0.149574	331.339	131.479						9.04689e+06	7.49725e+06	4.28938e+06	7.27009e+06	5.03324e+06	4.17822e+07	8.64783e+06	3.20991e+07	7.80078e+06	7.80911e+06	7.63005e+06
M298T536			0.285251	0.810734	0.149734	298.187	535.84						7.20123e+07	9.87907e+07	7.33542e+07	6.37157e+07	6.81609e+07	5.20593e+07	5.78499e+07	7.1533e+07	5.73223e+07	4.9345e+07	4.97093e+07
M345T57			0.288692	5.85242	0.149853	345.144	56.9203						313837	2.20385e+06	1.38418e+06	1.49275e+06	2.37611e+06	4.83294e+06	1.9603e+07	4.75951e+06	2.62561e+06	2.62554e+06	2.66043e+06
M133T516			0.72702	0.718705	0.149979	133.097	516.391						3.16656e+08	4.73824e+08	2.56134e+08	2.46904e+08	2.82684e+08	2.11332e+08	2.15233e+08	2.20408e+08	1.78978e+08	1.411e+08	1.96993e+08
M812T197			0.421354	0.0692924	0.150036	811.555	196.866						6.67942e+07	3.81872e+07	3.1804e+06	2.06326e+06	645925	1.93642e+06	2.2601e+06	2.79531e+06	1.87932e+06	1.8781e+06	1.40598e+06
M339T121			0.40373	0.620319	0.150383	339.289	121.229						3.58393e+07	1.96308e+07	4.93456e+07	2.0203e+07	1.70952e+07	2.04469e+07	2.21579e+07	1.78515e+07	2.10205e+07	2.1022e+07	2.02999e+07
M341T425			0.0459397	4.44354	0.150564	341.218	425.135						76604.3	34534.8	108019	85314.3	406732	74164.6	114003	758036	226890	137257	202156
M105T409			0.0533488	0.867184	0.150989	105.042	409.162						4.24825e+06	4.17376e+06	3.20541e+06	3.19073e+06	3.38973e+06	3.14045e+06	3.19129e+06	3.12859e+06	3.28873e+06	1.90495e+06	1.86839e+06
M386T188			0.536423	0.466756	0.151002	386.271	187.904						5.1525e+07	2.86583e+07	6.41762e+07	1.54813e+07	1.46953e+07	9.20297e+06	3.89705e+07	1.1738e+07	3.53397e+07	3.49199e+07	3.49255e+07
M498T177			0.21561	0.75858	0.151265	498.26	177.312						1.23209e+07	1.26246e+07	2.13604e+07	1.4339e+07	1.27284e+07	1.26849e+07	1.01301e+07	1.04606e+07	1.33675e+07	1.33634e+07	1.2784e+07
M628T100			0.285145	1.75578	0.151325	628.5	99.6765						8.89456e+06	4.05438e+06	2.66998e+06	4.48196e+06	4.71044e+06	8.14832e+06	1.38126e+07	8.62149e+06	6.40311e+06	6.61508e+06	6.6169e+06
M182T997			0.048336	0.666896	0.151624	182.165	997.331						2.19205e+06	3.80785e+06	1.75054e+06	2.18474e+06	1.45094e+06	2.30498e+06	1.3373e+06	1.53251e+06	3.61041e+06	2.85053e+06	2.95285e+06
M96T114			0.867272	2.10842	0.151832	96.081	113.521						4.90473e+07	3.49518e+07	1.5428e+07	3.24263e+07	4.56696e+07	1.25924e+08	2.98248e+07	7.65836e+07	5.62784e+07	5.75076e+07	7.13222e+07
M443T88			0.232155	2.01382	0.151912	443.278	87.9163						1.26976e+06	2.74825e+06	2.51154e+06	4.70889e+06	2.82008e+06	8.18377e+06	3.021e+06	8.60739e+06	4.0032e+06	4.18127e+06	4.01924e+06
M92T291			0.227817	1.24789	0.152098	92.0579	291.068						6.46055e+06	1.11046e+07	1.18351e+07	1.0099e+07	1.11046e+07	1.43383e+07	1.3303e+07	1.05448e+07	9.91354e+06	1.08439e+07	1.26033e+07
M84T297			0.366913	1.29116	0.152115	84.0447	296.63						1.65792e+07	1.90357e+07	2.74228e+07	2.27534e+07	2.13647e+07	3.52441e+07	2.4931e+07	2.92301e+07	2.76389e+07	2.76608e+07	2.7881e+07
M263T89			0.184532	0.649411	0.152233	263.2	88.827						1.09725e+07	1.7992e+07	1.19739e+07	6.23102e+06	6.68679e+06	8.90693e+06	6.15907e+06	8.87953e+06	8.02197e+06	7.8815e+06	7.88271e+06
M820T63			0.345899	1.21766	0.152623	819.515	63.3597						2.05633e+07	1.34091e+07	1.46681e+07	2.16978e+07	1.93557e+07	2.32523e+07	1.97617e+07	2.32786e+07	1.89045e+07	1.89071e+07	1.84507e+07
M315T237			0.128317	2.0073	0.152761	315.173	236.895						870357	110682	1.26971e+06	1.59537e+06	828254	1.45534e+06	3.09914e+06	2.33757e+06	1.94751e+06	1.32077e+06	1.40028e+06
M105T423			0.512303	2.0088	0.1531	105.111	423.166						2.49693e+07	2.2929e+07	2.36914e+07	1.63072e+07	3.10017e+07	2.93182e+07	3.1887e+07	8.43598e+07	3.21645e+07	1.62491e+07	3.37089e+07
M340T56			0.286489	1.95378	0.153403	340.23	56.442						6.78057e+06	5.37469e+06	7.23605e+06	4.01049e+06	4.61259e+06	8.99703e+06	2.04362e+07	1.16762e+07	8.34559e+06	8.34569e+06	8.22987e+06
M763T51			0.140697	1.16988	0.153444	762.557	51.313						4.35456e+06	3.48268e+06	4.6393e+06	5.1663e+06	5.70907e+06	5.59164e+06	4.85438e+06	4.48496e+06	6.72703e+06	6.79833e+06	6.72683e+06
M239T535			0.29758	1.44915	0.153846	239.113	534.675						1.9135e+07	1.39833e+07	1.17778e+07	4.59294e+06	1.81418e+07	1.44793e+07	1.70204e+07	2.20754e+07	7.16975e+06	6.09996e+06	6.16778e+06
M230T74			0.51155	1.84697	0.153911	230.175	74.4138						9.44887e+06	1.35031e+07	6.01844e+06	3.58913e+07	4.18639e+07	3.17584e+07	2.88639e+07	1.73115e+07	2.41268e+07	2.40516e+07	2.3536e+07
M229T896			0.254658	0.852233	0.153925	229.05	895.534						2.73605e+07	3.17841e+07	3.76107e+07	3.33477e+07	2.34351e+07	2.90799e+07	2.55822e+07	3.27808e+07	2.90309e+07	4.59273e+07	3.34308e+07
M458T85			0.0907338	0.877863	0.154043	458.235	84.7884						4.2793e+06	4.52054e+06	5.93017e+06	5.01596e+06	4.47979e+06	4.37267e+06	4.21411e+06	4.26769e+06	4.41496e+06	4.34272e+06	4.41559e+06
M137T56			0.644929	0.531235	0.15407	137.096	56.0336						8.77318e+07	1.31243e+08	6.91348e+07	4.44581e+07	6.77695e+07	2.07429e+07	1.47433e+07	7.34159e+07	8.22151e+07	7.8404e+07	7.82963e+07
M187T69_1			0.593869	0.348265	0.154189	187.086	68.5427						2.96913e+07	1.07109e+08	3.14767e+07	3.09391e+07	3.18111e+07	1.10379e+07	6.36939e+06	2.01618e+07	7.24659e+07	7.18131e+07	6.00478e+07
M249T43			0.0844383	0.881215	0.154263	249.134	43.4885						4.77318e+06	4.15965e+06	4.94591e+06	4.81075e+06	3.84796e+06	4.46753e+06	3.43431e+06	4.71967e+06	2.98334e+06	3.74525e+06	3.68983e+06
M296T62			4.85226	1.78886	0.154627	296.258	62.1017						9.64225e+08	1.03577e+09	1.04185e+09	3.5831e+09	3.96429e+09	3.18851e+09	3.04445e+09	1.65388e+09	2.49764e+09	2.4873e+09	2.49764e+09
M408T57			0.129467	1.19009	0.154697	408.368	56.8038						4.28008e+06	2.62697e+06	4.49143e+06	4.23631e+06	5.08259e+06	4.63694e+06	4.44551e+06	4.44172e+06	4.42299e+06	4.52067e+06	4.19958e+06
M245T74			0.571469	1.42238	0.155282	245.226	73.9865						2.19543e+07	3.0173e+07	2.21979e+07	5.50692e+07	4.70199e+07	5.36571e+07	4.48005e+07	3.85704e+07	4.26838e+07	4.20108e+07	4.20103e+07
M308T89			0.456863	1.75633	0.155917	308.221	89.2022						1.29233e+07	1.26811e+07	4.83175e+06	2.17307e+07	3.58288e+07	2.57594e+07	1.57531e+07	1.42807e+07	2.11027e+07	2.10137e+07	2.24183e+07
M251T62_2			0.803133	1.92023	0.156012	251.236	62.1163						2.44603e+07	2.16364e+07	1.61752e+07	8.73296e+07	9.50226e+07	8.13637e+07	7.64197e+07	3.44639e+07	6.08309e+07	6.16311e+07	6.16183e+07
M324T382_1			0.0850027	0.74709	0.156078	324.045	381.728						2.61813e+06	3.61165e+06	3.5718e+06	1.85417e+06	2.30478e+06	2.0881e+06	2.56013e+06	1.7549e+06	1.4637e+06	1.03273e+06	2.28601e+06
M159T88			0.316183	1.63982	0.156101	159.092	88.1902						1.58373e+07	1.1541e+07	1.26665e+07	1.29777e+07	2.70183e+07	1.35434e+07	1.27259e+07	3.36601e+07	1.90515e+07	1.65322e+07	1.65617e+07
M110T405			2.29467	1.1655	0.156401	110.071	404.935						1.08017e+09	8.54704e+08	6.76651e+08	7.78946e+08	9.92269e+08	1.0165e+09	9.54906e+08	9.87919e+08	9.71267e+08	1.11493e+09	1.11963e+09
M93T38			0.0587697	0.428303	0.156485	93.0576	38.4101						1.46412e+06	1.6116e+06	624923	3.36245e+06	676095	974520	124345	1.25018e+06	2.20481e+06	2.1226e+06	2.82046e+06
M166T450			0.222092	1.12569	0.156541	166.086	450.161						1.31368e+07	1.29982e+07	1.45617e+07	1.36258e+07	1.41068e+07	1.42072e+07	1.45854e+07	1.82509e+07	1.2659e+07	9.81013e+06	1.30518e+07
M461T56			0.168281	0.604107	0.156631	461.362	55.8559						8.53337e+06	1.1987e+07	5.69221e+06	4.61892e+06	6.89199e+06	4.21779e+06	2.48471e+06	5.03101e+06	7.1423e+06	7.10932e+06	7.10892e+06
M338T189			0.596454	0.519024	0.156669	338.276	189.24						4.97365e+07	6.41328e+07	4.45091e+07	1.64207e+07	4.72223e+07	1.19976e+07	1.3258e+07	1.8247e+07	5.01969e+07	5.01697e+07	5.08635e+07
M495T272			0.0882976	1.32804	0.157056	495.053	271.853						1.28788e+06	674788	1.09302e+06	1.38013e+06	1.28788e+06	1.34561e+06	1.30145e+06	1.956e+06	1.37503e+06	1.1067e+06	1.35816e+06
M132T402			0.981714	3.12173	0.157217	132.102	402.363						2.43847e+06	3.74278e+06	4.62124e+07	4.9248e+07	3.20198e+06	1.17653e+08	1.39333e+08	5.71094e+07	1.44229e+08	1.80347e+08	1.24936e+08
M143T1018			0.711749	1.83751	0.157232	143.154	1018.49						4.93516e+07	2.89751e+07	3.38062e+07	2.93383e+07	1.08197e+08	7.95047e+07	3.86855e+07	3.35678e+07	8.45955e+07	8.59205e+07	7.23023e+07
M165T184			0.334645	0.73387	0.157527	165.113	184.205						1.0009e+08	5.98032e+07	7.02684e+07	1.12485e+08	5.86697e+07	7.08186e+07	4.56372e+07	7.63326e+07	6.24016e+07	9.29663e+07	6.92155e+07
M175T339			0.133226	1.26453	0.157541	175.017	339.142						3.28145e+06	3.28145e+06	3.43647e+06	2.34136e+06	3.28145e+06	4.75806e+06	4.54653e+06	3.01924e+06	2.77913e+06	2.84162e+06	2.52918e+06
M522T181			0.213772	0.637055	0.157638	522.261	180.676						1.03705e+07	4.85495e+06	1.52065e+07	1.30187e+07	4.64516e+06	9.47245e+06	6.69566e+06	6.86725e+06	7.68031e+06	7.99558e+06	7.68253e+06
M163T74			0.223451	0.682106	0.157828	163.111	74.2636						2.39531e+07	4.2105e+07	2.15009e+07	2.12562e+07	2.26887e+07	1.98318e+07	1.35059e+07	1.8197e+07	2.48633e+07	2.5845e+07	2.585e+07
M182T977			0.39652	2.25968	0.157907	182.081	976.966						7.35091e+06	8.10515e+06	6.68638e+06	5.68385e+06	7.4127e+06	2.65131e+07	2.349e+07	5.46278e+06	5.19284e+06	4.44279e+06	4.7023e+06
M419T64			0.411626	0.216816	0.157946	419.242	63.934						5.47498e+07	1.21092e+07	2.13111e+07	3.8648e+06	5.56683e+06	4.609e+06	5.93299e+06	3.84587e+06	1.25976e+07	1.32716e+07	1.32847e+07
M168T959_2			0.137998	0.613243	0.158121	168.138	958.982						1.25102e+07	1.26347e+07	6.48833e+06	2.09924e+07	5.36442e+06	8.72914e+06	1.0354e+07	7.82477e+06	1.08233e+07	1.04847e+07	1.08227e+07
M102T301_1			0.456237	1.78256	0.158581	102.055	300.715						2.01986e+07	2.29631e+07	3.27828e+07	4.14902e+06	1.37329e+07	4.36127e+07	3.67942e+07	4.86313e+07	2.06246e+08	3.30074e+08	3.29238e+08
M293T180			0.265675	2.32601	0.158596	293.128	179.978						4.29896e+06	2.46826e+06	5.41561e+06	1.67226e+06	471201	8.08947e+06	1.06231e+07	1.30432e+07	3.58163e+06	3.49545e+06	3.49483e+06
M208T221			0.246423	1.6976	0.159265	208.07	221.228						4.79467e+06	1.01588e+07	3.39492e+06	977639	8.72916e+06	9.594e+06	5.92734e+06	8.55741e+06	6.00211e+07	6.1604e+07	6.16202e+07
M81T110			0.422967	1.69071	0.159276	81.0452	110.399						1.62693e+07	1.72365e+07	2.4735e+07	1.6047e+07	3.7443e+07	5.03841e+07	1.75588e+07	2.02136e+07	3.96377e+07	2.81517e+07	3.9604e+07
M822T63			0.315928	1.15638	0.159397	821.53	63.2353						2.41291e+07	2.31613e+07	2.00704e+07	1.54814e+07	2.34076e+07	2.54218e+07	2.39638e+07	2.3004e+07	2.27949e+07	2.26835e+07	2.27707e+07
M157T254			0.4442	0.440245	0.159638	157.133	253.619						8.2001e+07	7.03677e+07	1.50487e+07	3.88277e+07	5.12745e+07	1.48578e+07	9.84889e+06	1.48172e+07	1.98357e+07	2.59825e+07	2.59868e+07
M83T384			2.01789	1.43186	0.159923	83.0608	383.581						5.95355e+08	2.39511e+08	5.29639e+08	3.95703e+08	3.69977e+08	7.46281e+08	7.3872e+08	6.65399e+08	6.13572e+08	7.22546e+08	6.35816e+08
M233T91			0.651426	2.04482	0.159967	233.149	90.9625						4.76877e+07	4.00282e+07	4.48093e+07	2.33657e+07	7.08734e+07	5.85777e+07	3.80329e+07	1.51285e+08	5.22809e+07	5.28516e+07	5.24282e+07
M206T179			0.348049	3.75327	0.160185	206.102	179.067						2.02127e+06	7.78336e+06	1.73326e+06	1.51747e+06	2.90056e+06	6.64275e+06	2.74524e+07	1.20046e+07	7.57955e+06	7.61611e+06	8.10189e+06
M868T63			0.384933	1.5207	0.161035	867.515	63.0685						1.35157e+07	6.98787e+06	2.15972e+07	2.87795e+07	3.04431e+07	3.02956e+07	1.70931e+07	2.99556e+07	2.02911e+07	1.93042e+07	1.93057e+07
M166T244			0.186696	2.2497	0.161125	166.033	243.956						475870	623466	556957	3.46494e+06	947422	2.90983e+06	3.60277e+06	4.06122e+06	2.61143e+06	2.0514e+06	2.04985e+06
M159T90			0.147318	0.614135	0.161529	159.063	90.06						9.59814e+06	2.11462e+07	9.06305e+06	2.13603e+07	7.97303e+06	1.19416e+07	6.32658e+06	1.13239e+07	1.19361e+07	1.19353e+07	1.18163e+07
M96T93			0.09582	0.587308	0.161956	95.5378	93.079						3.67677e+06	2.32346e+06	2.57094e+06	772604	1.45644e+06	1.13884e+06	1.3534e+06	1.53899e+06	2.27358e+06	2.29799e+06	2.22292e+06
M153T299_2			0.186611	1.24906	0.162008	153.066	299.08						7.2498e+06	6.33935e+06	6.26748e+06	6.73476e+06	7.2498e+06	6.19651e+06	8.93816e+06	1.08299e+07	7.00196e+06	5.98539e+06	6.95477e+06
M281T67			0.638317	1.7511	0.162085	281.247	67.1835						1.69152e+07	1.69263e+07	1.15725e+07	5.53715e+07	4.69847e+07	5.67859e+07	4.55667e+07	2.71481e+07	4.34366e+07	4.17511e+07	4.34885e+07
M217T96			0.605355	5.39568	0.162169	217.137	95.512						8.80225e+06	6.01361e+06	4.02279e+06	8.77524e+06	9.37457e+07	1.42394e+07	1.53169e+07	2.56937e+07	1.87441e+07	1.87449e+07	1.89086e+07
M412T76			0.185743	0.371631	0.162181	412.268	75.5022						1.54213e+07	4.1745e+06	6.57013e+06	3.18955e+06	1.31393e+06	1.44072e+06	3.89311e+06	4.26169e+06	4.3742e+06	4.69009e+06	4.2993e+06
M189T25			0.0998242	1.54149	0.162229	189.113	25.1761						1.93155e+06	1.40632e+06	1.74898e+06	1.37892e+06	2.76503e+06	1.58917e+06	1.72995e+06	3.88279e+06	1.89356e+06	1.89259e+06	2.10483e+06
M576T91			0.171969	1.24225	0.162258	576.305	90.7525						7.05654e+06	6.17175e+06	1.10541e+07	7.39538e+06	9.37616e+06	8.61716e+06	1.02407e+07	1.11176e+07	9.41516e+06	9.56664e+06	9.41353e+06
M135T257			0.343452	0.244557	0.162528	135.117	257.48						3.71174e+07	4.66186e+07	4.33006e+06	4.60381e+06	5.71304e+06	6.77643e+06	6.61656e+06	3.55702e+06	4.56603e+06	3.0255e+06	4.65041e+06
M632T54			0.67863	7.06715	0.162735	632.494	54.433						1.38119e+07	5.99101e+06	1.12931e+07	2.77904e+06	7.02416e+07	6.63948e+06	1.4678e+08	1.57389e+07	8.48126e+07	8.49305e+07	3.27961e+07
M261T75			0.839175	1.7104	0.162787	261.221	75.3276						2.83459e+07	4.85482e+07	4.26293e+07	1.04987e+08	1.24755e+08	1.15552e+08	1.01559e+08	4.21361e+07	7.60444e+07	7.63314e+07	7.54602e+07
M230T55			0.406729	0.506301	0.162834	230.146	55.071						3.25483e+07	5.88723e+07	2.20524e+07	1.93786e+07	2.8125e+07	1.03924e+07	6.64007e+06	2.21054e+07	3.43372e+07	3.35433e+07	3.43342e+07
M181T810			0.755956	1.40392	0.162931	181.028	809.945						4.69493e+07	5.17885e+07	2.66627e+07	6.31466e+07	4.33456e+07	8.79748e+07	6.3051e+07	7.03346e+07	2.3655e+07	2.33485e+07	2.33402e+07
M226T368			0.211963	2.19288	0.163179	226.083	368.009						1.37589e+06	1.5279e+06	1.88763e+06	2.78486e+06	1.61905e+06	7.19085e+06	5.81149e+06	1.99247e+06	3.1631e+06	1.93503e+06	2.88344e+06
M838T83			0.303719	1.2813	0.163507	837.545	82.7836						1.81586e+07	9.08665e+06	1.25322e+07	1.62362e+07	1.92336e+07	1.72306e+07	1.42649e+07	2.10413e+07	1.55242e+07	1.49792e+07	1.55233e+07
M606T432_2			0.0335968	1.57333	0.163569	606.311	431.686						258756	258756	271020	27234.9	384740	235597	408419	254716	215634	272683	258756
M124T257			0.580986	6.39581	0.163815	124.112	256.673						7.23037e+06	4.56069e+06	4.85904e+06	7.60125e+06	9.17894e+07	7.70421e+06	5.10555e+07	4.55793e+06	1.14422e+07	1.25692e+07	1.2624e+07
M283T127			0.276454	0.737086	0.164068	283.175	126.853						2.80089e+08	2.85713e+08	1.50313e+08	1.67626e+08	1.45449e+08	1.7193e+08	1.57698e+08	1.76315e+08	1.90265e+08	2.0109e+08	2.0117e+08
M128T986			1.41264	0.652322	0.164165	128.143	985.963						6.80713e+08	6.67004e+08	6.7987e+08	7.2819e+08	1.34468e+08	2.49348e+08	6.96568e+08	7.1727e+08	2.22591e+08	7.56987e+07	2.26158e+08
M577T86			0.511112	0.175571	0.164201	576.506	86.404						8.76693e+07	1.8186e+07	3.14147e+07	4.32331e+06	2.00944e+06	3.29552e+06	7.57329e+06	1.19814e+07	2.54855e+07	2.78336e+07	2.76576e+07
M316T98			0.306284	0.807601	0.164407	316.32	98.4975						7.08447e+07	7.60256e+07	8.13459e+07	8.47953e+07	6.67682e+07	8.00037e+07	3.76816e+07	6.83348e+07	8.64151e+07	9.80332e+07	9.80128e+07
M109T188			1.07782	0.603777	0.164647	109.059	187.643						1.19974e+08	2.50982e+08	2.92341e+08	1.02515e+08	9.51046e+07	1.09757e+08	1.32994e+08	1.24524e+08	1.09054e+08	1.79042e+08	1.79291e+08
M576T85			0.831103	0.143674	0.164716	575.502	84.9951						2.63683e+08	5.25275e+07	7.01129e+07	2.07654e+07	6.32472e+06	8.58914e+06	2.23228e+07	2.12515e+07	5.65435e+07	5.24953e+07	5.65632e+07
M236T10			0.119902	1.34135	0.164782	236.221	9.57198						1.45427e+06	2.60666e+06	2.74427e+06	2.74427e+06	2.74427e+06	2.72986e+06	4.4244e+06	2.91066e+06	2.2966e+06	3.13856e+06	2.39314e+06
M147T656			0.572655	1.39441	0.164789	147.113	655.912						4.48322e+07	4.41862e+07	4.11037e+07	4.30753e+07	4.26011e+07	5.60078e+07	5.13186e+07	9.15804e+07	4.04428e+07	3.28436e+07	4.0855e+07
M84T670			0.352301	1.47298	0.16552	84.0812	670.007						2.37261e+07	1.24255e+07	1.48879e+07	1.25034e+07	1.97815e+07	1.89618e+07	1.96563e+07	3.51977e+07	1.43416e+07	1.35278e+07	1.43429e+07
M152T194			0.352741	0.717427	0.166014	152.07	194.115						6.43129e+07	5.26478e+07	4.7153e+07	2.71478e+07	4.48693e+07	3.07817e+07	2.85864e+07	3.29787e+07	4.28142e+07	4.44085e+07	4.35965e+07
M85T40_2			0.241833	1.12592	0.166402	85.0764	39.6795						1.3736e+07	1.37822e+07	1.65672e+07	1.68686e+07	1.75929e+07	1.92508e+07	1.51029e+07	1.66827e+07	2.05885e+07	2.29455e+07	2.06169e+07
M167T61_1			0.402465	0.413038	0.166452	167.106	61.3862						1.75951e+07	4.42953e+07	1.96367e+07	6.06656e+06	1.30456e+07	7.4373e+06	8.95032e+06	6.74631e+06	1.28938e+07	1.07064e+07	1.3127e+07
M358T79			0.0904553	0.460418	0.166464	358.243	79.4546						5.78084e+06	6.5804e+06	1.1371e+06	1.05997e+07	1.06111e+06	3.94335e+06	2.17295e+06	3.91776e+06	6.04508e+06	5.86663e+06	6.04609e+06
M192T385			0.415508	1.52423	0.166659	192.05	384.581						1.73369e+07	1.01638e+07	2.52611e+07	1.63487e+07	1.2975e+07	3.46206e+07	3.22166e+07	2.5528e+07	4.00265e+07	5.14968e+07	5.14406e+07
M165T685			0.279988	1.22149	0.16687	165.053	685.021						1.23938e+07	1.49775e+07	1.19496e+07	1.26533e+07	1.7358e+07	1.98361e+07	1.21706e+07	1.41213e+07	1.65712e+07	1.71011e+07	1.11705e+07
M282T60_1			4.22533	0.0181513	0.167033	282.26	59.7403						5.70907e+09	1.8238e+08	1.85478e+08	1.21443e+10	4.79272e+07	7.40616e+07	3.7347e+07	1.71403e+08	1.21036e+08	8.15756e+07	1.19499e+08
M733T68			0.118028	0.563385	0.167235	732.545	67.9119						5.02318e+06	6.60757e+06	4.21323e+06	1.61097e+06	995930	1.88728e+06	3.32323e+06	3.62742e+06	6.09567e+06	6.09566e+06	6.06132e+06
M161T74_1			0.425587	0.203274	0.167289	161.096	74.0924						1.63983e+08	1.37708e+07	9.63633e+06	1.59076e+08	1.62271e+07	3.9475e+07	6.09086e+06	8.63457e+06	1.21923e+07	1.37861e+07	1.22225e+07
M333T58			1.26504	0.581705	0.168174	333.205	57.9003						2.69812e+08	4.31412e+08	2.66351e+08	1.89692e+08	3.13972e+08	8.51034e+07	6.473e+07	2.09383e+08	2.88058e+08	2.97286e+08	2.87929e+08
M417T134			0.273808	0.577294	0.168356	417.335	133.936						1.71979e+07	2.54425e+07	2.18996e+07	1.00133e+07	1.53338e+06	9.22562e+06	1.26116e+07	1.96686e+07	1.78967e+07	1.74392e+07	1.74264e+07
M162T512			0.283299	0.81186	0.168414	162.112	512.418						1.13628e+08	7.36346e+07	8.94735e+07	7.1471e+07	7.91214e+07	6.05575e+07	7.03461e+07	7.26704e+07	9.20435e+07	6.58909e+07	9.82382e+07
M114T939			1.82464	1.60148	0.168448	114.066	938.629						2.41439e+08	3.21844e+08	1.45322e+08	3.28242e+08	6.55088e+08	4.18325e+08	3.63709e+08	2.23363e+08	4.47617e+08	7.61538e+08	5.38108e+08
M116T189			0.17684	0.692718	0.168704	116.107	188.565						9.62273e+06	2.54749e+07	1.48246e+07	1.86037e+07	1.13402e+07	1.20166e+07	1.30521e+07	1.10601e+07	1.63389e+07	1.94778e+07	1.63241e+07
M209T873			0.510384	1.24186	0.168741	208.99	873.363						4.21134e+07	3.15968e+07	3.54768e+07	5.84618e+07	5.88879e+07	5.23266e+07	5.07119e+07	4.62697e+07	5.8218e+07	5.96521e+07	6.50651e+07
M589T200			0.204033	2.89091	0.168892	589.351	200.393						1.05304e+06	734836	489516	2.67434e+06	537714	3.4466e+06	2.96576e+06	7.36495e+06	1.21613e+06	790916	815654
M148T992			0.138332	0.66988	0.169108	148.087	991.921						5.83336e+06	3.39363e+06	7.65738e+06	4.53762e+06	2.65304e+06	4.92116e+06	2.25237e+06	4.52361e+06	3.33104e+06	3.58904e+06	3.32644e+06
M107T167			0.841163	1.80478	0.169347	107.061	167.219						3.27275e+07	2.60608e+07	1.95685e+07	6.80451e+07	3.48458e+07	1.0198e+08	4.65616e+07	8.08357e+07	3.274e+07	4.2436e+07	3.42645e+07
M221T58			0.424826	0.327391	0.169581	221.153	57.5804						2.99506e+07	6.24901e+07	1.31263e+07	9.03227e+06	1.54643e+07	9.03326e+06	5.33467e+06	7.68662e+06	2.88244e+07	2.89032e+07	2.36786e+07
M105T474			0.38761	1.75047	0.169743	105.111	474.151						8.03783e+06	1.89305e+07	9.57403e+06	1.03717e+07	1.27504e+07	2.57545e+07	1.13469e+07	3.227e+07	1.21503e+07	1.04641e+07	1.25881e+07
M85T63			0.240615	0.58539	0.169804	84.8216	62.6455						6.61675e+06	7.58074e+06	1.37842e+07	4.19065e+06	5.6585e+06	4.36092e+06	3.06758e+06	5.74636e+06	4.31234e+06	4.70385e+06	4.2857e+06
M338T4			0.29993	1.10336	0.169836	337.898	3.94326						2.32809e+07	2.20545e+07	1.80608e+07	2.29492e+07	2.50081e+07	2.15471e+07	2.42534e+07	2.44614e+07	2.11668e+07	2.2505e+07	2.1142e+07
M301T62			0.276892	0.750541	0.170064	301.292	62.312						3.22258e+07	4.36267e+07	4.31987e+07	2.31638e+07	1.86455e+07	3.21005e+07	2.67931e+07	2.9199e+07	3.14253e+07	3.21744e+07	3.21912e+07
M340T274			0.104305	1.4823	0.170277	340.147	274.26						1.9244e+06	1.9244e+06	1.63602e+06	815091	1.9244e+06	2.22479e+06	1.66933e+06	3.51983e+06	1.95262e+06	1.77441e+06	1.80312e+06
M141T409			0.358838	0.411399	0.1703	141.085	408.686						1.98773e+07	2.48659e+07	2.51509e+07	1.63902e+06	2.06812e+06	5.54878e+06	3.09373e+06	1.87181e+07	7.90921e+06	1.97027e+07	1.96391e+07
M267T87			0.192875	1.52661	0.170455	267.133	87.4286						5.0996e+06	6.07611e+06	4.02516e+06	3.51042e+06	6.08061e+06	6.15958e+06	4.85033e+06	1.14743e+07	6.47735e+06	6.29941e+06	6.29917e+06
M677T89			0.143431	0.540496	0.170636	677.454	89.4639						2.66802e+06	1.81522e+06	5.02883e+06	1.99354e+06	365037	1.75231e+06	1.7991e+06	2.30228e+06	2.3196e+06	2.32e+06	2.18625e+06
M272T335			0.111326	1.29926	0.170753	272.123	335.356						1.94309e+06	1.52511e+06	966656	1.39843e+06	1.82171e+06	2.10331e+06	1.37897e+06	2.27494e+06	897183	1.52511e+06	941671
M126T296			1.16554	3.40105	0.170888	126.055	296.45						1.19984e+07	9.81609e+06	6.21457e+07	4.76822e+07	1.17642e+07	2.24579e+08	1.61071e+08	5.03089e+07	4.77263e+07	4.15586e+07	5.19994e+07
M194T963			0.0969111	3.19704	0.170895	194.154	963.058						125277	194860	931560	1.11916e+06	2.85742e+06	472871	609730	3.63971e+06	811806	661336	669586
M156T129			0.361399	0.534836	0.171095	156.102	128.748						1.58993e+08	9.74337e+07	4.12325e+07	1.03963e+08	6.3275e+07	1.35827e+07	3.97193e+07	9.82249e+07	7.57642e+07	8.4883e+07	8.386e+07
M311T189			0.0669205	0.712159	0.171115	311.236	189.305						1.34289e+07	8.07395e+06	6.79624e+06	9.41161e+06	6.22425e+06	9.57223e+06	4.98265e+06	6.07688e+06	8.58305e+06	8.89512e+06	8.99247e+06
M821T202			0.246956	0.343752	0.171146	820.545	202.095						1.75258e+07	1.1993e+07	7.63593e+06	464442	4.13354e+06	644409	569309	7.5844e+06	2.09563e+06	4.36813e+06	4.91885e+06
M104T445			1.65513	1.52955	0.171262	104.107	445.337						2.11828e+08	3.80595e+08	2.46953e+08	2.28658e+08	4.14296e+08	6.36978e+08	3.2117e+08	2.61167e+08	3.04252e+08	2.44565e+08	3.10737e+08
M127T80			1.65162	26.0227	0.171271	127.05	80.4506						8.44293e+06	8.93727e+06	8.33182e+06	5.4308e+06	6.12252e+06	2.68266e+08	5.29946e+08	6.085e+06	9.2952e+06	1.15332e+07	9.35996e+06
M118T735			0.911181	1.35549	0.171777	118.086	734.794						1.23913e+08	1.138e+08	8.96294e+07	9.04602e+07	2.07253e+08	1.07163e+08	1.24181e+08	1.27731e+08	1.18663e+08	1.06421e+08	1.19399e+08
M205T332_2			0.276191	1.314	0.172063	205.136	331.939						6.79317e+06	8.93284e+06	6.37668e+06	1.09624e+07	7.21077e+06	1.30187e+07	1.08717e+07	1.23464e+07	1.1481e+07	1.05653e+07	8.91926e+06
M173T21			0.091424	0.738368	0.17243	173.134	21.0798						6.60958e+06	2.99988e+06	5.17942e+06	4.35755e+06	3.18436e+06	2.9081e+06	4.05335e+06	3.9913e+06	3.23428e+06	3.23277e+06	3.47561e+06
M307T181			0.0983385	0.75437	0.172567	307.226	180.941						5.81707e+06	4.85896e+06	5.6803e+06	6.07958e+06	3.22209e+06	4.73994e+06	2.57498e+06	6.38796e+06	5.98404e+06	6.43693e+06	6.02477e+06
M868T81			0.544029	1.69808	0.172894	867.515	81.0544						2.07952e+07	1.41243e+07	4.58606e+06	4.01397e+07	4.21616e+07	3.63802e+07	1.95525e+07	3.71497e+07	2.8876e+07	2.85798e+07	2.88758e+07
M310T79			0.554118	4.66041	0.173156	310.209	79.0886						7.45063e+06	1.75662e+07	1.01914e+07	1.96435e+06	9.13841e+07	6.19709e+06	6.89545e+07	6.70335e+06	8.06891e+06	8.04921e+06	8.04931e+06
M533T140			0.15634	2.08981	0.173297	533.332	139.695						351389	3.89282e+06	647077	1.44885e+06	3.82942e+06	2.9881e+06	1.36364e+06	5.06854e+06	3.47082e+06	3.33723e+06	3.33307e+06
M351T73_2			0.396931	0.443208	0.173354	351.216	73.1281						2.10089e+07	3.87445e+07	1.56756e+07	7.55716e+06	1.94047e+07	4.76883e+06	4.46066e+06	8.14594e+06	1.52785e+07	1.60936e+07	1.53692e+07
M84T325			0.272341	0.685075	0.173593	84.0811	324.796						3.40359e+07	3.47221e+07	2.25054e+07	1.93083e+07	2.8523e+07	1.06653e+07	1.41837e+07	2.23779e+07	1.35098e+07	1.15474e+07	1.15295e+07
M343T62			0.437042	2.08157	0.173822	343.331	62.312						8.60331e+06	3.38728e+06	6.44528e+06	2.67275e+07	3.48261e+07	2.26076e+07	2.91738e+07	7.40319e+06	1.86559e+07	1.7271e+07	1.86217e+07
M270T837			0.269422	0.381493	0.17396	269.976	837.179						1.42889e+07	1.77343e+07	1.3204e+07	5.3357e+07	1.60657e+07	7.95111e+06	7.80008e+06	5.79238e+06	1.15355e+07	1.35255e+07	1.35477e+07
M125T906			0.829859	1.51154	0.173996	125.107	905.768						4.25651e+07	4.09478e+07	5.97576e+07	8.41969e+07	3.84408e+07	9.7232e+07	1.01298e+08	1.06856e+08	1.06902e+08	1.44429e+08	1.51742e+08
M202T74_2			0.371096	1.7177	0.174145	202.143	73.6909						7.79657e+06	4.99028e+06	9.40238e+06	1.99533e+07	1.68141e+07	1.97417e+07	2.67513e+07	9.08127e+06	3.19832e+07	2.07289e+07	2.19036e+07
M491T178			0.205661	0.50797	0.174342	491.288	177.842						5.98878e+06	3.59592e+06	1.03923e+07	3.1403e+06	632211	4.05756e+06	2.99557e+06	4.05756e+06	3.14022e+06	3.54259e+06	3.09015e+06
M106T404			0.303945	0.521585	0.174607	106.05	403.533						7.27251e+07	6.90212e+07	2.07013e+07	2.2077e+07	2.4219e+07	2.35722e+07	2.63894e+07	2.20646e+07	2.2481e+07	2.16756e+07	2.16682e+07
M140T394_3			0.231711	0.721441	0.175059	140.047	394.14						1.55533e+07	1.73173e+07	1.98186e+07	1.83419e+07	3.56419e+06	1.64932e+07	1.55518e+07	1.56356e+07	1.41774e+07	1.24499e+07	1.3093e+07
M373T91			0.213662	1.69127	0.175285	373.273	91.11						5.86063e+06	1.17002e+06	1.16925e+06	3.83132e+06	3.94637e+06	3.85206e+06	5.66374e+06	6.88583e+06	3.31447e+06	3.30754e+06	3.45476e+06
M694T33_1			2.4146	0.00996968	0.175312	694.136	33.0926						1.1979e+08	1.80762e+08	7.92713e+08	3.65086e+06	1.67238e+06	2.23141e+06	5.28334e+06	1.74876e+06	1.48e+07	1.48001e+07	1.47431e+07
M312T80			0.245529	0.633785	0.175415	312.224	80.3294						2.19358e+07	2.93555e+07	2.34285e+07	9.69603e+06	1.38107e+07	1.93199e+07	5.51879e+06	1.48521e+07	1.8317e+07	1.89011e+07	1.83435e+07
M118T757			0.919984	1.39581	0.1756	118.086	756.871						1.43091e+08	7.22419e+07	8.89802e+07	8.76003e+07	1.96546e+08	1.16945e+08	1.18176e+08	1.1537e+08	9.41451e+07	1.07789e+08	1.07855e+08
M902T181			0.35806	1.56218	0.175785	901.588	181.491						5.90988e+06	1.54416e+07	1.7562e+06	1.17161e+07	1.25461e+07	1.50188e+07	1.54588e+07	1.13776e+07	1.05905e+07	1.06071e+07	1.01841e+07
M132T489			0.807786	0.394731	0.175849	132.077	488.987						4.85247e+07	1.70438e+08	9.39119e+07	2.0922e+07	2.48598e+07	2.71656e+07	3.84693e+07	4.12651e+07	3.44505e+07	3.26701e+07	3.26463e+07
M236T74			0.139078	0.507846	0.176256	236.164	74.3174						1.0555e+07	2.06369e+07	5.33948e+06	7.33228e+06	3.86739e+06	8.1972e+06	5.03583e+06	5.17562e+06	7.1716e+06	6.66067e+06	7.17436e+06
M347T74			0.567719	0.699448	0.176281	347.134	73.9691						1.46997e+08	1.22013e+08	1.34518e+08	1.19643e+08	2.35022e+07	1.04989e+08	9.49495e+07	1.4249e+08	1.6876e+08	1.68839e+08	1.64076e+08
M423T68			0.208803	2.73215	0.176523	423.357	68.3758						2.89448e+06	1.83446e+06	1.53493e+06	1.22733e+06	3.35738e+06	4.71376e+06	1.10284e+07	1.36754e+06	3.83445e+06	2.97334e+06	3.81517e+06
M326T236_2			0.163739	1.62452	0.176591	326.214	236.354						2.282e+06	2.282e+06	663965	1.85269e+06	1.48241e+06	3.41817e+06	2.32559e+06	4.27648e+06	2.2909e+06	2.67009e+06	1.55772e+06
M263T272			0.216406	1.8957	0.176681	263.138	271.633						4.81425e+06	4.81425e+06	3.04071e+06	2.70295e+06	4.81425e+06	5.77913e+06	4.77059e+06	1.3777e+07	4.0494e+06	1.96887e+06	2.42536e+06
M161T56			0.232704	0.634579	0.176762	161.096	55.7158						4.14078e+07	4.60162e+07	1.91896e+07	2.8207e+07	3.30106e+07	1.75336e+07	8.98492e+06	2.60252e+07	3.5303e+07	3.32853e+07	3.32489e+07
M184T74_2			0.758154	2.10921	0.176971	184.169	73.7738						2.92865e+07	3.30314e+07	3.09743e+07	5.57305e+07	1.57161e+08	5.73108e+07	5.35331e+07	4.63147e+07	5.5598e+07	5.54918e+07	5.75309e+07
M714T52_1			0.416858	1.51354	0.177158	713.513	52.2762						1.77272e+07	1.05775e+07	5.80675e+06	2.07278e+07	2.5939e+07	2.53153e+07	1.25958e+07	1.91515e+07	1.63153e+07	1.63186e+07	1.72144e+07
M109T157			0.760751	1.75993	0.177244	109.076	157.355						7.88361e+07	3.37113e+07	5.87658e+07	2.74391e+07	3.56571e+07	7.38577e+07	1.02301e+08	1.37976e+08	7.63728e+07	7.49152e+07	7.63851e+07
M204T332			0.618758	1.4462	0.177442	204.086	332.045						2.03958e+07	2.83724e+07	5.15546e+07	7.61022e+07	5.66841e+07	6.49708e+07	7.08111e+07	6.26797e+07	7.04104e+07	4.96294e+07	4.94482e+07
M352T53			0.395906	1.67403	0.177476	352.284	52.7694						1.8755e+07	6.00747e+06	4.47432e+06	8.09317e+06	1.63464e+07	2.25818e+07	1.19284e+07	1.16348e+07	1.16303e+07	1.16084e+07	1.2766e+07
M394T188			0.273548	0.537616	0.177486	394.331	188.006						8.9605e+06	3.90532e+06	1.83582e+07	1.64877e+07	2.53676e+06	7.88852e+06	8.33589e+06	6.8894e+06	7.68375e+06	6.64288e+06	6.65117e+06
M104T557			0.832695	1.58365	0.177486	104.071	556.936						5.45679e+07	6.90772e+07	1.16492e+08	1.0308e+08	1.591e+08	1.88287e+08	1.44218e+08	5.19327e+07	9.82658e+07	1.3237e+08	1.30474e+08
M235T866			1.27667	0.531678	0.177489	235.06	866.296						8.13602e+07	1.36699e+08	3.6648e+08	2.48642e+08	1.36024e+08	1.10408e+08	9.1216e+07	1.05336e+08	1.32912e+08	1.44218e+08	1.32667e+08
M192T987			0.255734	0.40704	0.177646	192.084	986.67						2.24736e+06	1.27279e+07	1.16254e+07	2.9561e+06	1.39484e+06	4.81337e+06	2.46646e+06	3.3561e+06	5.12436e+06	6.67829e+06	6.70589e+06
M161T190			1.86209	0.297569	0.177665	161.094	190.07						2.1505e+08	2.06878e+08	5.16935e+08	1.45368e+07	1.74992e+08	1.64184e+07	5.01595e+07	4.21326e+07	6.9128e+07	1.10292e+08	1.13883e+08
M284T73			0.228466	1.43091	0.177811	284.221	72.5681						6.59409e+06	5.82367e+06	5.61878e+06	8.58638e+06	1.45333e+07	7.80825e+06	9.18326e+06	6.57022e+06	7.44508e+06	7.74482e+06	7.74658e+06
M200T258			0.356399	3.85777	0.177836	200.077	258.196						5.62988e+06	6.58847e+06	3.31969e+06	2.83163e+06	3.94748e+07	3.53868e+06	4.58467e+06	2.32678e+07	2.38555e+06	2.17578e+06	2.63708e+06
M123T192_1			1.30162	4.29596	0.1781	123.092	191.833						3.85977e+07	6.68518e+07	2.45423e+07	839216	4.19449e+07	2.696e+08	2.49423e+08	1.07732e+06	1.55182e+08	1.06182e+08	1.08996e+08
M272T62			0.727523	1.25223	0.178477	272.258	62.1017						9.62141e+07	6.51866e+07	7.7032e+07	1.11384e+08	1.35456e+08	1.07714e+08	1.09571e+08	8.53113e+07	1.0252e+08	1.02524e+08	1.03922e+08
M85T473			0.428447	1.21958	0.178552	85.0764	473.269						4.22128e+07	2.68222e+07	2.96458e+07	2.75264e+07	4.54366e+07	3.71918e+07	3.20196e+07	3.92721e+07	2.79631e+07	2.15201e+07	1.7057e+07
M689T55_2			0.222848	1.53638	0.178556	688.608	55.3188						4.2934e+06	3.24805e+06	4.20571e+06	4.8014e+06	2.9879e+06	7.93913e+06	9.34237e+06	5.15543e+06	6.1851e+06	5.92456e+06	5.92371e+06
M117T75			0.791077	1.76928	0.178768	117.07	74.5102						7.68052e+07	2.55994e+07	6.72002e+06	5.02627e+07	1.00653e+08	4.24944e+07	5.53702e+07	8.34822e+07	1.85139e+07	3.35332e+07	3.36823e+07
M850T82			0.37089	1.72254	0.179101	849.505	82.0568						9.34488e+06	5.09449e+06	2.01725e+06	1.96237e+07	1.93336e+07	1.63162e+07	1.02602e+07	1.62396e+07	1.28909e+07	1.24774e+07	1.24897e+07
M181T686			0.981828	1.75049	0.179173	181.028	686.434						1.3289e+08	5.88318e+07	6.15112e+07	1.40141e+08	2.33588e+08	6.11685e+07	1.46457e+08	2.47385e+08	1.08214e+08	1.08492e+08	1.18742e+08
M901T209			0.200923	1.93936	0.17931	900.557	208.894						5.82193e+06	6.41357e+06	7.79492e+06	2.11826e+06	1.30142e+07	3.7774e+06	1.84785e+07	7.68411e+06	7.68411e+06	5.84655e+06	5.89169e+06
M477T76			0.143548	0.44472	0.179363	477.357	75.6689						2.44918e+06	6.85153e+06	3.71204e+06	1.16973e+06	1.04035e+06	1.25468e+06	2.89301e+06	1.11919e+06	4.09205e+06	4.05252e+06	4.47972e+06
M168T185			0.826814	1.38671	0.179489	168.065	185.468						1.08462e+08	6.14584e+07	4.99292e+07	5.24482e+07	1.19643e+08	9.28246e+07	9.73052e+07	6.7826e+07	7.54185e+07	8.25895e+07	8.3834e+07
M92T180			0.693594	1.46651	0.179506	92.0498	180.12						2.51833e+07	6.65276e+07	1.86425e+07	6.14185e+07	5.8727e+07	5.96935e+07	7.73696e+07	5.61154e+07	6.18482e+07	6.37131e+07	6.1849e+07
M165T197			0.281384	0.68	0.179964	165.066	196.758						5.36788e+07	5.54147e+07	5.29012e+07	3.99672e+07	3.19197e+07	4.98323e+07	6.83959e+06	4.87424e+07	1.68148e+07	3.06743e+07	3.08531e+07
M759T1013			0.148674	0.750703	0.180013	758.568	1012.86						9.96295e+06	7.62112e+06	1.17497e+07	1.032e+07	8.8407e+06	5.40544e+06	4.86799e+06	1.0654e+07	3.62838e+06	3.42712e+06	3.42834e+06
M166T640			0.443463	0.579365	0.180074	166.087	639.956						1.88174e+07	2.04725e+07	4.63054e+07	1.74492e+07	2.04061e+07	1.30418e+07	1.46975e+07	1.1555e+07	2.30145e+07	2.33097e+07	3.02616e+07
M317T74_1			0.229769	0.67762	0.180192	317.087	74.2636						4.63497e+07	2.0201e+07	3.07487e+07	3.12225e+07	1.12423e+07	2.94168e+07	2.76399e+07	1.879e+07	2.81052e+07	2.81056e+07	2.83428e+07
M294T56			0.108921	0.722434	0.180269	294.227	56.4744						1.00117e+07	5.51892e+06	8.09433e+06	6.83558e+06	6.39706e+06	5.53386e+06	2.68001e+06	7.39478e+06	4.96797e+06	5.12422e+06	4.97057e+06
M288T78			0.264247	3.36564	0.180313	288.191	78.0962						2.02984e+06	1.99063e+06	5.08496e+06	3.0937e+06	5.79314e+06	6.5015e+06	4.44599e+06	2.43172e+07	5.10306e+06	5.50583e+06	5.49993e+06
M127T710			0.432887	1.58504	0.180536	127.074	710.369						3.24339e+07	9.38056e+06	1.5888e+07	1.82699e+07	3.42924e+07	2.93937e+07	1.5363e+07	4.137e+07	1.98295e+07	1.97944e+07	2.16609e+07
M629T54			0.213268	0.590289	0.180553	628.548	54.1222						6.99849e+06	6.62635e+06	1.24711e+07	3.56145e+06	2.75718e+06	3.57055e+06	6.23081e+06	4.9479e+06	5.26997e+06	5.12032e+06	5.11828e+06
M247T45			0.0556334	0.707384	0.180702	247.188	44.8482						3.79253e+06	3.01576e+06	1.79405e+06	3.91872e+06	1.46064e+06	3.18377e+06	2.10227e+06	2.11052e+06	2.27259e+06	2.56014e+06	2.56249e+06
M759T295			0.281538	0.621036	0.180975	758.568	295.156						3.09919e+07	4.19533e+07	2.46884e+07	6.65868e+07	1.48554e+07	2.91619e+07	2.20693e+07	3.59001e+07	2.90408e+07	1.28118e+07	3.2199e+07
M130T674			0.294206	1.03361	0.181245	130.086	674.232						3.2209e+07	3.3817e+07	3.40582e+07	3.13884e+07	3.30662e+07	3.38034e+07	3.43822e+07	3.46392e+07	3.10698e+07	3.10359e+07	2.99901e+07
M105T340			0.687432	0.747137	0.181259	105.074	340.121						1.40881e+08	1.24144e+08	2.02689e+08	9.51867e+07	1.23088e+08	9.58641e+07	1.03186e+08	9.84266e+07	8.54366e+07	9.99065e+07	1.02811e+08
M317T64			0.373767	0.535721	0.181267	317.21	63.7744						3.40815e+07	6.34986e+07	2.36678e+07	1.62656e+07	2.38504e+07	1.65319e+07	1.4794e+07	1.84926e+07	2.68428e+07	2.77746e+07	2.77454e+07
M361T76			0.139648	0.51732	0.181317	361.237	75.7105						5.02756e+06	8.10119e+06	3.77442e+06	1.49705e+06	2.72823e+06	2.72305e+06	882361	3.18515e+06	3.05576e+06	3.06417e+06	2.81637e+06
M115T40			0.749531	1.27409	0.181332	115.123	39.5914						7.92321e+07	8.34947e+07	8.64864e+07	8.75133e+07	9.79956e+07	1.52289e+08	8.9094e+07	8.96429e+07	9.4882e+07	9.48962e+07	9.57115e+07
M339T261			0.554418	0.0822125	0.181508	339.191	261.11						5.21416e+07	1.08364e+08	5.13824e+06	448293	1.31699e+06	277509	8.55662e+06	3.5037e+06	2.14115e+07	5.47083e+07	5.47661e+07
M313T186			0.890601	0.321551	0.181644	313.273	186.221						3.11891e+08	4.26202e+07	1.53376e+08	5.23714e+07	2.47864e+07	5.76716e+07	4.76944e+07	4.99995e+07	9.9848e+07	1.11701e+08	1.11583e+08
M172T468			0.596501	1.31909	0.182151	172.108	468.337						5.62024e+07	2.22368e+07	3.56301e+07	5.64287e+07	4.75452e+07	5.44979e+07	6.01106e+07	6.27482e+07	5.02522e+07	5.63249e+07	5.61645e+07
M191T374			0.101677	0.420263	0.182202	191.066	374.382						1.0831e+07	7.091e+06	2.46382e+06	2.24084e+06	283144	3.10646e+06	2.75723e+06	3.36235e+06	2.2811e+06	1.73599e+06	1.11642e+06
M364T74			0.361071	2.58413	0.182387	364.222	74.2636						9.90294e+06	4.72943e+06	8.6424e+06	7.45642e+06	1.3029e+07	1.18124e+07	1.07674e+07	4.38046e+07	1.40666e+07	1.39735e+07	1.41409e+07
M279T77			0.669593	1.77262	0.182515	279.25	77.324						1.20116e+07	2.85389e+07	2.91348e+07	7.14101e+07	8.16368e+07	7.74927e+07	6.57927e+07	2.51857e+07	4.61193e+07	4.49796e+07	4.49839e+07
M289T950			0.110121	0.542281	0.182542	289.071	949.806						914891	1.41164e+06	2.38506e+06	697506	1.22874e+06	499898	602142	602468	1.00518e+06	525065	505649
M224T74			0.218844	0.48717	0.182993	224.128	73.8926						3.52555e+06	1.77981e+07	9.68082e+06	1.05332e+07	2.10477e+06	3.36799e+06	3.82327e+06	1.09399e+07	9.25355e+06	9.56531e+06	9.57785e+06
M224T321			0.172847	2.42619	0.183285	224.058	321.163						1.86767e+06	1.68158e+06	1.12348e+06	1.95251e+06	2.58999e+06	3.08938e+06	1.76933e+06	8.62542e+06	2.25599e+06	2.56615e+06	1.37352e+06
M603T207			0.357808	1.2978	0.183914	602.521	206.965						1.4527e+07	1.46177e+07	7.4016e+06	2.04557e+07	1.63665e+07	1.81894e+07	2.08647e+07	1.85566e+07	1.64095e+07	1.45615e+07	1.61424e+07
M371T168			0.261606	0.317416	0.183932	371.227	167.844						4.0431e+07	4.31614e+07	3.75623e+06	6.96703e+06	3.68901e+06	1.24649e+07	8.05193e+06	5.73148e+06	1.21014e+07	1.29119e+07	1.08778e+07
M113T150			1.63448	1.81513	0.184343	113.107	150.045						2.58896e+08	3.03989e+08	3.16729e+08	9.2251e+07	1.76725e+08	3.69645e+08	7.60252e+08	4.57435e+08	2.45374e+08	2.757e+08	2.50307e+08
M86T956			0.408308	1.37745	0.184434	86.0968	955.614						2.22639e+07	2.0264e+07	4.31847e+07	2.33026e+07	2.48419e+07	4.37624e+07	4.13877e+07	4.01714e+07	4.16922e+07	4.84004e+07	4.28869e+07
M144T189			0.878275	0.463743	0.184523	144.065	188.826						7.19049e+07	9.8403e+07	1.24758e+08	1.16867e+07	7.15695e+07	1.62282e+07	3.70244e+07	1.74325e+07	4.69546e+07	6.11352e+07	6.05074e+07
M251T57			0.0722165	0.671309	0.184588	251.164	56.5069						3.93015e+06	6.16688e+06	2.93559e+06	2.4915e+06	2.32378e+06	2.71438e+06	2.17449e+06	3.20884e+06	3.33089e+06	3.18047e+06	3.19395e+06
M130T280			0.696592	1.58815	0.184718	130.065	279.589						2.48691e+07	4.06325e+07	1.05952e+08	6.7594e+07	7.90505e+07	1.3978e+08	8.87919e+07	7.20215e+07	1.44794e+08	2.53091e+08	2.53246e+08
M166T675			0.398778	1.42691	0.185651	166.087	675.168						2.04514e+07	2.3133e+07	1.54036e+07	1.69318e+07	2.46037e+07	3.41804e+07	1.36127e+07	3.59337e+07	2.44772e+07	2.54297e+07	2.48887e+07
M613T465			0.340984	1.78116	0.185751	613.158	465.288						9.75402e+06	1.04316e+07	8.06673e+06	9.90924e+06	8.39573e+06	9.23776e+06	2.88861e+07	2.14524e+07	8.27111e+06	7.41013e+06	7.37891e+06
M605T63			0.390862	0.141529	0.186518	604.537	62.7109						4.79104e+07	6.04778e+06	1.91287e+07	553827	3.73123e+06	3.75156e+06	1.94285e+06	996646	8.37807e+06	8.41793e+06	7.10671e+06
M310T62			1.12896	1.88523	0.186592	310.237	62.312						4.39787e+07	6.01682e+07	4.19942e+07	1.96714e+08	2.30608e+08	1.66947e+08	1.83135e+08	6.56711e+07	1.32353e+08	1.35866e+08	1.32292e+08
M119T75			0.292093	1.24942	0.186674	119.049	75.3276						2.27299e+07	2.11584e+07	1.81182e+07	1.22744e+07	2.23861e+07	1.84691e+07	2.33715e+07	2.85814e+07	2.19267e+07	2.19285e+07	2.1634e+07
M367T381			0.107414	1.71394	0.186763	367.197	380.692						1.36911e+06	1.42776e+06	1.28289e+06	572893	953814	1.35173e+06	3.24934e+06	2.4195e+06	864614	1.42776e+06	785955
M489T55_1			1.94569	8.9033	0.186937	489.18	55.3507						836451	883720	969166	1.67796e+08	1.02065e+09	1.62296e+08	3.16916e+08	1.80197e+07	1.9733e+08	1.94684e+08	1.94681e+08
M338T183			0.40454	0.727409	0.186969	338.341	183.285						8.58842e+07	1.01054e+08	8.78705e+07	1.45105e+08	6.2471e+07	1.11346e+08	4.98814e+07	8.17502e+07	1.11463e+08	1.01769e+08	1.12927e+08
M267T80			0.485446	0.378619	0.187495	267.195	80.4126						7.07839e+06	4.82798e+07	3.48591e+07	8.347e+06	7.87854e+06	8.2725e+06	6.82262e+06	1.43446e+07	1.51861e+07	1.89923e+07	1.52171e+07
M139T59			0.228532	0.789338	0.187714	139.111	59.4924						5.43686e+07	8.2987e+07	5.73603e+07	5.9461e+07	6.36458e+07	5.28451e+07	3.38204e+07	5.03202e+07	7.43634e+07	6.99599e+07	6.99274e+07
M233T270			0.648407	2.2037	0.187767	233.149	269.88						3.95478e+07	1.4495e+07	1.8153e+07	1.49123e+07	1.24627e+07	4.70741e+07	3.99754e+07	9.24475e+07	9.24253e+07	1.18012e+08	1.18553e+08
M272T259			0.3421	5.35718	0.187771	272.095	258.661						1.44497e+06	984872	3.21509e+06	2.43344e+06	2.44888e+06	1.27694e+07	2.67417e+07	1.31728e+06	5.55563e+06	3.21947e+06	3.07838e+06
M305T272			0.0609863	1.71778	0.187928	305.074	272.091						333341	445522	619896	572712	1.51778e+06	640169	493363	735236	617850	670878	664675
M194T245			0.14586	1.81862	0.187985	194.067	244.535						2.02208e+06	2.54367e+06	2.68942e+06	1.67624e+06	3.16628e+06	2.71721e+06	7.66999e+06	2.68942e+06	677714	1.88407e+06	1.84753e+06
M104T440			2.97022	2.47868	0.188158	104.071	439.599						7.96186e+07	4.80289e+08	1.24274e+08	6.12119e+08	5.88525e+08	1.41838e+09	1.12195e+09	8.42511e+07	1.60449e+08	1.1771e+08	1.603e+08
M279T62_2			1.96687	1.72287	0.188178	279.231	62.1017						1.97027e+08	1.79975e+08	1.72742e+08	6.34307e+08	6.80942e+08	5.56726e+08	5.44798e+08	2.57494e+08	4.52243e+08	4.52246e+08	4.55966e+08
M174T65			0.145995	0.388576	0.188425	174.091	64.5849						3.86255e+06	1.67638e+07	2.19223e+06	1.64134e+07	3.05159e+06	2.85947e+06	2.70025e+06	6.63329e+06	4.90831e+06	5.68764e+06	4.89696e+06
M465T174			0.108765	0.504218	0.188689	465.271	173.829						6.30111e+06	1.97392e+06	4.63662e+06	4.64206e+06	216834	4.16746e+06	4.28531e+06	181299	2.1408e+06	1.87515e+06	1.86018e+06
M178T252			0.16421	1.14436	0.188696	178.072	251.697						5.57903e+06	6.10262e+06	6.38701e+06	6.39626e+06	6.8832e+06	8.49082e+06	6.87283e+06	5.74981e+06	5.23036e+06	3.76709e+06	3.61194e+06
M140T309			0.312249	0.654621	0.188852	140.002	309.361						2.4296e+07	2.11672e+07	2.76917e+07	3.99978e+07	3.29677e+06	2.13087e+07	2.41473e+07	2.53194e+07	1.98604e+07	1.51413e+07	1.08879e+07
M148T184			2.92585	1.82584	0.189119	148.06	184.205						1.13548e+09	5.16155e+08	9.58581e+08	4.38062e+08	7.49844e+08	1.5172e+09	8.54615e+08	2.44403e+09	9.75689e+08	1.10854e+09	1.10585e+09
M170T940			0.825696	2.62166	0.189712	170.082	939.64						2.63394e+07	6.62513e+06	1.28765e+07	3.44016e+07	8.29515e+06	9.22392e+07	8.48023e+07	2.50323e+07	1.26924e+07	1.26973e+07	1.28812e+07
M326T74			0.477709	1.58029	0.190017	326.232	73.9041						9.60284e+06	1.4778e+07	2.74892e+07	4.36415e+07	4.42163e+07	4.97741e+07	3.03001e+07	2.66459e+07	2.60339e+07	2.64408e+07	2.60399e+07
M585T54			0.179881	1.35216	0.190078	585.45	54.2417						3.31718e+06	4.40225e+06	6.65863e+06	6.1976e+06	5.09957e+06	6.11432e+06	7.08633e+06	9.5213e+06	6.95425e+06	6.95543e+06	7.16596e+06
M171T266			0.534217	1.55438	0.190244	171.149	266.122						3.35462e+07	1.31176e+07	4.09063e+07	4.14153e+07	3.47111e+07	3.59206e+07	7.82428e+07	5.1618e+07	3.36198e+07	1.71964e+07	3.51153e+07
M234T271			0.138239	2.06665	0.190437	234.153	271.295						1.95997e+06	1.95997e+06	885084	772590	1.95997e+06	2.09699e+06	1.73751e+06	5.73252e+06	1.54048e+06	1.55447e+06	1.3601e+06
M149T119			0.478371	0.510219	0.190489	149.073	118.529						1.01557e+08	1.48585e+08	4.53715e+07	3.16447e+07	3.70294e+07	3.89175e+07	3.87125e+07	5.22632e+07	3.83024e+07	4.12915e+07	3.80961e+07
M286T956			0.0695559	0.633222	0.190684	286.219	956.491						6.05996e+06	5.42611e+06	2.01735e+06	2.93362e+06	3.4541e+06	2.15479e+06	2.06384e+06	2.73555e+06	1.71418e+06	1.13178e+06	1.02009e+06
M577T63			0.965747	0.0690908	0.19104	576.505	63.1384						3.4958e+08	4.65812e+07	9.2262e+07	3.83911e+06	1.28048e+06	7.06638e+06	2.06139e+07	5.05e+06	5.64036e+07	5.59156e+07	5.59155e+07
M482T203			0.828934	0.333882	0.191259	482.292	202.933						2.37679e+08	7.75926e+07	1.40273e+08	295542	8.06992e+06	5.66458e+07	3.08354e+07	5.66458e+07	2.38775e+06	6.36382e+06	6.31515e+06
M211T68			0.197421	0.433865	0.191361	211.18	67.7125						1.72853e+07	1.98087e+07	3.86852e+06	4.17135e+06	6.851e+06	5.87731e+06	2.30145e+06	4.55226e+06	4.63248e+06	4.67026e+06	4.1022e+06
M186T277			0.525008	0.323486	0.191659	186.112	276.76						5.53337e+06	1.23622e+07	4.75155e+07	6.82141e+07	3.21093e+06	1.07514e+07	7.06495e+06	2.21986e+07	3.79995e+07	4.40089e+07	4.40033e+07
M310T90			0.210353	1.99552	0.191693	310.06	89.8458						4.26664e+06	566325	254824	2.30824e+06	2.38484e+06	5.07254e+06	5.22071e+06	2.08085e+06	2.09257e+06	2.09782e+06	1.76943e+06
M759T990			0.14347	0.60439	0.191748	758.568	990.159						9.08391e+06	5.79224e+06	7.29639e+06	1.7694e+07	5.9358e+06	5.57366e+06	6.93941e+06	5.64603e+06	1.14107e+07	7.41792e+06	1.04002e+07
M389T188			0.249099	0.569929	0.192055	389.291	188.423						2.02102e+07	3.98103e+06	1.99354e+07	1.6918e+07	3.26335e+06	1.01991e+07	1.40916e+07	7.23694e+06	8.27615e+06	7.28425e+06	7.0782e+06
M390T82			0.218441	1.29874	0.192235	390.308	82.4993						3.66855e+06	6.91431e+06	8.54865e+06	9.29938e+06	7.24952e+06	1.07002e+07	9.7244e+06	9.25022e+06	7.89409e+06	7.57842e+06	7.89685e+06
M682T52			0.482197	1.34856	0.192292	681.527	52.276						2.08026e+07	2.01817e+07	2.80095e+07	4.99606e+07	3.88966e+07	4.21321e+07	4.17799e+07	3.76083e+07	4.46746e+07	4.47032e+07	4.10335e+07
M639T53_2			0.136413	1.34355	0.19235	639.31	52.8048						1.58612e+06	3.44088e+06	5.73411e+06	4.28136e+06	4.74848e+06	4.91569e+06	5.47723e+06	5.06895e+06	4.58738e+06	4.58649e+06	4.4006e+06
M246T527_1			0.0784343	1.20232	0.1928	246.109	527.153						1.31216e+06	1.31048e+06	1.07767e+06	927266	1.6995e+06	1.29108e+06	1.4763e+06	1.09698e+06	1.22599e+06	690848	1.31348e+06
M341T48			0.14249	1.55416	0.192999	341.137	48.3348						1.29517e+06	1.46679e+06	684314	3.28499e+06	3.1339e+06	2.75499e+06	2.82933e+06	1.74326e+06	2.0654e+06	2.13895e+06	2.06598e+06
M98T71			0.379528	0.505453	0.193061	98.072	70.5247						1.92663e+08	6.74495e+07	6.33527e+07	8.78455e+07	2.57872e+06	6.51048e+07	7.59785e+07	6.42359e+07	7.64975e+07	7.51585e+07	6.88729e+07
M156T405			4.37294	1.24716	0.193315	156.076	405.399						3.27633e+09	2.38332e+09	1.60507e+09	1.99189e+09	3.33797e+09	2.7508e+09	2.62849e+09	2.82721e+09	3.79243e+09	4.03059e+09	4.55596e+09
M496T74			0.171293	1.53922	0.193429	496.272	74.0031						2.59614e+06	839304	2.03075e+06	3.18818e+06	1.50853e+06	4.19904e+06	3.60592e+06	4.00745e+06	2.60206e+06	2.611e+06	2.75118e+06
M357T43			0.178481	2.00232	0.193465	357.134	42.8247						1.63533e+06	1.17905e+06	389815	3.25956e+06	1.78305e+06	2.43262e+06	5.94269e+06	2.78414e+06	2.06161e+06	2.06166e+06	2.02042e+06
M601T64			0.748286	0.153168	0.193556	600.505	63.5213						2.29912e+08	3.54125e+07	6.60012e+07	1.09158e+07	5.69546e+06	1.22267e+07	1.72992e+07	1.71992e+07	5.34794e+07	5.34264e+07	5.66336e+07
M319T63			0.675675	0.50308	0.19358	319.226	63.2968						1.67567e+08	2.55407e+08	1.01217e+08	4.49574e+07	5.9445e+07	8.76278e+07	3.09624e+07	1.08292e+08	8.41849e+07	8.41959e+07	8.61332e+07
M277T76			1.16204	0.325599	0.193681	277.235	76.4						6.87035e+06	2.10281e+08	1.94823e+08	4.39236e+07	5.54777e+07	3.97247e+07	3.98603e+07	1.33774e+07	3.03836e+07	3.1316e+07	3.13113e+07
M256T175			0.411451	0.652923	0.19373	256.263	174.548						4.62075e+07	1.91188e+07	6.05238e+07	4.51176e+07	3.1657e+07	1.77013e+07	4.11962e+07	2.10742e+07	4.34701e+07	4.34293e+07	4.03341e+07
M157T380			1.16179	1.89831	0.193751	157.081	379.72						1.28527e+07	9.95064e+07	2.64171e+08	9.63047e+07	1.0976e+08	3.48137e+08	2.47014e+08	1.92679e+08	3.016e+08	4.12549e+08	3.02041e+08
M388T166			0.658856	0.491055	0.194101	388.253	165.726						1.2482e+08	2.52246e+08	8.73205e+07	5.58101e+07	3.95261e+07	4.03739e+07	9.06458e+07	8.48993e+07	1.20163e+08	1.02839e+08	1.20126e+08
M432T966			0.199392	2.14893	0.194154	432.179	966.158						3.07227e+06	4.82905e+06	3.18908e+06	3.2605e+06	1.21982e+07	2.53455e+06	1.28596e+07	3.24678e+06	7.32253e+06	5.75134e+06	5.79356e+06
M172T70			0.172659	1.42805	0.194404	172.152	70.3478						2.97195e+06	3.89975e+06	2.75668e+06	5.24411e+06	7.66965e+06	5.33107e+06	3.11935e+06	5.11867e+06	4.13447e+06	4.13213e+06	3.74774e+06
M157T86			0.393074	0.666588	0.194534	157.075	85.573						6.31815e+07	1.21964e+08	6.75728e+07	6.81261e+07	5.5734e+07	3.83059e+07	3.37626e+07	8.60689e+07	8.54111e+07	8.62857e+07	8.54039e+07
M163T418			0.296741	1.52063	0.195007	163.115	417.683						1.84966e+07	2.17851e+06	1.11785e+07	1.10743e+07	2.03619e+07	1.22368e+07	1.41763e+07	1.85025e+07	1.30368e+07	1.04186e+07	1.31834e+07
M292T911			0.187226	0.96641	0.1951	292.126	911.414						1.78761e+07	1.95537e+07	1.92427e+07	1.93063e+07	1.8576e+07	1.77019e+07	1.85301e+07	1.86186e+07	1.48261e+07	1.49828e+07	1.24734e+07
M97T222			0.148141	1.63159	0.19512	97.0287	221.704						1.70479e+06	2.43643e+06	1.24264e+06	2.70029e+06	2.31333e+06	2.45575e+06	2.70811e+06	5.71284e+06	5.66042e+06	3.50975e+06	3.19503e+06
M240T81			0.340241	1.71532	0.195267	240.195	80.6775						9.84957e+06	9.47484e+06	7.61866e+06	1.11056e+07	2.98437e+07	1.44873e+07	1.09974e+07	9.93717e+06	1.17199e+07	1.17183e+07	1.20004e+07
M156T495			3.7139	0.529223	0.195303	156.076	494.622						1.57282e+09	1.79077e+09	3.45554e+09	1.22878e+09	2.68886e+07	9.44817e+08	2.07298e+09	1.21446e+09	1.8982e+09	1.83216e+09	2.05182e+09
M129T529			0.41476	0.445325	0.195493	129.139	529.288						1.00156e+07	8.06935e+06	3.37505e+07	1.1834e+07	6.08191e+06	5.22795e+06	7.74739e+06	9.29641e+06	9.96057e+06	1.16104e+07	1.16187e+07
M133T221			0.16881	0.565489	0.195676	133.101	221.23						5.06073e+06	4.85417e+06	9.6858e+06	6.82973e+06	2.1977e+06	4.85417e+06	7.68681e+06	207437	4.3739e+06	3.78571e+06	3.85968e+06
M202T55			0.956483	5.34506	0.196003	202.162	55.1149						2.2879e+07	1.08502e+07	1.39666e+07	2.42895e+07	2.56587e+08	4.84903e+07	4.96686e+07	3.00203e+07	5.09322e+07	5.07759e+07	5.07752e+07
M583T55			0.102472	1.22139	0.196162	583.435	54.7409						2.54565e+06	3.44531e+06	3.58414e+06	3.1768e+06	4.33155e+06	2.7542e+06	3.76771e+06	4.72159e+06	3.83861e+06	3.8459e+06	3.277e+06
M172T497			0.597776	1.62871	0.196425	172.108	497.431						4.61247e+06	5.1241e+07	1.02331e+07	4.51661e+07	4.92284e+07	4.3402e+07	4.11667e+07	4.74012e+07	5.07891e+07	5.07838e+07	5.1702e+07
M250T410			0.0350861	0.817068	0.197254	250.177	410.129						1.18818e+06	747165	1.17842e+06	922796	871509	954557	843145	628933	455691	353948	352162
M322T63			0.60639	1.67424	0.197982	322.273	63.0466						1.94353e+07	1.91492e+07	1.61038e+07	5.99109e+07	5.83129e+07	5.43338e+07	5.60522e+07	2.31671e+07	4.37216e+07	4.3707e+07	4.5158e+07
M259T768			0.257074	1.29136	0.19852	258.916	767.673						1.3959e+07	1.19257e+07	1.32316e+07	8.55032e+06	2.11973e+07	1.56034e+07	1.26009e+07	1.21532e+07	9.95056e+06	1.02112e+07	1.02119e+07
M345T72			0.333029	1.8485	0.198788	345.205	71.5528						7.2585e+06	5.85061e+06	1.25495e+07	1.2394e+07	9.02203e+06	1.3514e+07	1.47064e+07	3.30979e+07	1.42355e+07	1.42521e+07	1.33623e+07
M194T63			0.375742	1.47704	0.198877	194.154	63.4926						1.2041e+07	1.53489e+07	4.70773e+06	1.21924e+07	2.32271e+07	1.89795e+07	1.11766e+07	1.20349e+07	1.16547e+07	1.16221e+07	1.06958e+07
M100T768			0.258082	0.650101	0.199363	100.112	767.917						6.6615e+07	6.15683e+07	4.48012e+07	1.06998e+08	7.74737e+07	3.74059e+07	3.46096e+07	3.25274e+07	5.79371e+07	5.94331e+07	4.47941e+07
M123T58_1			0.519491	0.642062	0.199466	123.08	57.9925						7.14767e+07	1.08062e+08	5.72854e+07	4.30374e+07	7.21639e+07	3.20907e+07	2.60855e+07	4.93487e+07	5.37927e+07	5.39448e+07	5.88672e+07
M340T215			0.341015	0.569592	0.199487	340.292	215.292						7.19096e+06	1.03432e+07	2.87616e+07	2.01628e+07	9.25904e+06	1.01254e+07	7.44615e+06	1.10237e+07	7.43408e+06	2.96406e+06	6.41914e+06
M323T49			0.110457	3.5543	0.199707	323.167	49.4868						589801	141645	175344	620509	770861	524688	3.34214e+06	790789	282330	256209	256305
M118T147			0.994651	1.8803	0.200175	118.123	146.84						1.06962e+08	1.22831e+08	4.87393e+07	7.65497e+07	2.6016e+08	1.12482e+08	4.81888e+07	2.46831e+08	7.5334e+07	8.08666e+07	8.78487e+07
M309T54_1			0.202864	0.786595	0.20038	309.242	53.5405						2.50213e+07	2.10719e+07	2.76576e+07	1.58282e+07	1.48593e+07	1.64428e+07	1.53185e+07	2.38418e+07	1.99324e+07	2.0663e+07	2.06649e+07
M809T237_2			0.486457	4.50975	0.200818	808.578	236.868						1.53719e+06	2.55801e+06	1.75057e+06	1.16043e+07	2.76514e+06	1.9641e+07	4.89166e+07	7.37282e+06	7.0983e+06	2.34734e+06	6.39702e+06
M747T202			0.129588	0.684325	0.200929	746.564	202.13						5.93457e+07	7.94246e+07	2.9075e+07	4.16344e+07	3.81458e+07	4.16344e+07	3.80874e+07	2.54845e+07	3.18125e+07	3.54697e+07	3.78644e+07
M140T195_2			0.883912	4.55731	0.201032	140.045	195.478						1.62333e+07	2.70089e+07	2.92616e+07	1.29823e+07	1.48233e+07	6.40505e+06	1.43647e+08	2.24711e+08	1.59732e+07	1.84043e+07	1.83463e+07
M430T911			0.253167	1.08669	0.201146	430.161	911.389						2.17339e+07	2.46952e+07	2.78442e+07	2.37369e+07	2.82885e+07	2.46282e+07	2.68329e+07	2.67566e+07	1.62115e+07	1.35511e+07	1.41582e+07
M295T63_3			1.00421	1.78783	0.201674	295.245	63.0466						3.72221e+07	3.84172e+07	3.78114e+07	1.6832e+08	1.58681e+08	1.44352e+08	1.35644e+08	6.50808e+07	1.04529e+08	1.02928e+08	1.04577e+08
M626T55			0.224305	1.32222	0.201921	625.542	55.2185						6.58087e+06	4.83835e+06	4.84319e+06	7.2429e+06	5.87704e+06	9.14755e+06	1.03552e+07	5.69944e+06	1.12994e+07	1.09436e+07	1.0921e+07
M355T35			0.0865348	1.34631	0.201971	355.157	34.8796						896160	1.01538e+06	343433	954086	948249	967822	974355	1.42995e+06	989874	856359	992620
M104T578			0.546832	0.610597	0.202079	104.071	577.589						9.90997e+07	1.25533e+08	1.09349e+08	3.81326e+07	4.39273e+07	3.12213e+07	1.05571e+08	4.64924e+07	6.10012e+07	6.07912e+07	7.70918e+07
M239T773			0.332638	0.480431	0.202082	239.001	773.077						1.61479e+08	3.83064e+07	4.11921e+07	7.68684e+07	4.06051e+07	3.78125e+07	4.31887e+07	3.10964e+07	5.53862e+07	8.84953e+07	6.10043e+07
M185T73_2			0.31098	2.35894	0.202429	185.153	73.1791						4.87014e+06	5.42852e+06	3.91706e+06	6.26082e+06	2.63687e+07	9.52005e+06	6.92937e+06	5.4847e+06	8.84236e+06	8.83785e+06	8.21428e+06
M326T95			0.451322	1.65736	0.202626	326.251	94.961						1.92686e+07	1.55066e+07	3.85713e+06	1.18872e+07	3.48449e+07	1.84345e+07	1.30315e+07	1.74183e+07	1.55339e+07	1.50129e+07	1.55162e+07
M328T81			0.30326	2.4694	0.202632	328.234	80.7599						3.99633e+06	5.72471e+06	2.58501e+06	3.258e+06	3.76877e+06	1.23543e+07	1.95189e+07	2.79193e+06	7.66012e+06	9.41714e+06	7.52977e+06
M184T265			0.330372	0.466071	0.202651	184.096	264.896						3.37982e+07	2.5139e+07	1.2503e+07	1.14933e+07	2.41638e+07	779656	1.28104e+07	899073	1.68146e+07	1.62674e+07	1.62553e+07
M159T292			0.323564	1.63937	0.202764	159.093	291.969						4.73593e+06	6.17298e+06	1.17798e+07	1.22612e+07	5.56447e+06	1.57338e+07	1.39212e+07	2.20761e+07	1.22633e+07	9.67543e+06	9.64149e+06
M87T94_1			0.143517	2.18374	0.202866	86.8046	93.825						654257	655467	1.02996e+06	1.97478e+06	703067	1.82488e+06	2.21849e+06	4.67523e+06	1.77932e+06	958211	1.79358e+06
M156T241			0.166889	0.625772	0.203111	156.132	241.067						1.37612e+07	9.71373e+06	7.59582e+06	5.59492e+06	1.01456e+07	6.00128e+06	4.43247e+06	2.36495e+06	7.59026e+06	8.38967e+06	7.96417e+06
M733T52			0.634191	1.38367	0.203296	732.552	52.3984						5.00656e+07	3.86124e+07	1.97838e+07	5.24449e+07	6.32035e+07	6.57421e+07	3.23241e+07	6.13716e+07	4.6995e+07	4.69939e+07	4.59181e+07
M162T466			0.481502	0.775541	0.203433	162.112	465.994						1.11715e+08	1.40064e+08	1.16419e+08	1.90845e+08	8.96583e+07	1.26445e+08	8.44419e+07	1.33016e+08	1.06913e+08	6.21693e+07	1.08582e+08
M600T63			1.12833	0.185821	0.203574	599.502	62.7332						5.4395e+08	7.80918e+07	1.5783e+08	3.50219e+07	3.67323e+07	3.04512e+07	4.04832e+07	4.37579e+07	1.25592e+08	1.25597e+08	1.268e+08
M255T56_1			0.267867	0.371419	0.203706	255.195	55.755						6.29626e+06	2.50877e+06	1.41718e+07	2.31065e+06	1.6279e+06	2.90497e+06	2.24549e+06	2.61389e+06	2.83848e+06	2.78967e+06	2.83938e+06
M301T89			0.330955	1.2758	0.203727	301.215	89.0207						1.47204e+07	1.27737e+07	2.51272e+07	2.79864e+07	2.45095e+07	2.42346e+07	2.54673e+07	2.86284e+07	2.30369e+07	2.33243e+07	2.04357e+07
M268T59			0.316414	0.698012	0.204341	268.263	59.3241						1.0608e+07	3.38991e+07	3.44521e+07	3.00319e+07	1.79738e+07	1.75924e+07	1.76301e+07	2.28808e+07	2.46902e+07	2.46888e+07	2.64811e+07
M137T331			1.61335	2.26456	0.204616	137.046	331.012						1.12626e+08	3.44382e+08	1.64046e+08	1.84988e+08	5.39068e+08	2.01982e+08	9.08617e+08	1.75663e+08	2.07549e+08	2.06453e+08	2.19799e+08
M171T361			0.53236	1.82521	0.204651	171.095	361.017						2.00499e+07	1.06894e+07	2.22177e+07	2.49768e+07	1.02884e+07	3.47099e+07	3.38521e+07	6.33951e+07	2.5804e+07	1.72875e+07	2.70267e+07
M390T62			0.340988	1.50352	0.204765	390.321	62.1017						8.25681e+06	1.53329e+07	8.68071e+06	1.17718e+07	7.47058e+06	1.4424e+07	2.19443e+07	2.23793e+07	2.18573e+07	2.13555e+07	2.1854e+07
M269T336			0.057462	0.680061	0.204922	269.116	336.293						1.07111e+06	615728	1.2187e+06	455963	615728	460953	509424	699924	498035	246781	380654
M289T74_1			0.0928812	0.721444	0.204967	289.216	74.1828						9.05157e+06	1.04975e+07	6.95525e+06	5.02876e+06	4.31954e+06	4.78526e+06	5.06697e+06	8.5776e+06	7.94908e+06	7.97786e+06	8.47752e+06
M156T79_2			0.347257	1.54305	0.205013	156.138	79.1139						2.46491e+07	1.26387e+07	2.45593e+07	1.62945e+07	5.00791e+07	2.06922e+07	2.78376e+07	2.1967e+07	2.95401e+07	2.99951e+07	2.95408e+07
M348T62			0.16403	0.816006	0.205112	348.289	62.0782						2.88637e+07	2.70462e+07	2.19139e+07	2.57601e+07	1.71856e+07	3.00532e+07	1.94613e+07	1.78249e+07	2.92031e+07	2.88634e+07	2.92018e+07
M184T58_3			0.258586	0.687558	0.205658	184.075	57.8878						9.87193e+06	9.68589e+06	2.20627e+07	1.34077e+07	1.19507e+07	8.41199e+06	9.42871e+06	8.04367e+06	8.70696e+06	1.22638e+07	9.05765e+06
M128T773			0.600171	1.80833	0.205812	128.07	772.843						3.92613e+07	2.79317e+07	3.51065e+07	3.28553e+07	3.60488e+07	4.53711e+07	4.4922e+07	1.18063e+08	3.37874e+07	3.30524e+07	3.39227e+07
M115T87			0.275823	1.54883	0.205921	115.054	86.8586						7.59974e+06	7.55881e+06	7.04262e+06	9.00889e+06	6.98425e+06	1.13897e+07	9.32645e+06	2.06387e+07	9.06055e+06	8.75543e+06	8.76085e+06
M166T958			0.46801	0.361243	0.205948	166.122	958.184						1.80795e+07	5.28602e+06	4.12546e+07	8.10765e+06	7.4241e+06	5.31102e+06	7.844e+06	5.69329e+06	4.66891e+07	6.83415e+07	6.7776e+07
M493T185			0.185972	0.650042	0.206005	493.303	184.704						4.43426e+07	1.99927e+07	2.65276e+07	1.90922e+07	2.0446e+07	2.59286e+07	1.50544e+07	1.00464e+07	2.36493e+07	2.63372e+07	2.63741e+07
M163T90			0.219871	1.25104	0.206185	163.111	89.932						7.56056e+06	1.00759e+07	7.83321e+06	7.33623e+06	1.28998e+07	1.17555e+07	9.36942e+06	7.01673e+06	7.91423e+06	7.51448e+06	7.93282e+06
M143T265			0.838586	2.202	0.206333	143.118	264.976						6.41843e+07	9.94118e+07	1.10609e+07	1.67224e+07	1.06166e+08	2.44216e+07	1.9423e+08	9.65995e+07	2.57759e+07	6.33669e+07	6.33737e+07
M247T308_2			0.144471	1.29393	0.20692	247.176	307.803						2.87353e+06	2.87353e+06	1.62718e+06	2.75234e+06	2.87353e+06	3.54583e+06	4.33591e+06	2.34776e+06	2.2417e+06	2.87353e+06	3.26397e+06
M140T423			0.374955	1.4393	0.207085	140.011	423.201						1.12047e+07	2.72476e+07	8.87005e+06	1.7958e+07	3.03462e+07	1.59761e+07	2.30942e+07	2.45416e+07	1.8623e+07	2.15108e+07	2.15545e+07
M209T156			0.182545	1.99527	0.207211	209.128	156.418						2.9662e+06	3.67164e+06	3.28864e+06	1.07258e+06	2.15189e+06	3.14269e+06	1.03561e+07	6.29547e+06	3.37086e+06	3.48498e+06	3.48486e+06
M261T62			0.927122	1.29924	0.207252	261.221	62.0871						7.96142e+07	1.46514e+08	1.32958e+08	2.201e+08	2.10902e+08	1.65883e+08	1.97876e+08	1.7784e+08	1.93562e+08	1.96434e+08	1.96448e+08
M223T63			0.378799	0.597164	0.207319	223.169	62.8265						1.22323e+07	2.16039e+07	4.13472e+07	3.60911e+07	2.80373e+07	1.60521e+07	1.51616e+07	7.19811e+06	1.55567e+07	1.73618e+07	1.73614e+07
M438T184			0.211892	1.58986	0.207393	438.297	184.155						4.80024e+06	6.78518e+06	5.53978e+06	4.52828e+06	6.26099e+06	6.47584e+06	1.52134e+07	6.47584e+06	6.47584e+06	4.47151e+06	4.20739e+06
M137T63			0.583468	1.68724	0.207432	137.132	62.8995						2.07917e+07	4.41864e+07	2.84155e+07	3.61486e+07	9.81464e+07	4.91892e+07	3.938e+07	3.18536e+07	3.68603e+07	3.67586e+07	3.86778e+07
M227T956			0.0855448	1.55123	0.2076	227.211	956.159						990035	1.5646e+06	1.66835e+06	933529	3.39577e+06	1.48057e+06	1.5663e+06	1.55633e+06	1.6225e+06	1.44101e+06	1.56606e+06
M521T410_2			0.051438	0.715062	0.208088	520.861	409.856						977574	1.7854e+06	1.06604e+06	1.03674e+06	1.32884e+06	789448	689817	671216	873262	923887	611079
M122T123			0.549967	0.682167	0.208253	122.072	122.66						1.71936e+08	8.47321e+07	1.41637e+08	1.24455e+08	5.99719e+07	6.05183e+07	7.86796e+07	1.5744e+08	1.19163e+08	1.19735e+08	1.19162e+08
M135T37			0.18165	0.471662	0.209371	135.117	36.9388						5.265e+06	2.55674e+07	6.99408e+06	1.40089e+07	3.56856e+06	7.03798e+06	3.67215e+06	1.01701e+07	1.35764e+07	8.99539e+06	1.36329e+07
M221T322			0.0809707	1.84562	0.209377	221.113	322.143						443972	474102	924911	937066	984906	885646	797705	2.46267e+06	929242	984906	1.00884e+06
M217T938			0.0567032	0.763472	0.210001	217.179	938.279						3.5707e+06	4.1673e+06	2.59392e+06	3.85311e+06	2.46145e+06	1.57415e+06	2.84876e+06	3.94553e+06	2.67016e+06	1.957e+06	2.58016e+06
M320T63			0.436436	1.38447	0.210351	320.257	63.0685						2.38862e+07	1.69198e+07	1.26913e+07	2.53976e+07	3.20157e+07	3.52353e+07	2.72777e+07	1.46985e+07	2.47789e+07	2.42079e+07	2.41974e+07
M95T74			0.323211	0.514518	0.210524	95.0494	73.7463						2.13191e+07	4.87742e+07	1.51238e+07	1.37929e+07	2.04154e+07	1.00041e+07	1.11222e+07	9.40084e+06	1.79109e+07	1.79074e+07	1.85032e+07
M156T267			0.446651	2.34072	0.210667	156.084	266.537						1.25419e+06	1.82345e+06	1.20144e+07	1.6591e+07	1.47759e+06	2.28476e+07	3.28099e+07	1.70259e+07	1.72661e+07	1.39905e+07	1.78716e+07
M113T291_2			0.416795	1.84027	0.210881	113.107	290.774						4.39321e+06	6.31883e+06	7.42766e+06	2.18373e+07	8.33088e+06	2.11257e+07	1.48393e+07	2.92725e+07	7.96782e+06	1.00857e+07	1.00651e+07
M129T323			0.357244	0.644665	0.211115	129.102	322.914						2.70008e+07	2.47568e+07	2.82364e+07	1.27237e+07	2.79603e+07	1.05616e+07	6.2907e+06	1.49592e+07	1.22619e+07	2.62258e+07	1.42211e+07
M488T60			1.49695	7.17678	0.211525	488.178	59.7736						648401	308412	1.35443e+08	2.31107e+07	1.66398e+08	1.75717e+08	7.92973e+08	9.68283e+06	6.18959e+07	6.1896e+07	6.17991e+07
M270T986			0.230292	1.76566	0.211678	270.144	986.216						4.31877e+06	6.72026e+06	4.92361e+06	4.42976e+06	4.83583e+06	4.63139e+06	1.61839e+07	1.03551e+07	5.81956e+06	5.62858e+06	5.35104e+06
M173T96			0.193623	1.4054	0.21192	173.134	95.593						6.67881e+06	1.29105e+07	2.1633e+07	9.90514e+06	2.25058e+07	1.63598e+07	1.9113e+07	1.38759e+07	3.53484e+07	1.80979e+07	3.96716e+07
M114T195			0.347348	1.95771	0.212142	114.091	194.644						4.66307e+06	1.13899e+07	1.02472e+07	1.42667e+07	1.75536e+07	1.41942e+07	3.90529e+07	8.61749e+06	3.81413e+07	2.53857e+07	6.40004e+07
M357T75			0.0927817	0.570085	0.212396	357.205	74.7002						9.59081e+06	5.17877e+06	4.2373e+06	2.41442e+06	2.01655e+06	3.45496e+06	2.0725e+06	4.66794e+06	4.72467e+06	4.94227e+06	4.73079e+06
M142T85			0.349589	0.288621	0.21249	142.068	84.9591						2.05678e+07	5.69164e+07	6.54312e+06	8.16625e+06	8.98747e+06	4.79505e+06	5.46345e+06	7.36301e+06	1.62011e+07	1.62736e+07	1.62011e+07
M365T188			0.833969	0.339685	0.212492	365.231	188.034						2.73737e+07	2.27088e+07	1.26913e+08	3.50518e+07	1.90017e+07	1.59252e+07	2.83287e+07	8.77365e+06	5.21031e+07	4.1074e+07	5.22857e+07
M304T941			0.282605	1.57353	0.212664	304.124	940.992						8.60207e+06	7.35383e+06	6.84887e+06	9.27322e+06	9.223e+06	1.53647e+07	5.61023e+06	2.02778e+07	7.88862e+06	7.18558e+06	6.74153e+06
M347T116			0.183885	1.64372	0.212755	347.221	116.305						2.30251e+06	1.73667e+06	8.85811e+06	6.71193e+06	7.16106e+06	6.17239e+06	6.48608e+06	1.24125e+07	5.63995e+06	6.4811e+06	6.48001e+06
M559T54			0.248329	1.58211	0.212835	559.435	54.3552						8.34493e+06	7.28589e+06	7.18912e+06	6.58093e+06	7.44583e+06	8.85519e+06	9.53523e+06	2.06793e+07	8.52499e+06	9.3523e+06	8.54544e+06
M687T232			0.0609572	0.547208	0.212884	687.45	232.311						7.36393e+06	5.76449e+06	2.08158e+06	2.06511e+06	1.44016e+06	3.36179e+06	1.9191e+06	2.73203e+06	1.75855e+06	1.67647e+06	3.01632e+06
M128T196			0.255389	0.564434	0.212933	128.082	196.33						2.6172e+07	2.00947e+07	1.1059e+07	1.33057e+07	2.20185e+07	6.76502e+06	1.66589e+06	9.41749e+06	1.5425e+07	1.62314e+07	1.57162e+07
M490T249			0.087153	0.649069	0.213068	490.288	248.589						1.6205e+06	2.53377e+06	3.02095e+06	1.03694e+06	1.01388e+06	2.09165e+06	957025	1.26771e+06	1.57967e+06	1.21247e+06	1.19855e+06
M312T954			0.336392	1.40467	0.21329	312.155	954.482						2.10665e+07	1.04707e+07	1.07816e+07	1.0585e+07	1.22464e+07	1.55545e+07	2.217e+07	2.43415e+07	1.04664e+07	1.05785e+07	9.71393e+06
M390T195			0.161795	0.57703	0.213686	390.296	195.48						2.95945e+06	1.2955e+06	6.71326e+06	5.06878e+06	2.33631e+06	1.54504e+06	2.49735e+06	2.87513e+06	2.24433e+06	2.03912e+06	2.05214e+06
M87T154			0.705624	2.10827	0.213932	87.0556	154.047						3.41008e+07	4.5602e+07	2.64906e+07	2.76305e+07	2.51127e+07	4.13901e+07	7.16445e+07	1.43989e+08	4.14536e+07	3.90492e+07	3.942e+07
M182T74			0.525942	2.16932	0.213984	182.154	73.6551						1.81504e+07	1.46373e+07	2.77779e+07	2.94852e+07	1.04468e+08	3.32681e+07	3.08863e+07	2.67265e+07	4.23075e+07	4.04158e+07	4.23161e+07
M230T243_1			0.519409	2.43839	0.214036	230.138	243.373						1.82499e+06	3.54318e+06	1.60896e+07	2.05522e+07	4.19616e+06	3.8548e+07	4.56659e+07	1.40265e+07	1.26881e+07	7.39587e+06	1.24551e+07
M129T519			0.366022	1.30437	0.214268	129.102	518.983						2.31624e+07	2.57118e+07	2.47816e+07	2.07162e+07	2.32351e+07	3.15647e+07	2.35117e+07	4.47842e+07	2.06523e+07	1.85735e+07	1.86197e+07
M282T220			0.645794	1.61205	0.214357	282.278	219.616						3.01106e+07	7.98026e+06	5.4845e+07	5.68322e+07	3.37271e+07	7.40783e+07	4.82713e+07	8.53571e+07	4.6002e+07	2.26102e+07	3.82666e+07
M118T527			0.803075	1.39754	0.215195	118.086	526.957						1.34129e+08	1.35529e+08	1.41348e+08	8.29868e+07	2.616e+08	1.35679e+08	1.79775e+08	1.13321e+08	1.36302e+08	1.37039e+08	1.34199e+08
M440T82			0.261323	0.238191	0.215644	440.336	82.3308						2.96187e+07	6.30353e+06	9.28392e+06	1.0403e+06	2.87988e+06	428650	5.92457e+06	1.78239e+06	6.55223e+06	6.46936e+06	6.6499e+06
M136T355			0.493204	1.29823	0.215651	136.062	355.273						3.60271e+07	3.38965e+07	2.67548e+07	2.74818e+07	2.93465e+07	5.12294e+07	5.11097e+07	2.95036e+07	2.5529e+07	1.948e+07	2.30404e+07
M516T225			0.0728674	0.471605	0.215907	516.271	224.658						5.4874e+06	2.83037e+06	954096	1.79831e+06	1.87624e+06	1.34317e+06	203032	1.79831e+06	895253	944356	1.65085e+06
M181T89			0.134958	0.683835	0.216485	181.122	88.5811						1.05499e+07	1.42644e+07	6.93014e+06	9.94815e+06	1.25564e+07	4.69458e+06	4.84039e+06	6.41951e+06	9.38392e+06	9.39231e+06	7.20303e+06
M659T53			0.930714	1.12629	0.216506	658.539	52.7694						1.58973e+08	1.91995e+08	1.76435e+08	2.06047e+08	1.84594e+08	2.45404e+08	1.96351e+08	1.99731e+08	1.889e+08	1.89149e+08	1.84932e+08
M116T915			0.35729	0.881134	0.216554	116.07	914.723						5.90712e+07	7.27214e+07	6.65163e+07	6.98848e+07	4.57193e+07	6.11973e+07	5.97265e+07	6.96716e+07	5.77481e+07	5.8314e+07	5.47867e+07
M280T85_2			0.179524	2.05521	0.216712	280.12	85.1364						262534	2.77438e+06	121883	2.16873e+06	1.12915e+06	4.29685e+06	3.7696e+06	1.75359e+06	1.62339e+06	1.46386e+06	1.61343e+06
M255T81			0.268164	2.81175	0.216739	255.065	80.658						1.22046e+06	3.10341e+06	694123	5.94991e+06	2.11583e+06	1.54744e+06	1.3866e+07	1.33098e+07	4.7865e+06	5.19044e+06	5.19765e+06
M100T267			0.166792	2.18763	0.216828	100.022	266.805						1.76654e+06	1.06965e+06	1.85671e+06	1.63205e+06	1.18244e+06	3.35726e+06	7.27784e+06	2.01912e+06	1.76724e+06	1.34552e+06	1.45737e+06
M167T944			0.161083	0.439001	0.216951	167.037	944.301						1.91982e+06	1.07125e+06	6.57652e+06	5.33693e+06	1.32427e+06	3.79221e+06	905652	520974	1.53142e+06	1.11109e+06	1.1253e+06
M229T64			0.59135	3.62683	0.217238	229.179	64.4584						5.86513e+06	6.54717e+06	8.78606e+06	1.49885e+07	2.86422e+07	8.24115e+07	1.16486e+07	8.54135e+06	1.32981e+07	1.27085e+07	1.26955e+07
M184T58_1			0.246957	0.554935	0.217364	184.045	57.8878						2.63312e+07	1.15681e+07	2.02526e+07	8.35244e+06	7.91063e+06	7.32775e+06	2.64506e+06	1.90222e+07	5.19306e+06	5.4806e+06	6.44804e+06
M139T119			0.21134	0.913865	0.217556	139.123	118.814						2.71148e+07	2.46045e+07	3.19639e+07	3.11776e+07	2.75899e+07	2.61429e+07	2.56847e+07	2.55499e+07	2.58429e+07	2.5609e+07	2.61682e+07
M86T832			0.30108	0.675877	0.2176	86.0606	832.024						6.52831e+07	1.39263e+08	5.96894e+07	6.69257e+07	5.98909e+07	6.09778e+07	6.13134e+07	4.16424e+07	6.48063e+07	6.46435e+07	6.33412e+07
M169T62			0.32498	1.28947	0.217844	169.122	62.3306						1.43807e+07	1.90523e+07	1.68107e+07	1.95583e+07	2.7492e+07	2.85642e+07	2.02952e+07	1.3656e+07	2.78812e+07	2.83408e+07	3.32739e+07
M143T97_2			0.527557	0.628994	0.218261	143.154	97.473						1.52906e+08	1.48975e+08	1.48497e+08	5.28967e+07	4.59315e+07	8.21632e+07	1.45027e+08	4.34353e+07	9.67282e+07	9.69347e+07	1.02429e+08
M88T71			0.134533	1.3216	0.218272	88.0396	71.3016						3.40523e+06	2.77035e+06	2.8264e+06	2.21057e+06	2.2665e+06	3.12956e+06	4.61739e+06	4.80508e+06	4.1711e+06	4.17287e+06	4.37306e+06
M199T72			0.26098	1.46489	0.218542	199.169	71.5924						6.18305e+06	7.24612e+06	4.84076e+06	1.38916e+07	1.43569e+07	1.07467e+07	7.04644e+06	1.49633e+07	8.64583e+06	1.0342e+07	8.57584e+06
M160T339			0.928644	1.93964	0.218815	160.096	338.735						1.46011e+07	1.79851e+07	7.84022e+07	9.43054e+07	2.31465e+07	8.91086e+07	1.47643e+08	1.38297e+08	6.49041e+07	5.02503e+07	5.11723e+07
M521T959			0.133825	1.87252	0.219038	521.341	958.982						2.73831e+06	4.27753e+06	5.34389e+06	746061	8.84775e+06	5.58254e+06	1.17549e+06	8.93506e+06	1.86725e+06	1.53217e+06	1.53045e+06
M184T465			2.14212	2.85785	0.219192	184.073	464.565						1.10586e+08	1.92314e+08	1.65464e+08	2.28119e+08	1.69508e+08	5.27011e+08	1.15033e+09	1.43593e+08	1.4683e+08	1.19276e+08	1.30273e+08
M126T349			0.619968	1.68368	0.219276	126.103	348.766						1.73462e+07	3.56142e+07	5.68324e+07	3.7906e+07	2.7488e+07	6.84878e+07	1.04968e+08	4.77329e+07	8.99918e+07	9.23152e+07	9.14485e+07
M174T83_2			0.477803	2.55741	0.219315	174.149	82.6308						1.21626e+07	1.00085e+07	1.19302e+07	1.54557e+07	7.36054e+07	2.06135e+07	1.77111e+07	1.48077e+07	2.40299e+07	2.45352e+07	2.40298e+07
M188T77			0.909695	3.38347	0.219368	188.164	77.0158						3.22995e+07	1.83103e+07	3.39587e+07	4.37991e+07	2.74679e+08	5.64628e+07	6.17724e+07	4.14131e+07	7.19493e+07	7.3651e+07	7.3667e+07
M204T183_1			0.462854	1.72171	0.219899	204.086	183.478						6.67469e+06	7.97584e+06	1.03534e+07	3.86384e+07	2.37484e+07	2.4567e+07	2.33566e+07	3.79018e+07	2.58423e+07	2.81847e+07	2.53537e+07
M655T56			0.0593054	0.827696	0.219904	655.49	55.8388						2.27358e+06	1.81729e+06	2.76611e+06	1.83976e+06	1.60579e+06	2.21958e+06	1.85816e+06	1.51472e+06	2.65406e+06	2.52806e+06	2.65763e+06
M297T77			0.15485	2.05067	0.220145	297.205	76.8517						1.65414e+06	2.43189e+06	928285	1.40228e+06	1.5756e+06	1.62684e+06	6.6527e+06	3.30317e+06	4.46061e+06	4.43783e+06	5.6614e+06
M221T958			0.0590137	0.604046	0.220299	221.164	957.58						7.02825e+06	2.61558e+06	2.43193e+06	5.85518e+06	3.83224e+06	2.26477e+06	1.26019e+06	3.47391e+06	2.30002e+06	1.92388e+06	1.91546e+06
M232T83_2			0.669883	5.10712	0.220475	232.155	82.9725						1.09535e+07	1.01867e+07	6.29676e+06	1.05315e+07	1.33715e+08	2.5166e+07	2.00031e+07	1.50252e+07	2.65441e+07	2.71818e+07	2.65571e+07
M118T967			0.551001	1.2235	0.220476	118.086	966.601						5.52156e+07	5.13367e+07	4.08525e+07	4.38269e+07	7.94075e+07	5.03163e+07	4.93282e+07	5.49193e+07	4.78207e+07	5.72887e+07	4.95498e+07
M98T173			0.598316	1.85601	0.220572	98.0719	172.896						4.42645e+07	3.1936e+07	4.6557e+07	1.67416e+07	8.46211e+07	1.11952e+08	1.931e+07	4.30295e+07	3.59129e+07	4.01765e+07	3.59009e+07
M175T195			0.976965	1.66702	0.220656	175.086	194.583						2.4931e+08	3.56285e+07	2.10691e+08	4.46435e+07	1.7447e+08	1.99588e+08	1.95604e+08	3.30987e+08	2.19919e+08	2.16267e+08	2.13592e+08
M177T188			4.76585	2.39212	0.220761	177.065	188.323						2.71644e+07	5.1887e+07	7.87132e+08	2.13989e+09	5.0177e+07	2.3266e+09	2.49135e+09	2.32276e+09	2.30651e+09	2.29275e+09	2.31467e+09
M330T131			0.929425	2.3791	0.220798	330.336	131.154						3.08343e+07	3.55192e+07	2.25716e+07	4.70803e+07	2.45407e+07	1.5974e+08	2.39709e+07	1.15318e+08	3.15972e+07	3.00779e+07	3.00922e+07
M83T230			0.529252	0.446581	0.220858	83.0859	229.877						1.22196e+07	2.46033e+07	6.24118e+07	5.39113e+07	1.42307e+07	4.11837e+06	4.61303e+07	3.91289e+06	3.01341e+07	2.24566e+07	2.21904e+07
M120T80			0.381515	0.817977	0.221008	120.081	79.8525						5.56814e+07	5.85001e+07	8.00125e+07	6.01459e+07	3.60653e+07	6.55363e+07	4.81372e+07	5.83054e+07	6.12415e+07	5.41847e+07	6.16024e+07
M128T564			0.693673	1.40445	0.22124	128.07	564.214						5.03783e+07	5.57529e+07	6.13825e+07	5.13686e+07	4.50745e+07	1.1902e+08	6.07613e+07	8.2553e+07	5.22492e+07	5.2298e+07	4.90875e+07
M642T53_1			0.550864	1.13679	0.221946	641.513	52.5228						5.04815e+07	6.76235e+07	5.94905e+07	7.55155e+07	6.64494e+07	8.17729e+07	6.90084e+07	7.05022e+07	6.1142e+07	6.11405e+07	6.06649e+07
M191T189			1.01559	1.69589	0.222169	191.081	189.185						3.91145e+07	4.11431e+07	1.29094e+08	1.28428e+08	5.57585e+07	1.5451e+08	1.37626e+08	2.24944e+08	8.78437e+07	9.69869e+07	8.31938e+07
M331T219			0.397404	1.56774	0.222659	331.19	218.962						1.51313e+07	1.51313e+07	1.51313e+07	1.01987e+07	5.99508e+06	2.56958e+07	3.27443e+07	2.27197e+07	1.06007e+07	6.6299e+06	6.46606e+06
M196T98_1			0.413955	0.51099	0.222745	196.097	97.9785						7.1569e+06	9.98508e+06	3.7686e+07	2.33965e+07	1.06841e+07	8.12616e+06	1.0628e+07	1.05336e+07	2.49109e+07	2.46576e+07	2.49177e+07
M189T71			0.282099	6.63852	0.222846	189.102	70.5387						1.63955e+06	1.6598e+06	1.41286e+06	1.23241e+06	2.72711e+07	867117	9.93471e+06	1.39048e+06	5.8297e+06	3.86314e+06	3.66156e+06
M360T73			0.121011	0.791683	0.223031	360.252	73.277						5.8974e+06	1.11389e+07	8.40703e+06	1.14298e+07	6.39691e+06	8.84808e+06	7.34188e+06	6.60498e+06	6.36206e+06	7.96997e+06	6.44943e+06
M347T64			0.930832	1.91909	0.223436	347.221	64.4584						4.48387e+07	5.11436e+07	5.70116e+07	8.61755e+07	4.36717e+07	1.0512e+08	8.34716e+07	2.26723e+08	8.61995e+07	6.44611e+07	8.62493e+07
M290T63			0.35102	1.5138	0.223619	290.211	62.5368						3.04666e+06	1.70204e+07	1.12832e+07	2.71866e+07	2.75286e+07	1.86313e+07	2.41143e+07	1.83391e+07	2.00796e+07	2.04905e+07	2.0089e+07
M304T201			0.160504	0.432341	0.224013	304.111	200.603						1.85029e+06	1.49829e+06	5.05778e+06	783338	1.49829e+06	766739	783605	924449	891556	1.45623e+06	970603
M164T376_2			0.266623	0.627035	0.224022	164.109	375.831						3.82002e+07	8.9836e+06	2.93286e+07	4.54231e+07	1.38547e+07	2.34864e+07	2.45875e+07	1.45291e+07	1.52416e+07	1.55424e+07	1.52428e+07
M151T57			0.199265	0.658773	0.224064	151.075	56.8375						1.74707e+07	3.19979e+07	1.80428e+07	9.65907e+06	1.2673e+07	1.65762e+07	9.88633e+06	1.17023e+07	1.62502e+07	1.58491e+07	1.62569e+07
M155T187			0.504055	0.247389	0.224314	155.01	187.36						6.78523e+07	8.2376e+06	3.54204e+07	1.84094e+06	2.07498e+07	4.20742e+06	1.94533e+06	1.13932e+06	3.49427e+07	1.74368e+07	3.44752e+07
M372T61			0.12191	0.759137	0.225	372.289	61.2749						3.26163e+07	1.7568e+07	2.06414e+07	1.98909e+07	1.53075e+07	2.35388e+07	1.33314e+07	1.66887e+07	1.86533e+07	1.86506e+07	1.82059e+07
M252T74_2			0.477669	2.32732	0.225029	252.195	73.6746						1.44768e+07	1.19315e+07	1.10407e+07	1.953e+07	7.37953e+07	1.7101e+07	2.75798e+07	1.41324e+07	2.33898e+07	2.30649e+07	2.30721e+07
M171T760			0.128572	0.750177	0.22509	171.149	759.706						3.81359e+07	2.6794e+07	2.34646e+07	2.74888e+07	1.78961e+07	3.46217e+07	1.6577e+07	1.7838e+07	4.57848e+07	4.15684e+07	3.77618e+07
M295T88			0.592977	0.654274	0.225091	295.226	88.1696						7.61244e+07	2.06592e+08	1.19165e+08	7.89775e+07	8.50916e+07	7.52217e+07	8.64868e+07	6.78137e+07	9.3616e+07	9.4006e+07	1.00834e+08
M127T195_2			0.723346	1.9892	0.225392	127.086	194.745						1.49023e+07	2.53139e+07	4.70006e+06	3.95569e+07	9.08084e+06	6.80228e+07	5.99252e+07	3.1005e+07	3.25411e+07	2.37392e+07	2.49841e+07
M397T200			0.216231	2.67924	0.226034	397.294	200.378						1.41482e+06	1.42366e+06	2.77613e+06	5.28942e+06	1.65294e+07	4.67859e+06	6.68741e+06	1.31916e+06	7.07865e+06	6.85144e+06	7.05893e+06
M114T344_2			0.370819	0.321202	0.226457	114.091	344.179						1.48555e+08	6.57439e+07	1.2133e+07	2.20618e+07	9.20601e+06	2.48749e+07	2.47212e+07	2.10147e+07	1.50861e+07	1.43438e+07	1.30625e+07
M794T40			0.0711918	1.98008	0.226834	794.099	39.6795						182694	505921	692678	589435	961334	900530	1.85329e+06	187042	580314	586016	580210
M116T404_1			1.15579	1.29329	0.227276	116.071	403.538						2.77065e+08	1.64034e+08	1.42952e+08	1.30254e+08	2.43442e+08	2.49151e+08	1.72444e+08	2.58762e+08	2.89886e+08	3.07472e+08	3.1931e+08
M279T292			0.184917	2.295	0.227855	279.133	291.652						3.32878e+06	3.32878e+06	1.19284e+06	1.43619e+06	3.32878e+06	2.49908e+06	3.71767e+06	1.17672e+07	2.15205e+06	1.85118e+06	2.01402e+06
M200T41			0.144222	0.695838	0.227861	200.183	41.2998						1.14863e+07	1.34245e+07	8.99102e+06	4.19764e+06	7.93913e+06	6.47255e+06	4.35921e+06	7.74021e+06	9.57195e+06	9.58264e+06	5.77173e+06
M132T491			0.544718	0.741177	0.22804	132.102	491.225						1.57614e+08	1.52254e+08	1.80532e+08	8.96036e+07	1.25438e+08	1.22387e+08	4.77242e+07	1.34338e+08	1.14412e+08	7.97306e+07	1.1513e+08
M218T192			1.66069	1.45448	0.228091	218.092	191.56						3.23476e+08	3.44071e+08	1.46001e+08	1.42343e+08	5.24739e+08	3.01946e+08	2.9389e+08	2.69751e+08	3.00303e+08	3.09503e+08	3.0949e+08
M166T386			0.622631	1.90258	0.22822	166.086	385.552						2.05984e+07	1.44195e+07	2.87967e+07	2.8738e+07	1.99798e+07	8.83238e+07	3.11204e+07	3.6665e+07	3.08704e+07	3.04175e+07	3.08923e+07
M245T77			0.791932	5.36497	0.228578	245.168	77.0412						1.69907e+07	7.71827e+06	9.05769e+06	1.83288e+07	1.96629e+08	3.06563e+07	3.13176e+07	2.08876e+07	3.96715e+07	3.94642e+07	3.94626e+07
M381T198			0.41466	0.586201	0.228734	381.315	197.581						1.7877e+07	4.64034e+07	3.48956e+07	1.76637e+07	3.14774e+07	9.39561e+06	2.08385e+07	6.78003e+06	1.4432e+07	1.83979e+07	1.90737e+07
M886T63			0.534975	1.69089	0.228863	885.545	63.2968						1.95165e+07	1.19856e+07	2.57032e+06	4.4197e+07	3.98e+07	3.78124e+07	1.91157e+07	3.56167e+07	2.7803e+07	2.77421e+07	2.90244e+07
M216T91			0.271579	0.515638	0.228989	216.123	91.0965						8.159e+06	1.92627e+07	1.56797e+07	2.00616e+06	5.11328e+06	3.65764e+06	4.84111e+06	9.64715e+06	9.96034e+06	9.29606e+06	9.85287e+06
M330T954			0.107027	1.3117	0.229111	330.263	954.019						1.66392e+06	1.64135e+06	957958	955300	1.43334e+06	2.34624e+06	1.7305e+06	1.33506e+06	1.27841e+06	1.21225e+06	1.21236e+06
M329T56			0.126588	0.694182	0.229491	329.268	55.8559						3.48844e+06	3.21274e+06	5.89782e+06	6.51165e+06	1.90691e+06	3.80289e+06	5.06185e+06	2.49462e+06	3.35489e+06	3.29526e+06	3.3545e+06
M205T954			0.0478749	0.707023	0.229914	205.097	954.115						609781	639955	778351	1.16944e+06	252415	751759	507273	749277	478697	355065	415584
M147T86			0.348419	0.463685	0.230174	147.08	85.9357						5.42363e+06	8.91898e+06	2.48976e+07	6.60905e+06	4.18369e+06	3.77299e+06	6.84621e+06	6.4567e+06	7.72915e+06	7.72823e+06	7.5618e+06
M211T7			0.115176	1.3745	0.230616	211.082	6.63729						2.226e+06	2.09095e+06	2.81736e+06	2.0401e+06	2.24889e+06	2.56889e+06	4.97509e+06	2.81736e+06	3.37414e+06	3.24122e+06	2.59098e+06
M100T1010			1.0256	1.2002	0.230956	100.112	1009.69						2.34188e+08	2.01975e+08	2.23361e+08	1.87918e+08	2.42555e+08	3.32725e+08	1.86769e+08	2.55046e+08	3.05272e+08	2.67551e+08	3.04089e+08
M538T230			0.0825966	0.745876	0.231059	538.313	229.975						2.14136e+06	1.80205e+06	2.98421e+06	3.89963e+06	1.69237e+06	2.09537e+06	2.6e+06	1.68804e+06	2.1588e+06	1.83444e+06	1.73519e+06
M136T60			0.146847	0.661139	0.231062	136.12	59.7837						2.18234e+07	1.33293e+07	1.78361e+07	1.15516e+07	8.65314e+06	1.91782e+07	2.92984e+06	1.19089e+07	1.23796e+07	8.5639e+06	1.28855e+07
M322T302			0.22755	1.26821	0.23107	322.054	301.753						9.88356e+06	9.88356e+06	9.21508e+06	6.17785e+06	9.88356e+06	1.50426e+07	1.18243e+07	7.83978e+06	9.72457e+06	9.72222e+06	9.52212e+06
M172T254			0.932751	2.07274	0.231202	172.119	253.927						1.38932e+07	1.69668e+07	3.10202e+07	8.55431e+07	1.79717e+07	1.15253e+08	1.18804e+08	5.35414e+07	1.18395e+08	1.48786e+08	1.48763e+08
M273T233_1			0.2315	1.97608	0.23176	273.095	232.641						1.67039e+06	1.83003e+06	4.71452e+06	5.17392e+06	1.20846e+06	4.80144e+06	1.15463e+07	8.90118e+06	3.81766e+06	3.52973e+06	2.82738e+06
M230T452			0.17247	0.792109	0.231774	230.186	452.387						1.4555e+07	1.39279e+07	1.74113e+07	8.2252e+06	1.33051e+07	9.71031e+06	9.55412e+06	1.02988e+07	9.84628e+06	8.0824e+06	7.02198e+06
M161T147			0.552222	1.43451	0.232113	161.093	147.3						4.79545e+07	4.76464e+07	9.5039e+07	3.27504e+07	5.66363e+07	1.13956e+08	6.9891e+07	7.99727e+07	9.11482e+07	9.1141e+07	8.30929e+07
M122T258			0.443401	1.46613	0.23221	122.081	258.196						1.77022e+07	1.48309e+07	2.71405e+07	2.83568e+07	2.04756e+07	3.86242e+07	4.88434e+07	2.11206e+07	2.54678e+07	2.16453e+07	1.8991e+07
M109T307			0.212513	0.721934	0.232225	109.076	306.996						1.54811e+07	1.7425e+07	1.77065e+07	1.66532e+07	1.97102e+06	1.67587e+07	1.65723e+07	1.32595e+07	1.63627e+07	1.79489e+07	2.01534e+07
M112T401			0.135177	1.27746	0.232322	112.022	400.728						1.7037e+06	2.22606e+06	2.98229e+06	3.68864e+06	2.40687e+06	3.6786e+06	3.46985e+06	3.98661e+06	3.74811e+06	3.59708e+06	3.5352e+06
M230T302			0.278804	1.49367	0.232341	230.07	302.348						9.65746e+06	437276	1.22626e+07	1.30525e+07	9.65746e+06	1.23769e+07	1.36974e+07	1.71586e+07	5.6824e+06	6.33572e+06	5.91383e+06
M159T939			0.207313	0.687351	0.232673	159.047	939.003						8.56403e+06	1.31145e+07	1.4372e+07	9.15017e+06	1.06582e+07	1.14292e+06	1.03319e+07	8.93576e+06	7.33204e+06	4.30724e+06	4.55864e+06
M212T98			0.0828552	0.746555	0.232787	212.149	98.251						3.30125e+07	2.97779e+07	1.22751e+07	2.44414e+07	1.63813e+07	2.13077e+07	1.61455e+07	2.04528e+07	2.53553e+07	2.24465e+07	2.24246e+07
M102T279			0.362603	3.08801	0.233263	102.066	278.976						8.04348e+06	3.38153e+06	6.74723e+06	9.24454e+06	4.95892e+07	4.90089e+06	2.58928e+07	4.2803e+06	8.81892e+06	9.88852e+06	9.94637e+06
M225T269			0.0794915	1.27245	0.233481	225.054	269.069						498210	903247	906249	1.30461e+06	903247	1.29077e+06	1.23893e+06	1.16353e+06	643858	699609	383458
M268T49			0.268704	1.93516	0.233716	268.048	49.2109						4.1791e+06	5.33162e+06	393660	8.23854e+06	1.2825e+07	8.68929e+06	1.25987e+07	996397	5.02628e+06	5.68042e+06	5.66584e+06
M218T217			0.248826	1.59355	0.234283	218.12	216.835						257615	8.45754e+06	7.32565e+06	1.08437e+07	8.45754e+06	8.33165e+06	1.66064e+07	9.44621e+06	1.05561e+07	6.41416e+06	6.33635e+06
M350T57			0.0810849	0.673189	0.234297	350.326	56.5069						3.63843e+06	2.32013e+06	3.45173e+06	1.34068e+06	630998	2.15094e+06	2.18134e+06	2.27416e+06	2.87733e+06	2.7625e+06	2.75873e+06
M307T62			0.7289	2.16964	0.234737	307.262	61.8591						2.1739e+07	6.26608e+06	7.66206e+06	7.60475e+07	8.80954e+07	7.68086e+07	7.1396e+07	6.08088e+06	5.20743e+07	5.20718e+07	5.28683e+07
M759T331			0.208515	0.682053	0.235281	758.568	331.473						3.24691e+07	5.21621e+07	2.61347e+07	2.9844e+07	2.62145e+07	1.48493e+07	1.43127e+07	4.0527e+07	7.39799e+06	4.61014e+06	7.36339e+06
M260T74			0.399694	5.28062	0.235522	260.186	73.6005						3.85468e+06	2.23545e+06	2.16574e+06	5.57818e+06	5.18161e+07	7.16608e+06	8.56573e+06	5.50435e+06	1.06814e+07	1.04319e+07	1.04355e+07
M104T86			0.0742887	0.669168	0.235565	104.05	85.573						2.80507e+06	1.56753e+06	2.48559e+06	2.43396e+06	1.87922e+06	522215	955267	2.86131e+06	4.1263e+06	4.12365e+06	4.63098e+06
M113T401_1			0.169695	1.33031	0.235807	113.029	400.73						2.63998e+06	2.93217e+06	6.2205e+06	5.49654e+06	4.13375e+06	6.82078e+06	6.49366e+06	5.55183e+06	4.77445e+06	3.71856e+06	3.50108e+06
M352T74			0.149661	0.689623	0.235891	352.247	74.4138						7.26847e+07	5.06093e+07	3.28366e+07	3.40931e+07	2.57478e+07	3.18691e+07	2.28866e+07	5.06792e+07	3.91216e+07	4.40563e+07	4.04369e+07
M206T936			0.25187	1.97674	0.2359	206.138	935.69						1.53873e+06	4.1417e+06	1.34742e+06	5.4704e+06	3.09295e+06	9.85881e+06	9.68363e+06	2.0704e+06	6.12605e+06	5.29278e+06	5.2855e+06
M265T205			0.0436719	0.582961	0.236368	265.08	205.163						5.31649e+06	2.94315e+06	963309	2.95589e+06	2.48848e+06	1.20726e+06	1.05922e+06	2.34482e+06	1.8862e+06	2.08518e+06	2.09605e+06
M288T151			1.69385	0.714001	0.236892	288.289	150.925						5.24565e+08	5.46256e+08	1.07567e+09	4.75883e+08	4.58692e+08	4.86719e+08	4.08558e+08	5.18405e+08	1.15532e+09	1.14811e+09	1.14798e+09
M124T283			0.124653	0.500495	0.236902	124.112	282.685						6.04123e+06	9.29213e+06	1.3988e+06	3.24802e+06	4.89441e+06	1.92148e+06	1.68316e+06	1.50094e+06	3.07805e+07	2.3563e+07	2.3289e+07
M163T73			0.427932	1.32166	0.237012	163.148	73.3085						1.94973e+07	2.33299e+07	1.61611e+07	3.5746e+07	2.50821e+07	2.41596e+07	3.95597e+07	3.64054e+07	2.28415e+07	2.62847e+07	2.27497e+07
M334T137			0.214555	1.53259	0.237147	334.142	137.49						5.46778e+06	5.58713e+06	1.50798e+07	6.62689e+06	8.16914e+06	9.7106e+06	1.34313e+07	1.88989e+07	1.2274e+07	1.2274e+07	1.2108e+07
M102T77_1			0.261924	1.23784	0.23728	102.037	77.4006						6.79407e+06	1.42286e+07	9.51872e+06	1.47138e+07	1.28115e+07	1.401e+07	1.30831e+07	1.61139e+07	1.26051e+07	1.22813e+07	1.22775e+07
M161T286			0.445074	1.73264	0.237779	161.109	285.657						1.7448e+07	3.07574e+06	5.73292e+06	2.03557e+07	1.7448e+07	3.44033e+07	1.72507e+07	1.16604e+07	2.07399e+07	2.24353e+07	2.13783e+07
M157T942			0.114669	1.62116	0.237923	156.962	941.87						1.57907e+06	1.19702e+06	2.08766e+06	1.32614e+06	1.51817e+06	3.22804e+06	1.15182e+06	4.1368e+06	1.24482e+06	557360	622964
M296T86			1.44352	1.77243	0.23797	296.258	85.6653						2.30938e+07	2.23437e+08	4.28891e+07	2.97044e+08	3.35353e+08	3.16223e+08	2.87515e+08	1.00375e+08	2.72653e+08	3.38828e+08	2.69894e+08
M784T74			0.241127	1.31477	0.237999	783.59	74.0031						1.25789e+07	3.09838e+06	9.92232e+06	1.14051e+07	1.3813e+07	1.19264e+07	1.23126e+07	1.06005e+07	1.05795e+07	1.05912e+07	1.01756e+07
M117T195			0.152749	0.786001	0.238105	117.07	194.542						2.02737e+07	1.43049e+07	1.97964e+07	9.72467e+06	1.07171e+07	1.35816e+07	1.19454e+07	1.41383e+07	1.30257e+07	1.08701e+07	1.29317e+07
M216T76			0.30571	0.663469	0.238121	216.159	76.4						3.25597e+07	1.13836e+07	4.15871e+07	2.701e+07	2.32402e+07	2.45814e+07	1.75213e+07	9.32412e+06	1.39174e+07	1.37178e+07	1.37207e+07
M453T179			0.150179	0.540085	0.238716	453.318	179.196						2.48536e+07	8.69968e+06	1.01442e+07	2.76944e+07	4.76419e+06	1.80873e+07	1.42542e+07	1.45199e+06	1.43132e+07	1.42916e+07	1.29414e+07
M181T717			1.08497	0.569124	0.239269	181.028	716.953						9.82467e+07	9.63113e+07	2.87785e+08	1.12158e+08	6.64406e+07	5.08486e+07	1.0538e+08	1.15676e+08	7.34164e+07	7.46925e+07	7.46929e+07
M148T319			0.628624	1.46484	0.239769	148.004	318.869						3.68695e+07	2.21804e+07	5.56656e+07	5.18593e+07	3.15918e+07	7.70251e+07	8.67642e+07	4.86241e+07	5.93134e+07	5.94157e+07	3.19848e+07
M280T73			2.11814	1.29341	0.239874	280.262	73.4818						3.82281e+08	6.75804e+08	6.17402e+08	1.10907e+09	9.73339e+08	9.56711e+08	8.65254e+08	8.06283e+08	8.70302e+08	8.65272e+08	8.63137e+08
M211T37			0.089282	0.417807	0.240111	211.111	37.2734						608912	3.35965e+06	948776	991125	1.15857e+06	471335	331234	507457	841859	885259	840893
M104T769			0.336437	0.556372	0.240391	104.071	768.625						2.03065e+08	4.42525e+07	5.8901e+07	1.61594e+08	6.30219e+07	5.62193e+07	5.0206e+07	9.08308e+07	7.79425e+07	7.86787e+07	9.43428e+07
M96T402			0.0837263	0.682218	0.240831	96.0559	401.664						1.32664e+07	2.40957e+07	9.25939e+06	1.13418e+07	8.73942e+06	1.22494e+07	1.16805e+07	6.87421e+06	8.87392e+06	9.02479e+06	9.02276e+06
M195T191			0.165837	0.600892	0.240893	195.149	190.981						9.70578e+06	5.21539e+06	1.03281e+07	2.1043e+06	1.87599e+06	4.17557e+06	5.22682e+06	5.15817e+06	4.91988e+06	5.20113e+06	4.93008e+06
M240T254			0.125899	2.43052	0.24135	240.206	254.25						140990	202234	1.05432e+06	1.20707e+06	67745.1	1.9798e+06	3.17872e+06	1.10431e+06	999332	337623	1.02721e+06
M507T195_2			0.350442	0.411258	0.241437	507.367	194.774						4.13474e+07	6.27901e+06	3.10713e+07	4.15563e+06	9.03604e+06	1.35246e+07	5.26747e+06	6.24605e+06	6.63452e+06	6.79777e+06	7.11423e+06
M248T63			0.272365	0.577326	0.241563	248.164	63.2125						3.82738e+06	2.17303e+07	1.86284e+07	1.82222e+07	3.75995e+06	5.83331e+06	8.53431e+06	1.79024e+07	1.7458e+07	1.82009e+07	1.8178e+07
M276T63			0.701953	1.40506	0.241823	276.232	62.7649						3.19989e+07	6.92176e+07	6.26024e+07	1.25888e+08	1.28788e+08	9.03211e+07	1.1047e+08	7.74747e+07	1.02351e+08	9.86848e+07	9.87094e+07
M212T72			0.19742	2.95877	0.242299	212.022	72.0788						1.14987e+06	1.58633e+06	1.7677e+06	3.37543e+06	4.82219e+06	1.51803e+06	1.43881e+07	2.58488e+06	3.00998e+06	2.86826e+06	3.02945e+06
M138T422			0.201122	0.689266	0.242947	138.066	422.057						1.63338e+07	3.15463e+07	2.02705e+07	9.58208e+06	1.186e+07	1.54743e+07	1.32838e+07	1.29603e+07	1.25963e+07	1.22883e+07	1.22898e+07
M286T256			0.321533	0.601078	0.243204	286.112	255.55						1.04841e+07	1.67449e+07	3.12305e+07	1.16526e+07	3.85428e+06	1.47639e+07	1.4242e+07	9.28275e+06	1.32985e+07	2.02251e+07	1.98527e+07
M128T623			0.269569	0.754429	0.243269	128.07	622.829						5.73705e+07	1.06509e+08	5.88391e+07	6.90173e+07	4.44971e+07	5.92194e+07	4.13471e+07	7.50306e+07	6.32427e+07	6.18594e+07	6.18421e+07
M277T62			1.08256	1.39785	0.2433	277.216	62.312						1.09667e+08	1.07907e+08	6.19896e+07	2.23737e+08	2.11197e+08	1.90065e+08	1.74024e+08	1.28253e+08	1.62758e+08	1.58967e+08	1.62754e+08
M83T263			0.361067	0.903104	0.243595	83.0607	263						1.20497e+08	1.20969e+08	9.95172e+07	1.13181e+08	1.07581e+08	1.09776e+08	8.19893e+07	1.10812e+08	8.24702e+07	7.68624e+07	7.68197e+07
M111T261			0.455596	1.29022	0.243865	111.092	261.079						4.95042e+07	4.15768e+07	6.03362e+07	5.83719e+07	1.00369e+08	5.77866e+07	5.36217e+07	5.88971e+07	5.40838e+07	3.76009e+07	3.71522e+07
M336T53			0.252362	1.13301	0.243952	336.261	53.1521						1.38332e+07	1.27082e+07	1.50361e+07	1.5011e+07	1.24431e+07	1.66694e+07	1.60607e+07	1.8942e+07	1.50416e+07	1.49121e+07	1.49151e+07
M205T495			0.108924	0.903047	0.244142	205.154	494.614						1.26983e+07	1.12286e+07	1.27087e+07	9.11687e+06	1.03625e+07	1.06759e+07	1.00309e+07	1.02474e+07	1.0344e+07	7.61052e+06	1.0419e+07
M630T88_2			0.149923	0.762194	0.244277	629.542	87.864						3.94434e+06	6.81933e+06	9.69665e+06	7.83237e+06	4.21635e+06	6.43306e+06	6.00038e+06	4.91474e+06	7.12206e+06	7.12264e+06	7.70608e+06
M169T66			0.250797	2.41023	0.24446	169.158	66.0335						3.71849e+06	3.7505e+06	3.87837e+06	4.30668e+06	2.2097e+07	6.237e+06	6.09586e+06	3.29996e+06	6.38508e+06	6.37928e+06	6.82699e+06
M747T67			0.291824	0.221679	0.244733	746.561	66.7688						4.57116e+07	3.58467e+06	1.30216e+07	4.10346e+06	1.99773e+06	978612	5.71348e+06	6.03438e+06	1.39678e+07	1.13705e+07	1.39911e+07
M181T76_2			0.122241	0.785854	0.244794	181.098	75.5077						7.15871e+06	1.53877e+07	1.07385e+07	1.04675e+07	8.24233e+06	7.94249e+06	1.05501e+07	7.64805e+06	1.10391e+07	1.10388e+07	1.0942e+07
M235T65			0.264765	1.16548	0.244832	235.107	64.5435						1.36035e+07	1.44239e+07	1.6698e+07	1.47027e+07	1.2454e+07	1.8254e+07	1.75073e+07	2.10469e+07	1.57669e+07	1.57598e+07	1.50925e+07
M116T870			0.4637	1.52413	0.244885	116.07	870.224						3.32934e+07	3.69691e+07	3.83514e+07	2.83805e+07	9.30568e+07	3.66922e+07	3.52322e+07	4.38166e+07	3.96275e+07	4.34132e+07	3.95645e+07
M127T943			0.274237	0.493288	0.244886	127.074	943.491						3.42646e+06	4.4616e+06	1.62905e+07	6.1753e+06	4.49187e+06	2.97636e+06	4.39504e+06	3.10995e+06	7.64937e+06	4.19466e+06	4.09767e+06
M247T55			0.459969	0.605318	0.24533	247.173	54.979						5.3408e+07	7.84891e+07	3.8583e+07	2.9907e+07	5.82486e+07	1.5717e+07	9.68835e+06	3.76439e+07	5.23974e+07	5.24153e+07	5.02955e+07
M265T287_2			0.0928966	0.67927	0.245499	265.115	286.635						2.63679e+06	6.3199e+06	3.43666e+06	2.31862e+06	2.63679e+06	2.22713e+06	2.4962e+06	2.63329e+06	1.74615e+06	1.76518e+06	787982
M203T222			0.105129	0.79199	0.245707	203.081	221.605						1.85905e+07	1.71223e+07	1.24433e+07	1.4738e+07	1.09632e+07	7.3058e+06	1.73409e+07	1.42017e+07	6.94321e+06	8.48529e+06	8.74161e+06
M262T272			0.0876948	1.37205	0.245749	262.083	272.043						1.38197e+06	479211	523903	774353	845067	1.03865e+06	1.29283e+06	1.15835e+06	458259	498078	845067
M84T994			0.27082	0.402526	0.245853	84.0641	994.253						3.53263e+06	3.3729e+06	1.44895e+07	2.88618e+06	2.30879e+06	1.84423e+06	2.62462e+06	2.99616e+06	4.55215e+06	4.14005e+06	4.5518e+06
M137T780			0.770743	2.12183	0.245971	137.045	780.371						5.7981e+07	5.53168e+07	1.12579e+08	4.53834e+07	3.12585e+08	9.26024e+07	1.10511e+08	5.98691e+07	7.22293e+07	6.73343e+07	6.68831e+07
M263T861			0.548639	1.61904	0.245987	263.037	860.658						2.25481e+07	2.94496e+07	2.72785e+07	3.91068e+07	2.4143e+07	3.85996e+07	4.10929e+07	8.78314e+07	3.65581e+07	3.69163e+07	4.19493e+07
M219T258			0.680863	1.90673	0.246216	219.076	258.105						4.17132e+06	9.15514e+06	3.65164e+07	4.77027e+07	7.69192e+06	7.08206e+07	5.69236e+07	5.05568e+07	6.55462e+07	8.63753e+07	8.64843e+07
M578T63			0.527009	0.206689	0.246259	577.517	62.7109						1.42097e+08	2.30477e+07	3.88052e+07	1.67317e+06	9.45197e+06	5.0442e+06	2.76942e+07	309673	1.90782e+07	1.91187e+07	1.83164e+07
M313T63			0.55907	1.90175	0.246461	313.256	62.5607						1.16779e+07	5.10548e+06	9.06396e+06	5.64139e+07	5.44254e+07	4.73625e+07	3.69964e+07	1.76559e+07	3.0793e+07	3.03541e+07	3.03545e+07
M496T451			0.291068	1.51291	0.246503	496.339	451.461						9.53069e+06	2.23377e+07	1.27545e+07	9.41888e+06	1.9638e+07	1.89681e+07	1.07819e+07	3.2372e+07	1.34528e+07	1.23032e+07	1.23158e+07
M136T786			0.0549859	0.788	0.246524	136.021	786.235						3.6298e+07	3.97216e+07	2.02604e+07	3.27653e+07	3.4706e+07	1.99345e+07	2.41515e+07	2.28957e+07	6.95063e+07	6.56897e+07	1.40569e+08
M177T315			0.117972	0.791302	0.246761	177.049	314.593						3.52981e+06	4.85443e+06	7.3686e+06	6.58929e+06	4.92201e+06	4.85025e+06	3.74925e+06	4.15787e+06	3.87989e+06	3.76179e+06	2.7278e+06
M139T70			0.253027	0.908554	0.246842	139.123	69.561						3.5753e+07	3.32939e+07	3.7777e+07	3.98771e+07	3.03798e+07	2.92615e+07	3.47477e+07	3.88969e+07	3.37846e+07	3.33844e+07	3.37919e+07
M227T284			0.35246	1.76539	0.247209	227.069	284.43						2.58587e+06	5.3259e+06	9.01737e+06	1.63977e+07	4.89958e+06	1.45558e+07	1.50228e+07	2.43568e+07	1.67865e+07	1.85346e+07	1.6931e+07
M353T48			0.133299	1.72417	0.247547	353.177	48.2329						2.25776e+06	1.23663e+06	1.45177e+06	1.694e+06	1.29845e+06	1.45703e+06	3.58381e+06	5.10947e+06	1.33083e+06	1.33401e+06	1.3913e+06
M125T959			0.385851	0.524079	0.247931	125.107	959.184						5.27734e+07	7.8879e+07	1.77012e+07	1.92584e+07	3.86485e+07	1.69393e+07	1.66574e+07	1.61209e+07	1.61993e+07	9.06853e+06	9.00036e+06
M161T188_1			0.325459	0.406556	0.248064	161.044	188.413						8.53482e+07	4.53645e+07	8.88902e+06	1.4523e+07	2.38418e+07	1.51032e+07	7.14061e+06	1.65748e+07	2.38875e+07	2.81129e+07	2.38754e+07
M81T319			0.0909923	1.33212	0.248143	80.9645	319.385						1.56386e+06	1.11164e+06	961343	906468	1.92961e+06	1.71175e+06	1.63837e+06	772510	827205	1.24703e+06	1.04757e+06
M186T369			0.683988	1.35795	0.248647	186.076	368.838						4.85073e+07	8.24522e+07	2.28238e+07	3.34637e+07	6.4056e+07	6.76764e+07	5.90006e+07	6.35391e+07	3.75708e+07	8.5211e+07	7.62683e+07
M120T622			0.243335	0.858279	0.24873	120.102	621.654						6.60861e+07	5.60536e+07	7.31067e+07	6.92234e+07	7.09521e+07	6.3855e+07	4.79227e+07	4.42591e+07	5.38241e+07	5.33622e+07	5.33613e+07
M132T72			0.168386	0.722836	0.249008	132.065	71.8213						1.26504e+07	7.53803e+06	1.42568e+07	5.74328e+06	7.07061e+06	7.08171e+06	5.49089e+06	9.40646e+06	8.40671e+06	8.40526e+06	8.77837e+06
M246T93			0.0663464	0.468723	0.249016	246.108	93.463						790461	1.80909e+06	815268	4.11505e+06	720900	925648	864087	1.01879e+06	1.71603e+06	1.67114e+06	1.5663e+06
M311T207_1			0.0436161	0.774923	0.249023	311.236	207.419						1.27086e+06	1.29681e+06	1.17005e+06	2.15302e+06	1.13559e+06	1.4779e+06	1.06257e+06	888806	1.07048e+06	836104	633062
M203T270			0.604724	2.16572	0.249061	203.11	270.134						6.84168e+06	4.41804e+06	2.46924e+07	3.08405e+07	5.22816e+06	5.7692e+07	6.10554e+07	2.06783e+07	5.32892e+07	7.10293e+07	5.65339e+07
M111T419			0.9611	0.458301	0.249155	111.075	419.467						1.24889e+08	9.95618e+07	3.02657e+08	2.92888e+08	3.0937e+07	2.99002e+08	2.26263e+07	2.32398e+07	2.28315e+07	2.53524e+07	2.29738e+07
M279T134			0.42036	1.58518	0.249506	279.137	134.129						1.54227e+07	2.97828e+07	2.21376e+07	9.19115e+06	1.46376e+07	4.48015e+07	2.01206e+07	4.17607e+07	1.4545e+07	1.44814e+07	1.5093e+07
M209T958			0.215706	0.814359	0.249565	209.201	958.11						2.24892e+07	2.07002e+07	1.96643e+07	2.36933e+07	8.83037e+06	2.22153e+07	2.07807e+07	1.86539e+07	1.74596e+07	1.61689e+07	1.61805e+07
M188T57			0.338187	4.54548	0.249987	188.147	56.5526						4.16291e+06	1.45849e+06	2.15785e+06	4.35719e+06	3.90048e+07	5.25226e+06	6.56633e+06	4.34256e+06	8.7827e+06	8.78401e+06	8.18074e+06
M123T365			0.621833	0.788181	0.249993	123.055	364.562						2.16826e+08	1.87095e+08	2.45772e+08	1.43681e+08	2.24333e+08	1.52416e+08	1.42508e+08	1.06066e+08	1.65454e+08	2.06074e+08	2.05584e+08
M182T1019			0.0901973	0.700641	0.250093	182.165	1018.99						3.57309e+06	9.16834e+06	5.3198e+06	5.6393e+06	5.0879e+06	4.18027e+06	5.3198e+06	2.01759e+06	7.23954e+06	3.82658e+06	7.14563e+06
M138T59			0.269476	0.727294	0.2503	138.055	58.6032						2.01575e+07	1.51772e+07	3.1204e+07	1.64036e+07	8.06826e+06	1.62974e+07	2.02092e+07	1.57486e+07	1.82312e+07	1.74887e+07	1.74795e+07
M148T536			0.447622	1.47036	0.250618	148.117	535.84						3.13151e+07	2.80057e+07	2.84536e+07	2.85583e+07	3.33153e+07	4.13305e+07	2.33862e+07	7.30186e+07	3.18509e+07	3.11437e+07	2.89138e+07
M299T534			0.238035	1.34642	0.250657	299.19	534.449						1.72648e+07	1.18387e+07	1.17175e+07	8.94279e+06	1.75584e+07	9.07266e+06	1.71612e+07	2.32107e+07	4.00041e+06	3.72527e+06	4.0089e+06
M98T559			0.420617	0.779937	0.251249	98.0808	558.809						7.62869e+07	6.63001e+07	7.1358e+07	7.75765e+07	1.98685e+07	6.75888e+07	7.21087e+07	6.78023e+07	8.63315e+07	7.59598e+07	7.4648e+07
M136T217			0.502743	1.98798	0.251444	136.039	217.118						1.18252e+06	2.31104e+07	1.51005e+06	1.78087e+07	6.35485e+06	3.69977e+07	1.88691e+07	2.44774e+07	3.25579e+07	3.25582e+07	3.21939e+07
M838T63			0.302828	1.44756	0.252045	837.544	62.5801						1.548e+07	7.94648e+06	4.96693e+06	5.60457e+06	1.25571e+07	1.5777e+07	7.34394e+06	1.35361e+07	8.54628e+06	8.54943e+06	9.33076e+06
M88T79			1.34367	1.66026	0.252092	88.076	78.7872						5.94575e+07	6.71315e+07	2.1048e+08	3.71731e+08	2.28877e+08	1.71332e+08	3.75666e+08	4.00921e+08	1.91505e+08	2.40193e+08	1.93133e+08
M156T541			2.55021	1.64061	0.252134	156.076	541.466						6.23003e+08	8.11089e+08	1.82087e+09	2.15571e+09	3.79723e+09	1.27808e+09	1.48533e+09	2.31618e+09	1.44937e+09	1.47813e+09	1.47831e+09
M93T409			0.396731	1.24173	0.252587	93.045	408.692						3.00143e+07	1.89328e+07	1.41674e+07	1.60571e+07	2.24801e+07	2.80619e+07	2.51466e+07	2.26214e+07	2.26002e+07	2.67667e+07	2.34166e+07
M293T63_2			0.462887	1.53851	0.252697	293.23	62.7554						1.3261e+07	1.24459e+07	1.50605e+07	4.65666e+07	4.29872e+07	3.78774e+07	2.96465e+07	2.38533e+07	2.81981e+07	2.81963e+07	2.86931e+07
M624T65			0.886388	0.335448	0.253128	623.502	65.3945						5.41435e+08	8.75804e+07	1.64447e+08	5.93611e+07	4.60794e+07	6.49493e+07	9.10483e+07	8.4001e+07	1.55119e+08	1.55124e+08	1.56507e+08
M120T595			0.745117	0.60816	0.253409	120.102	594.92						1.19623e+08	5.31289e+07	2.12947e+08	1.44878e+08	9.69174e+07	1.40177e+08	2.61627e+07	5.94188e+07	1.58117e+08	1.41777e+08	1.4231e+08
M325T88_1			0.112381	0.713393	0.253898	325.2	88.366						9.47608e+06	1.54403e+07	9.58756e+06	6.42844e+06	5.61491e+06	8.05044e+06	4.73252e+06	1.0803e+07	8.66156e+06	8.53264e+06	8.58036e+06
M117T260			0.119083	0.760619	0.25394	117.07	259.945						5.69913e+06	2.88942e+06	7.36747e+06	7.63633e+06	4.72649e+06	4.42584e+06	4.9797e+06	3.81277e+06	1.08959e+07	1.1935e+07	1.19647e+07
M190T226_1			0.145183	1.78727	0.253943	190.141	225.828						246935	284748	3.86552e+06	2.62704e+06	1.38362e+06	4.19507e+06	3.88831e+06	3.08721e+06	1.94517e+06	1.18216e+06	1.21882e+06
M141T260			0.23617	1.45091	0.254005	141.102	259.681						6.8414e+06	5.60281e+06	2.37982e+06	4.30953e+06	6.52682e+06	1.02893e+07	7.53231e+06	3.41276e+06	4.93815e+06	5.18818e+06	9.01117e+06
M186T275			0.575279	0.506627	0.254034	186.076	274.733						6.13456e+07	8.81831e+07	3.48074e+07	4.41515e+07	8.57256e+07	7.74859e+06	6.93818e+06	1.53455e+07	1.53568e+07	1.39866e+07	1.40104e+07
M451T394_2			0.109932	1.21301	0.254083	450.757	394.127						4.68211e+06	3.91541e+06	4.90135e+06	2.39108e+06	4.41271e+06	4.03721e+06	5.25161e+06	5.57318e+06	5.14369e+06	5.29291e+06	5.90191e+06
M521T40			0.0816393	1.56935	0.25419	521.084	39.6342						542981	953397	1.13775e+06	1.05533e+06	1.55088e+06	1.77698e+06	2.14215e+06	320050	1.038e+06	998805	998902
M182T62			0.399304	1.61445	0.254202	182.154	61.5248						8.98879e+06	2.60957e+07	2.09353e+07	3.08523e+07	6.32076e+07	2.95127e+07	2.44522e+07	2.30781e+07	2.83424e+07	2.8315e+07	2.7131e+07
M249T9			0.267455	1.53556	0.254361	249.134	8.57069						1.09103e+07	4.04517e+06	3.32931e+06	4.52682e+06	1.07027e+07	1.19693e+07	7.93756e+06	4.41898e+06	3.65743e+06	3.99382e+06	4.00353e+06
M241T953			0.152693	1.32385	0.254739	241.118	953.204						5.37306e+06	1.49499e+06	4.11321e+06	3.75051e+06	4.24949e+06	4.9876e+06	4.03808e+06	6.22746e+06	3.06296e+06	2.83551e+06	2.83273e+06
M316T73_1			1.72868	1.81142	0.254892	316.284	72.6672						1.16607e+08	8.03906e+07	8.098e+07	4.42178e+08	3.24686e+08	5.28166e+08	2.89919e+08	1.61734e+08	2.22876e+08	2.20752e+08	2.20784e+08
M104T919			0.942073	2.2405	0.25491	104.071	919.439						6.13085e+07	9.91652e+07	1.27618e+08	4.98415e+07	4.33246e+08	1.08639e+08	1.11162e+08	1.04091e+08	9.56682e+07	4.94609e+07	9.66077e+07
M99T545			0.177665	0.878777	0.255279	99.092	544.509						2.70925e+07	2.90683e+07	2.93746e+07	3.07573e+07	2.7146e+07	3.18304e+07	2.42882e+07	1.89307e+07	2.32235e+07	2.39512e+07	1.5534e+07
M130T387			0.802296	2.58629	0.255422	130.05	387.058						8.8448e+06	1.62375e+07	1.60126e+08	5.59547e+06	1.21841e+07	8.5165e+07	1.69935e+08	2.26191e+08	5.15664e+07	3.95415e+07	3.96049e+07
M628T65			0.446269	0.613184	0.255448	627.533	65.2968						1.25214e+08	3.46316e+07	9.04511e+07	4.35896e+07	2.4464e+07	4.04318e+07	5.9005e+07	5.63053e+07	6.11643e+07	5.80805e+07	6.11735e+07
M273T72			0.842625	6.04269	0.255599	273.199	71.7758						1.92857e+07	7.76081e+06	9.72249e+06	1.74402e+07	2.4469e+08	3.03493e+07	3.10985e+07	2.14311e+07	4.54977e+07	4.39876e+07	4.55119e+07
M224T947			0.0216813	0.799366	0.255914	224.095	946.73						3.60413e+06	2.98969e+06	2.03808e+06	2.45277e+06	3.0262e+06	1.71042e+06	1.98192e+06	2.14217e+06	1.74266e+06	1.27817e+06	1.36528e+06
M204T382			0.115034	0.797019	0.256146	204.086	381.767						7.62163e+06	1.32246e+07	1.10556e+07	7.62651e+06	9.25294e+06	8.06812e+06	8.63228e+06	5.55149e+06	6.94499e+06	4.27031e+06	4.27279e+06
M126T75			0.409486	1.29817	0.256389	126.022	74.933						3.22341e+07	1.65616e+07	2.11191e+07	1.9271e+07	2.37935e+07	3.86764e+07	3.22764e+07	2.10324e+07	2.43064e+07	2.4295e+07	2.50745e+07
M130T530			0.471983	1.22704	0.256469	130.122	530.193						5.2099e+07	5.93375e+07	7.11603e+07	3.59427e+07	5.28424e+07	8.37579e+07	6.13753e+07	7.01803e+07	9.62444e+07	1.78258e+08	1.77935e+08
M273T261			0.304452	3.09591	0.256519	273.126	261.185						203307	138474	3.32401e+06	6.96248e+06	407980	1.1263e+07	1.84773e+07	2.7558e+06	2.02437e+07	2.72993e+07	2.57864e+07
M421T67			0.371192	2.76728	0.256662	421.378	67.4447						6.73511e+06	6.88748e+06	1.04285e+06	7.1396e+06	3.70503e+07	1.2875e+07	4.78081e+06	5.6344e+06	9.97238e+06	9.97245e+06	9.66058e+06
M181T73_1			0.25998	0.597682	0.256724	181.122	73.277						2.22414e+07	4.91267e+07	1.64284e+07	1.50295e+07	2.08293e+07	1.23093e+07	1.14715e+07	1.68472e+07	2.54117e+07	2.5426e+07	2.41339e+07
M192T40			0.143762	1.51788	0.256878	192.102	40.3336						3.14632e+06	2.89199e+06	3.63679e+06	3.22299e+06	3.62702e+06	3.49735e+06	3.58803e+06	8.8653e+06	2.7798e+06	2.92282e+06	2.77896e+06
M134T98			0.472189	2.28698	0.256905	134.062	97.529						1.76569e+07	2.00784e+07	1.70381e+07	6.51856e+06	6.81008e+06	1.66869e+07	4.03711e+07	7.63056e+07	1.41334e+07	1.24097e+07	1.42039e+07
M301T195			0.212655	0.585841	0.256926	301.215	194.831						2.44399e+07	5.15625e+07	1.53205e+07	7.21731e+07	2.92576e+07	1.68132e+07	1.80116e+07	3.17003e+07	4.59967e+07	3.61987e+07	3.64138e+07
M467T178			0.217697	0.696414	0.257242	467.287	177.842						3.92308e+07	1.42419e+07	3.42156e+07	2.60726e+07	1.58331e+07	2.96431e+07	2.33615e+07	1.03869e+07	2.12226e+07	2.12232e+07	2.17781e+07
M97T937			0.276941	1.77717	0.257262	96.9954	936.604						9.10225e+06	6.15506e+06	3.11988e+07	1.94802e+07	3.49939e+07	5.73906e+06	4.60819e+07	3.03649e+07	2.50568e+07	2.37967e+07	2.38074e+07
M128T977			0.406274	0.500623	0.257677	128.07	977.331						8.19199e+06	2.08101e+07	4.38093e+07	1.41734e+07	5.01911e+06	2.17629e+07	1.07282e+07	6.03643e+06	9.34237e+06	7.57419e+06	1.25909e+07
M463T219			0.594788	0.298344	0.257711	463.282	219.267						3.432e+08	5.98356e+07	6.42009e+07	4.73417e+07	2.22709e+07	6.35165e+07	3.98152e+07	2.79186e+07	5.74503e+07	6.03931e+07	6.49142e+07
M155T848			0.239397	0.611509	0.257796	155.07	847.976						2.15304e+07	5.68652e+07	2.09727e+07	2.0266e+07	2.19548e+07	1.93858e+07	2.04338e+07	1.13832e+07	1.90625e+07	1.91718e+07	1.92239e+07
M312T93			0.204863	1.86726	0.257876	312.236	92.76						3.3557e+06	5.98469e+06	943768	3.7557e+06	1.24329e+07	1.73292e+06	5.93203e+06	6.11817e+06	4.79293e+06	4.78681e+06	5.02942e+06
M337T48			0.0691179	1.20565	0.257966	337.182	47.7994						949917	642933	643189	1.03891e+06	1.0123e+06	1.03861e+06	743561	1.15397e+06	918876	918108	956343
M760T1014			0.0709539	1.52115	0.258067	759.571	1013.97						1.41826e+06	1.43676e+06	2.55007e+06	1.46607e+06	4.43469e+06	1.29938e+06	2.18099e+06	2.53696e+06	1.00084e+06	928240	935133
M207T572			0.048552	1.39611	0.258068	207.155	572.399						475045	402957	462277	658374	1.01889e+06	432430	457964	881063	425292	311352	552564
M171T313			0.654009	1.75332	0.258326	171.076	313.288						1.78319e+07	6.90549e+06	7.74624e+07	4.43295e+07	2.00191e+07	8.0008e+07	9.05014e+07	6.63844e+07	1.00146e+08	1.05577e+08	1.06791e+08
M118T775			0.546361	1.30545	0.258358	118.086	775.428						6.6098e+07	6.1676e+07	7.07161e+07	7.61519e+07	1.38217e+08	6.64893e+07	7.18703e+07	8.19555e+07	8.91874e+07	6.59044e+07	9.16216e+07
[truncated: 3,068 more rows]
