# Supplementary material for: Integrated multi-omic analysis identifies fatty acid binding protein 4 as a biomarker and therapeutic target of ischemia–reperfusion injury in steatotic liver transplantation
Source: Cell Mol Life Sci. 2024 Feb 10;81(1):83. doi: 10.1007/s00018-023-05110-1 (PMC10858962; doi:10.1007/s00018-023-05110-1)
Supplement: Supplementary file 6 — Supplementary file6 (XLSX 12544 KB) [file 18_2023_5110_MOESM6_ESM.xlsx]

## Sheet: Sheet1
id	baseMean	baseMean_HF_LT	baseMean_HFBMS	foldChange(HFBMS/HF_IRI)	log2FoldChange	pval	padj	Chromosome	Start Site	End Site	Direction	Length	Name	GO	KEGG	EC	eggNOG Class	eggNOG	Description	Entrez_geneID	Swissprot	Pathway	BP	CC	MF
ENSMUSG00000025004	80.2318	26.2793	134.184	5.10609	2.35222	1.73879e-08	0.000410042	19	39767071	39812814	-	2037	Cyp2c40	GO:0004497;GO:0005506;GO:0005506;GO:0005737;GO:0005783;GO:0005789;GO:0006082;GO:0006629;GO:0006805;GO:0008392;GO:0008395;GO:0008404;GO:0016020;GO:0016491;GO:0016705;GO:0016705;GO:0016712;GO:0019369;GO:0019373;GO:0020037;GO:0020037;GO:0020037;GO:0031090;GO:0042738;GO:0043231;GO:0043231;GO:0046872;GO:0055114;GO:0055114;GO:0055114;GO:0055114;GO:0004497;GO:0005506;GO:0005506;GO:0016491;GO:0016705;GO:…	K07413	EC:1.14.14.1	Q	KOG0156;35HDV;38BSU;3BC78;3CRSA;3J82B;482KT;48WKH;4PXQZ	cytochrome P450, family 2, subfamily c, polypeptide 40 [Source:MGI Symbol;Acc:MGI:1306815]	13099	P56657	ko05204(Chemical carcinogenesis - DNA adducts);ko04750(Inflammatory mediator regulation of TRP channels);ko04726(Serotonergic synapse);ko00830(Retinol metabolism);ko00591(Linoleic acid metabolism);ko00590(Arachidonic acid metabolism);ko00140(Steroid hormone biosynthesis)	GO:0006082//organic acid metabolic process;GO:0006629//lipid metabolic process;GO:0006805//xenobiotic metabolic process;GO:0019369//arachidonic acid metabolic process;GO:0019373//epoxygenase P450 pathway;GO:0042738//xenobiotic catabolic process;GO:0055114//obsolete oxidation-reduction process;GO:0055114//obsolete oxidation-reduction process;GO:0055114//obsolete oxidation-reduction process;GO:0055…	GO:0005737//cytoplasm;GO:0005783//endoplasmic reticulum;GO:0005789//endoplasmic reticulum membrane;GO:0016020//membrane;GO:0031090//organelle membrane;GO:0043231//intracellular membrane-bounded organelle;GO:0043231//intracellular membrane-bounded organelle;	GO:0004497//monooxygenase activity;GO:0005506//iron ion binding;GO:0005506//iron ion binding;GO:0008392//arachidonic acid epoxygenase activity;GO:0008395//steroid hydroxylase activity;GO:0008404//arachidonic acid 14,15-epoxygenase activity;GO:0016491//oxidoreductase activity;GO:0016705//oxidoreductase activity, acting on paired donors, with incorporation or reduction of molecular oxygen;GO:001670…
ENSMUSG00000015340	220.781	107.027	334.536	3.12572	1.64419	1.99139e-05	0.160988	X	9435252	9487771	-	5808	Cybb	GO:0005244;GO:0005515;GO:0005515;GO:0005635;GO:0005635;GO:0005737;GO:0005737;GO:0005739;GO:0005783;GO:0005783;GO:0005791;GO:0005791;GO:0005794;GO:0005794;GO:0005886;GO:0005886;GO:0005886;GO:0005886;GO:0005887;GO:0005887;GO:0006801;GO:0006801;GO:0006801;GO:0006811;GO:0006952;GO:0006954;GO:0007584;GO:0009055;GO:0009055;GO:0016020;GO:0016020;GO:0016020;GO:0016021;GO:0016175;GO:0016175;GO:0016491;GO:…	K21421	EC:1.-.-.-	P;C;Q	KOG0039;35MN2;38CEX;3BAIV;3CSC2;3J7H2;47ZHY;49312;4PV8H	cytochrome b-245, beta polypeptide [Source:MGI Symbol;Acc:MGI:88574]	13058	Q61093	ko05417(Lipid and atherosclerosis);ko05415(Diabetic cardiomyopathy);ko05171(Coronavirus disease - COVID-19);ko05140(Leishmaniasis);ko05022(Pathways of neurodegeneration - multiple diseases);ko05020(Prion disease);ko05010(Alzheimer disease);ko04933(AGE-RAGE signaling pathway in diabetic complications);ko04670(Leukocyte transendothelial migration);ko04621(NOD-like receptor signaling pathway);ko0461…	GO:0006801//superoxide metabolic process;GO:0006801//superoxide metabolic process;GO:0006801//superoxide metabolic process;GO:0006811//ion transport;GO:0006952//defense response;GO:0006954//inflammatory response;GO:0007584//response to nutrient;GO:0022900//electron transport chain;GO:0034220//ion transmembrane transport;GO:0034765//regulation of ion transmembrane transport;GO:0042493//response to…	GO:0005635//nuclear envelope;GO:0005635//nuclear envelope;GO:0005737//cytoplasm;GO:0005737//cytoplasm;GO:0005739//mitochondrion;GO:0005783//endoplasmic reticulum;GO:0005783//endoplasmic reticulum;GO:0005791//rough endoplasmic reticulum;GO:0005791//rough endoplasmic reticulum;GO:0005794//Golgi apparatus;GO:0005794//Golgi apparatus;GO:0005886//plasma membrane;GO:0005886//plasma membrane;GO:0005886/…	GO:0005244//voltage-gated ion channel activity;GO:0005515//protein binding;GO:0005515//protein binding;GO:0009055//electron transfer activity;GO:0009055//electron transfer activity;GO:0016175//superoxide-generating NAD(P)H oxidase activity;GO:0016175//superoxide-generating NAD(P)H oxidase activity;GO:0016491//oxidoreductase activity;GO:0016491//oxidoreductase activity;GO:0016491//oxidoreductase a…
ENSMUSG00000072244	24.4132	4.99006	43.8364	8.78476	3.135	2.20707e-05	0.160988	7	104218793	104235152	+	4894	Trim6	GO:0000209;GO:0000209;GO:0002230;GO:0002230;GO:0002720;GO:0002720;GO:0005515;GO:0005515;GO:0005634;GO:0005654;GO:0005737;GO:0005737;GO:0005737;GO:0005737;GO:0005829;GO:0005829;GO:0008134;GO:0008270;GO:0008270;GO:0010468;GO:0010508;GO:0010628;GO:0010629;GO:0010629;GO:0010800;GO:0010800;GO:0010994;GO:0010994;GO:0016567;GO:0016567;GO:0016740;GO:0019901;GO:0019901;GO:0019901;GO:0019901;GO:0030674;GO:…	K11999	-	O	KOG2177;35ENV;39X0X;3BKQM;3CY2Y;3J9PI;482BF;498E7;4Q7FK	tripartite motif-containing 6 [Source:MGI Symbol;Acc:MGI:2137352]	94088	Q8BGE7	-	GO:0000209//protein polyubiquitination;GO:0000209//protein polyubiquitination;GO:0002230//positive regulation of defense response to virus by host;GO:0002230//positive regulation of defense response to virus by host;GO:0002720//positive regulation of cytokine production involved in immune response;GO:0002720//positive regulation of cytokine production involved in immune response;GO:0010468//regul…	GO:0005634//nucleus;GO:0005654//nucleoplasm;GO:0005737//cytoplasm;GO:0005737//cytoplasm;GO:0005737//cytoplasm;GO:0005737//cytoplasm;GO:0005829//cytosol;GO:0005829//cytosol;	GO:0005515//protein binding;GO:0005515//protein binding;GO:0008134//transcription factor binding;GO:0008270//zinc ion binding;GO:0008270//zinc ion binding;GO:0016740//transferase activity;GO:0019901//protein kinase binding;GO:0019901//protein kinase binding;GO:0019901//protein kinase binding;GO:0019901//protein kinase binding;GO:0030674//protein-macromolecule adaptor activity;GO:0030674//protein-…
ENSMUSG00000030483	1212.74	371.708	2053.76	5.52521	2.46603	3.20364e-05	0.160988	7	25897620	25926624	+	2112	Cyp2b10	GO:0004497;GO:0004497;GO:0004497;GO:0005506;GO:0005506;GO:0016491;GO:0016705;GO:0016705;GO:0016712;GO:0016712;GO:0020037;GO:0020037;GO:0046872;GO:0055114;GO:0055114;GO:0055114;GO:0070330;GO:0004497;GO:0004497;GO:0004497;GO:0005506;GO:0005506;GO:0016491;GO:0016705;GO:0016705;GO:0016712;GO:0016712;GO:0020037;GO:0020037;GO:0046872;GO:0055114;GO:0055114;GO:0055114;GO:0070330;	K07412	EC:1.14.14.1	Q	KOG0156;35MN4;38BSU;3BC78;3CRSA;3JFRN;482KT;48WKH;4Q4MD	cytochrome P450, family 2, subfamily b, polypeptide 10 [Source:MGI Symbol;Acc:MGI:88598]	13088	Q9WUD0	ko05207(Chemical carcinogenesis - receptor activation);ko00830(Retinol metabolism);ko00590(Arachidonic acid metabolism);ko00140(Steroid hormone biosynthesis)	GO:0055114//obsolete oxidation-reduction process;GO:0055114//obsolete oxidation-reduction process;GO:0055114//obsolete oxidation-reduction process;GO:0055114//obsolete oxidation-reduction process;GO:0055114//obsolete oxidation-reduction process;GO:0055114//obsolete oxidation-reduction process;	-	GO:0004497//monooxygenase activity;GO:0004497//monooxygenase activity;GO:0004497//monooxygenase activity;GO:0005506//iron ion binding;GO:0005506//iron ion binding;GO:0016491//oxidoreductase activity;GO:0016705//oxidoreductase activity, acting on paired donors, with incorporation or reduction of molecular oxygen;GO:0016705//oxidoreductase activity, acting on paired donors, with incorporation or re…
ENSMUSG00000035042	183.521	60.8753	306.167	5.02941	2.33039	3.41336e-05	0.160988	11	83525778	83530518	-	960	Ccl5	GO:0000165;GO:0000165;GO:0002230;GO:0002548;GO:0004435;GO:0004435;GO:0004672;GO:0004672;GO:0005125;GO:0005515;GO:0005576;GO:0005576;GO:0005576;GO:0005615;GO:0005615;GO:0005615;GO:0005737;GO:0006816;GO:0006816;GO:0006874;GO:0006874;GO:0006887;GO:0006887;GO:0006935;GO:0006954;GO:0006954;GO:0006954;GO:0006954;GO:0006955;GO:0006955;GO:0007159;GO:0007159;GO:0007159;GO:0007186;GO:0007186;GO:0007186;GO:…	K12499	-	T;S	2S8D1;35QN6;3A6ZD;3BSQG;3D897;3JHF6;48FDX;49C64;4Q5VG	chemokine (C-C motif) ligand 5 [Source:MGI Symbol;Acc:MGI:98262]	20304	P30882	ko05417(Lipid and atherosclerosis);ko05323(Rheumatoid arthritis);ko05168(Herpes simplex virus 1 infection);ko05164(Influenza A);ko05163(Human cytomegalovirus infection);ko05142(Chagas disease);ko05131(Shigellosis);ko05120(Epithelial cell signaling in Helicobacter pylori infection);ko05020(Prion disease);ko04668(TNF signaling pathway);ko04623(Cytosolic DNA-sensing pathway);ko04621(NOD-like recepto…	GO:0000165//MAPK cascade;GO:0000165//MAPK cascade;GO:0002230//positive regulation of defense response to virus by host;GO:0002548//monocyte chemotaxis;GO:0006816//calcium ion transport;GO:0006816//calcium ion transport;GO:0006874//cellular calcium ion homeostasis;GO:0006874//cellular calcium ion homeostasis;GO:0006887//exocytosis;GO:0006887//exocytosis;GO:0006935//chemotaxis;GO:0006954//inflammat…	GO:0005576//extracellular region;GO:0005576//extracellular region;GO:0005576//extracellular region;GO:0005615//extracellular space;GO:0005615//extracellular space;GO:0005615//extracellular space;GO:0005737//cytoplasm;	GO:0004435//phosphatidylinositol phospholipase C activity;GO:0004435//phosphatidylinositol phospholipase C activity;GO:0004672//protein kinase activity;GO:0004672//protein kinase activity;GO:0005125//cytokine activity;GO:0005515//protein binding;GO:0008009//chemokine activity;GO:0008009//chemokine activity;GO:0008009//chemokine activity;GO:0008009//chemokine activity;GO:0008009//chemokine activit…
ENSMUSG00000040328	30.1447	11.7234	48.566	4.14266	2.05056	0.000116771	0.458947	11	48978889	49135387	+	4724	Olfr56	GO:0004930;GO:0004930;GO:0004930;GO:0004984;GO:0004984;GO:0004984;GO:0005886;GO:0007165;GO:0007186;GO:0007186;GO:0007186;GO:0007186;GO:0007608;GO:0007608;GO:0016020;GO:0016021;GO:0016021;GO:0016021;GO:0016021;GO:0050896;GO:0050911;GO:0004930;GO:0004930;GO:0004930;GO:0004984;GO:0004984;GO:0004984;GO:0005886;GO:0007165;GO:0007186;GO:0007186;GO:0007186;GO:0007186;GO:0007608;GO:0007608;GO:0016020;GO:…	K04257	-	T;S	2SHXQ;35D9G;39RAC;3BM3H;3D2IZ;3J6JU;4828N;48XV3;4Q4U6	olfactory receptor 56 [Source:MGI Symbol;Acc:MGI:1333785]	18356	Q8VGD6	ko04740(Olfactory transduction)	GO:0007165//signal transduction;GO:0007186//G protein-coupled receptor signaling pathway;GO:0007186//G protein-coupled receptor signaling pathway;GO:0007186//G protein-coupled receptor signaling pathway;GO:0007186//G protein-coupled receptor signaling pathway;GO:0007608//sensory perception of smell;GO:0007608//sensory perception of smell;GO:0050896//response to stimulus;GO:0050911//detection of c…	GO:0005886//plasma membrane;GO:0016020//membrane;GO:0016021//integral component of membrane;GO:0016021//integral component of membrane;GO:0016021//integral component of membrane;GO:0016021//integral component of membrane;GO:0005886//plasma membrane;GO:0016020//membrane;GO:0016021//integral component of membrane;GO:0016021//integral component of membrane;GO:0016021//integral component of membrane;…	GO:0004930//G protein-coupled receptor activity;GO:0004930//G protein-coupled receptor activity;GO:0004930//G protein-coupled receptor activity;GO:0004984//olfactory receptor activity;GO:0004984//olfactory receptor activity;GO:0004984//olfactory receptor activity;GO:0004930//G protein-coupled receptor activity;GO:0004930//G protein-coupled receptor activity;GO:0004930//G protein-coupled receptor …
ENSMUSG00000094145	9.52862	17.398	1.65922	0.0953681	-3.39035	0.000179735	0.605502	6	123373513	123418116	-	15552	Vmn2r20	GO:0004930;GO:0004930;GO:0004930;GO:0004930;GO:0005886;GO:0005887;GO:0007165;GO:0007186;GO:0007186;GO:0007186;GO:0016020;GO:0016021;GO:0016021;GO:0016021;GO:0038023;GO:0004930;GO:0004930;GO:0005886;GO:0005887;GO:0007186;GO:0016020;GO:0016021;GO:0016021;GO:0038023;	K04613	-	M;P;T	KOG1056;35B6C;38D58;3BKZH;3D0P8;3J2EE;481A6;496XC;4Q4T6	vomeronasal 2, receptor 20 [Source:MGI Symbol;Acc:MGI:3646439]	667180	L7N2B1	-	GO:0007165//signal transduction;GO:0007186//G protein-coupled receptor signaling pathway;GO:0007186//G protein-coupled receptor signaling pathway;GO:0007186//G protein-coupled receptor signaling pathway;GO:0007186//G protein-coupled receptor signaling pathway;	GO:0005886//plasma membrane;GO:0005887//integral component of plasma membrane;GO:0016020//membrane;GO:0016021//integral component of membrane;GO:0016021//integral component of membrane;GO:0016021//integral component of membrane;GO:0005886//plasma membrane;GO:0005887//integral component of plasma membrane;GO:0016020//membrane;GO:0016021//integral component of membrane;GO:0016021//integral componen…	GO:0004930//G protein-coupled receptor activity;GO:0004930//G protein-coupled receptor activity;GO:0004930//G protein-coupled receptor activity;GO:0004930//G protein-coupled receptor activity;GO:0038023//signaling receptor activity;GO:0004930//G protein-coupled receptor activity;GO:0004930//G protein-coupled receptor activity;GO:0038023//signaling receptor activity;
ENSMUSG00000067144	391.91	583.677	200.142	0.342898	-1.54415	0.000440314	1	17	46432183	46438457	-	2101	Slc22a7	GO:0005886;GO:0008514;GO:0015711;GO:0016020;GO:0016021;GO:0016021;GO:0016021;GO:0016323;GO:0022857;GO:0022857;GO:0055085;GO:0055085;GO:0016020;GO:0016021;GO:0016021;GO:0016021;GO:0022857;GO:0022857;GO:0055085;GO:0055085;GO:0016020;GO:0016021;GO:0022857;GO:0022857;GO:0055085;GO:0055085;	K08204	-	K;G;S;O;M	KOG0255;35F4C;38FJ1;3B9N9;3CT4W;3JC3V;4851U;492S3;4PS64	solute carrier family 22 (organic anion transporter), member 7 [Source:MGI Symbol;Acc:MGI:1859559]	108114	Q91WU2;A0A0R4J122	ko04976(Bile secretion)	GO:0015711//organic anion transport;GO:0055085//transmembrane transport;GO:0055085//transmembrane transport;GO:0055085//transmembrane transport;GO:0055085//transmembrane transport;GO:0055085//transmembrane transport;GO:0055085//transmembrane transport;	GO:0005886//plasma membrane;GO:0016020//membrane;GO:0016021//integral component of membrane;GO:0016021//integral component of membrane;GO:0016021//integral component of membrane;GO:0016323//basolateral plasma membrane;GO:0016020//membrane;GO:0016021//integral component of membrane;GO:0016021//integral component of membrane;GO:0016021//integral component of membrane;GO:0016020//membrane;GO:0016021…	GO:0008514//organic anion transmembrane transporter activity;GO:0022857//transmembrane transporter activity;GO:0022857//transmembrane transporter activity;GO:0022857//transmembrane transporter activity;GO:0022857//transmembrane transporter activity;GO:0022857//transmembrane transporter activity;GO:0022857//transmembrane transporter activity;
ENSMUSG00000058620	6.02799	11.1159	0.940107	0.0845734	-3.56365	0.00060291	1	2	127363208	127367221	+	4014	Adra2b	GO:0004930;GO:0004930;GO:0004930;GO:0004935;GO:0004935;GO:0004938;GO:0004938;GO:0005886;GO:0006940;GO:0006940;GO:0007165;GO:0007186;GO:0007186;GO:0007186;GO:0016020;GO:0016021;GO:0016021;GO:0016021;GO:0019229;GO:0019229;GO:0030168;GO:0030168;GO:0071875;GO:0000187;GO:0003056;GO:0004930;GO:0004930;GO:0004930;GO:0004935;GO:0004935;GO:0004938;GO:0004938;GO:0004938;GO:0004938;GO:0005886;GO:0006940;GO:…	K04139	-	O;T	KOG3656;35M68;38GZN;3BC1G;3CS9S;3JG1R;47ZIX;491ZG;4PZQZ	adrenergic receptor, alpha 2b [Source:MGI Symbol;Acc:MGI:87935]	11552	Q925K6;F8VQ23	ko04080(Neuroactive ligand-receptor interaction);ko04022(cGMP-PKG signaling pathway)	GO:0006940//regulation of smooth muscle contraction;GO:0006940//regulation of smooth muscle contraction;GO:0007165//signal transduction;GO:0007186//G protein-coupled receptor signaling pathway;GO:0007186//G protein-coupled receptor signaling pathway;GO:0007186//G protein-coupled receptor signaling pathway;GO:0019229//regulation of vasoconstriction;GO:0019229//regulation of vasoconstriction;GO:003…	GO:0005886//plasma membrane;GO:0016020//membrane;GO:0016021//integral component of membrane;GO:0016021//integral component of membrane;GO:0016021//integral component of membrane;GO:0005886//plasma membrane;GO:0009986//cell surface;GO:0016020//membrane;GO:0016021//integral component of membrane;GO:0016021//integral component of membrane;GO:0016021//integral component of membrane;	GO:0004930//G protein-coupled receptor activity;GO:0004930//G protein-coupled receptor activity;GO:0004930//G protein-coupled receptor activity;GO:0004935//adrenergic receptor activity;GO:0004935//adrenergic receptor activity;GO:0004938//alpha2-adrenergic receptor activity;GO:0004938//alpha2-adrenergic receptor activity;GO:0004930//G protein-coupled receptor activity;GO:0004930//G protein-coupled…
ENSMUSG00000045551	88.5971	48.5117	128.683	2.65261	1.40741	0.000691905	1	17	17876471	17883940	-	1324	Fpr1	GO:0001664;GO:0001664;GO:0002430;GO:0004875;GO:0004930;GO:0004930;GO:0004930;GO:0004930;GO:0004982;GO:0004982;GO:0004982;GO:0004982;GO:0004982;GO:0005124;GO:0005737;GO:0005886;GO:0005886;GO:0005886;GO:0006935;GO:0006935;GO:0006954;GO:0007165;GO:0007186;GO:0007186;GO:0007186;GO:0007186;GO:0007200;GO:0007200;GO:0007200;GO:0007204;GO:0016020;GO:0016021;GO:0016021;GO:0016021;GO:0050786;	K04172	-	T;O	KOG3656;35AMJ;38E0P;3BGSQ;3CTBU;3J8DU;488IW;48XGV;4Q1EQ	formyl peptide receptor 1 [Source:MGI Symbol;Acc:MGI:107443]	14293	P33766	ko05150(Staphylococcus aureus infection);ko04613(Neutrophil extracellular trap formation);ko04080(Neuroactive ligand-receptor interaction);ko04015(Rap1 signaling pathway)	GO:0002430//complement receptor mediated signaling pathway;GO:0006935//chemotaxis;GO:0006935//chemotaxis;GO:0006954//inflammatory response;GO:0007165//signal transduction;GO:0007186//G protein-coupled receptor signaling pathway;GO:0007186//G protein-coupled receptor signaling pathway;GO:0007186//G protein-coupled receptor signaling pathway;GO:0007186//G protein-coupled receptor signaling pathway;…	GO:0005737//cytoplasm;GO:0005886//plasma membrane;GO:0005886//plasma membrane;GO:0005886//plasma membrane;GO:0016020//membrane;GO:0016021//integral component of membrane;GO:0016021//integral component of membrane;GO:0016021//integral component of membrane;	GO:0001664//G protein-coupled receptor binding;GO:0001664//G protein-coupled receptor binding;GO:0004875//complement receptor activity;GO:0004930//G protein-coupled receptor activity;GO:0004930//G protein-coupled receptor activity;GO:0004930//G protein-coupled receptor activity;GO:0004930//G protein-coupled receptor activity;GO:0004982//N-formyl peptide receptor activity;GO:0004982//N-formyl pept…
ENSMUSG00000043099	18.2517	28.9967	7.50664	0.258879	-1.94965	0.000754274	1	11	75164565	75169519	-	3750	Hic1	GO:0000122;GO:0000122;GO:0000122;GO:0001227;GO:0003676;GO:0003700;GO:0003700;GO:0003700;GO:0005515;GO:0008630;GO:0008630;GO:0008630;GO:0030178;GO:0042826;GO:0043565;GO:1990837;	K24384	-	K	35MYA;38HT3;3BG83;3CZ6G;3J8X9;47YX4;48ZED;4Q10R	hypermethylated in cancer 1 [Source:MGI Symbol;Acc:MGI:1338010]	15248	Q9R1Y5	-	GO:0000122//negative regulation of transcription by RNA polymerase II;GO:0000122//negative regulation of transcription by RNA polymerase II;GO:0000122//negative regulation of transcription by RNA polymerase II;GO:0008630//intrinsic apoptotic signaling pathway in response to DNA damage;GO:0008630//intrinsic apoptotic signaling pathway in response to DNA damage;GO:0008630//intrinsic apoptotic signa…	-	GO:0001227//DNA-binding transcription repressor activity, RNA polymerase II-specific;GO:0003676//nucleic acid binding;GO:0003700//DNA-binding transcription factor activity;GO:0003700//DNA-binding transcription factor activity;GO:0003700//DNA-binding transcription factor activity;GO:0005515//protein binding;GO:0042826//histone deacetylase binding;GO:0043565//sequence-specific DNA binding;GO:199083…
ENSMUSG00000000805	4.67147	0.506835	8.83611	17.4339	4.12382	0.00101684	1	11	84957786	84966044	+	1966	Car4	GO:0004089;GO:0004089;GO:0004089;GO:0004089;GO:0004089;GO:0005515;GO:0005791;GO:0005791;GO:0005793;GO:0005793;GO:0005794;GO:0005794;GO:0005802;GO:0005802;GO:0005886;GO:0005886;GO:0005886;GO:0005886;GO:0005886;GO:0005886;GO:0006730;GO:0006885;GO:0008270;GO:0008270;GO:0009986;GO:0009986;GO:0015670;GO:0015701;GO:0015701;GO:0016020;GO:0016020;GO:0016324;GO:0016324;GO:0016529;GO:0016829;GO:0016836;GO:…	K18246	EC:4.2.1.1	P	KOG0382;35C6F;39XTU;3BMQY;3D16D;3JB7X;48385;49916;4Q344	carbonic anhydrase 4 [Source:MGI Symbol;Acc:MGI:1096574]	12351	Q64444	ko04964(Proximal tubule bicarbonate reclamation);ko00910(Nitrogen metabolism)	GO:0006730//one-carbon metabolic process;GO:0006885//regulation of pH;GO:0015670//carbon dioxide transport;GO:0015701//bicarbonate transport;GO:0015701//bicarbonate transport;	GO:0005791//rough endoplasmic reticulum;GO:0005791//rough endoplasmic reticulum;GO:0005793//endoplasmic reticulum-Golgi intermediate compartment;GO:0005793//endoplasmic reticulum-Golgi intermediate compartment;GO:0005794//Golgi apparatus;GO:0005794//Golgi apparatus;GO:0005802//trans-Golgi network;GO:0005802//trans-Golgi network;GO:0005886//plasma membrane;GO:0005886//plasma membrane;GO:0005886//p…	GO:0004089//carbonate dehydratase activity;GO:0004089//carbonate dehydratase activity;GO:0004089//carbonate dehydratase activity;GO:0004089//carbonate dehydratase activity;GO:0004089//carbonate dehydratase activity;GO:0005515//protein binding;GO:0008270//zinc ion binding;GO:0008270//zinc ion binding;GO:0016829//lyase activity;GO:0016836//hydro-lyase activity;GO:0046872//metal ion binding;GO:00040…
ENSMUSG00000091742	6.08014	11.1785	0.981829	0.0878323	-3.5091	0.00114033	1	17	46439578	46440097	-	520	Gm5093	-	-	-	-	-	predicted gene 5093 [Source:MGI Symbol;Acc:MGI:3644404]	-	-	-	-	-	-
ENSMUSG00000004952	44.1838	23.4646	64.9029	2.76599	1.4678	0.00119213	1	5	136083916	136111860	+	7485	Rasa4	GO:0005096;GO:0005096;GO:0005096;GO:0005096;GO:0005543;GO:0005543;GO:0005737;GO:0005829;GO:0005829;GO:0005886;GO:0005886;GO:0007165;GO:0007165;GO:0016020;GO:0034260;GO:0035556;GO:0035556;GO:0043087;GO:0043087;GO:0043547;GO:0046580;GO:0046580;GO:0046872;GO:0071277;GO:0071277;GO:0071277;GO:0005096;GO:0005096;GO:0005096;GO:0005096;GO:0005543;GO:0005543;GO:0005737;GO:0005829;GO:0005829;GO:0005886;GO:…	K17630	-	T;J	KOG2059;35GGN;38CMR;3BBKY;3D2CU;3JEWM;484RV;490FT;4PSR0	RAS p21 protein activator 4 [Source:MGI Symbol;Acc:MGI:1858600]	54153	Q6PFQ7	ko04014(Ras signaling pathway)	GO:0007165//signal transduction;GO:0007165//signal transduction;GO:0034260//negative regulation of GTPase activity;GO:0035556//intracellular signal transduction;GO:0035556//intracellular signal transduction;GO:0043087//regulation of GTPase activity;GO:0043087//regulation of GTPase activity;GO:0043547//positive regulation of GTPase activity;GO:0046580//negative regulation of Ras protein signal tra…	GO:0005737//cytoplasm;GO:0005829//cytosol;GO:0005829//cytosol;GO:0005886//plasma membrane;GO:0005886//plasma membrane;GO:0016020//membrane;GO:0005737//cytoplasm;GO:0005829//cytosol;GO:0005829//cytosol;GO:0005886//plasma membrane;GO:0005886//plasma membrane;GO:0016020//membrane;	GO:0005096//GTPase activator activity;GO:0005096//GTPase activator activity;GO:0005096//GTPase activator activity;GO:0005096//GTPase activator activity;GO:0005543//phospholipid binding;GO:0005543//phospholipid binding;GO:0046872//metal ion binding;GO:0005096//GTPase activator activity;GO:0005096//GTPase activator activity;GO:0005096//GTPase activator activity;GO:0005096//GTPase activator activity…
ENSMUSG00000110781	16.8475	26.7226	6.97241	0.260918	-1.93833	0.00136341	1	10	40164110	40169759	+	862	Gm31992	-	-	-	-	-	predicted gene, 31992 [Source:MGI Symbol;Acc:MGI:5591151]	-	-	-	-	-	-
ENSMUSG00000047945	334.108	207.333	460.883	2.22291	1.15245	0.0019554	1	4	129513581	129515985	+	1605	Marcksl1	GO:0003779;GO:0005516;GO:0005516;GO:0005516;GO:0005737;GO:0005856;GO:0005886;GO:0005886;GO:0005886;GO:0008021;GO:0008284;GO:0016020;GO:0099026;GO:0099509;GO:0099523;GO:0099626;	K13536	-	S	2RYXK;35CAI;38FNY;3BJ31;3D4JF;3J1P2;48861;49646;4Q32I	MARCKS-like 1 [Source:MGI Symbol;Acc:MGI:97143]	17357	P28667	ko05140(Leishmaniasis);ko04666(Fc gamma R-mediated phagocytosis)	GO:0008284//positive regulation of cell population proliferation;GO:0099509//regulation of presynaptic cytosolic calcium ion concentration;	GO:0005737//cytoplasm;GO:0005856//cytoskeleton;GO:0005886//plasma membrane;GO:0005886//plasma membrane;GO:0005886//plasma membrane;GO:0008021//synaptic vesicle;GO:0016020//membrane;GO:0099026//anchored component of presynaptic membrane;GO:0099523//presynaptic cytosol;	GO:0003779//actin binding;GO:0005516//calmodulin binding;GO:0005516//calmodulin binding;GO:0005516//calmodulin binding;GO:0099626//voltage-gated calcium channel activity involved in regulation of presynaptic cytosolic calcium levels;
ENSMUSG00000040339	52.494	29.261	75.7271	2.58799	1.37183	0.00208876	1	3	108970997	109027607	-	5702	Fam102b	GO:0003674;GO:0005575;GO:0008150;	-	-	S	2QRRN;35N59;38DSX;3BC51;3CZ8J;3J7M6;47ZU3;492SV;4Q3BT	family with sequence similarity 102, member B [Source:MGI Symbol;Acc:MGI:3036259]	329739	Q8BQS4	-	GO:0008150//biological_process;	GO:0005575//cellular_component;	GO:0003674//molecular_function;
ENSMUSG00000027954	2647.22	3609.55	1684.89	0.466786	-1.09917	0.00224934	1	3	89271733	89281142	-	1830	Efna1	GO:0000122;GO:0001525;GO:0001934;GO:0001934;GO:0003180;GO:0003183;GO:0003199;GO:0005515;GO:0005576;GO:0005886;GO:0005886;GO:0007411;GO:0010719;GO:0014028;GO:0016020;GO:0016020;GO:0016020;GO:0016477;GO:0016477;GO:0030182;GO:0031225;GO:0033628;GO:0033628;GO:0034446;GO:0034446;GO:0043409;GO:0043410;GO:0043535;GO:0045765;GO:0046658;GO:0046658;GO:0046875;GO:0046875;GO:0046875;GO:0046875;GO:0046875;GO:…	K05462	-	T;B	KOG3858;35JB5;39SQY;3BNMK;3D4BB;3J20C;487JI;494FR;4PSVS	ephrin A1 [Source:MGI Symbol;Acc:MGI:103236]	13636	P52793	ko05206(MicroRNAs in cancer);ko04360(Axon guidance);ko04151(PI3K-Akt signaling pathway);ko04015(Rap1 signaling pathway);ko04014(Ras signaling pathway);ko04010(MAPK signaling pathway)	GO:0000122//negative regulation of transcription by RNA polymerase II;GO:0001525//angiogenesis;GO:0001934//positive regulation of protein phosphorylation;GO:0001934//positive regulation of protein phosphorylation;GO:0003180//aortic valve morphogenesis;GO:0003183//mitral valve morphogenesis;GO:0003199//endocardial cushion to mesenchymal transition involved in heart valve formation;GO:0007411//axon…	GO:0005576//extracellular region;GO:0005886//plasma membrane;GO:0005886//plasma membrane;GO:0016020//membrane;GO:0016020//membrane;GO:0016020//membrane;GO:0031225//anchored component of membrane;GO:0046658//anchored component of plasma membrane;GO:0046658//anchored component of plasma membrane;GO:0016020//membrane;GO:0016020//membrane;GO:0016020//membrane;GO:0005886//plasma membrane;GO:0016020//m…	GO:0005515//protein binding;GO:0046875//ephrin receptor binding;GO:0046875//ephrin receptor binding;GO:0046875//ephrin receptor binding;GO:0046875//ephrin receptor binding;GO:0046875//ephrin receptor binding;GO:0046875//ephrin receptor binding;GO:0046875//ephrin receptor binding;
ENSMUSG00000043487	27.7655	10.0098	45.5211	4.54766	2.18512	0.00257747	1	12	84100654	84111349	+	6413	Acot6	GO:0005777;GO:0005777;GO:0006629;GO:0006631;GO:0006631;GO:0006637;GO:0006637;GO:0006637;GO:0016787;GO:0016790;GO:0016790;GO:0047617;GO:0052689;GO:0005777;GO:0005777;GO:0006629;GO:0006631;GO:0006631;GO:0006637;GO:0006637;GO:0016787;GO:0016790;GO:0047617;GO:0052689;	K11993	EC:3.1.2.-	S	2QQ8Z;35J07;38H36;3BEH7;3CR64;3J5J5;481P8;48ZNE;4Q2NM	acyl-CoA thioesterase 6 [Source:MGI Symbol;Acc:MGI:1921287]	217700	Q32Q92	-	GO:0006629//lipid metabolic process;GO:0006631//fatty acid metabolic process;GO:0006631//fatty acid metabolic process;GO:0006637//acyl-CoA metabolic process;GO:0006637//acyl-CoA metabolic process;GO:0006637//acyl-CoA metabolic process;GO:0006629//lipid metabolic process;GO:0006631//fatty acid metabolic process;GO:0006631//fatty acid metabolic process;GO:0006637//acyl-CoA metabolic process;GO:0006…	GO:0005777//peroxisome;GO:0005777//peroxisome;GO:0005777//peroxisome;GO:0005777//peroxisome;	GO:0016787//hydrolase activity;GO:0016790//thiolester hydrolase activity;GO:0016790//thiolester hydrolase activity;GO:0047617//acyl-CoA hydrolase activity;GO:0052689//carboxylic ester hydrolase activity;GO:0016787//hydrolase activity;GO:0016790//thiolester hydrolase activity;GO:0047617//acyl-CoA hydrolase activity;GO:0052689//carboxylic ester hydrolase activity;
ENSMUSG00000096956	12.5576	4.80474	20.3104	4.22716	2.07969	0.00272322	1	15	32240565	32244662	-	1486	Snhg18	-	-	-	-	-	small nucleolar RNA host gene 18 [Source:MGI Symbol;Acc:MGI:1914085]	-	-	-	-	-	-
ENSMUSG00000024885	18.9828	8.7072	29.2584	3.36025	1.74857	0.0028613	1	19	3913491	3929808	-	2046	Aldh3b1	GO:0004028;GO:0004029;GO:0004030;GO:0004030;GO:0004030;GO:0005737;GO:0005737;GO:0005829;GO:0005886;GO:0005886;GO:0006068;GO:0006081;GO:0006081;GO:0006081;GO:0016020;GO:0016491;GO:0016491;GO:0016491;GO:0016620;GO:0016620;GO:0018477;GO:0018479;GO:0034599;GO:0034599;GO:0046185;GO:0046185;GO:0055114;GO:0055114;GO:0055114;GO:0055114;GO:0055114;	K00129	EC:1.2.1.5	C	KOG2456;35I9P;38CW8;3BDR1;3CZ4X;3JDXH;47ZQK;48XGY;4PYRQ	aldehyde dehydrogenase 3 family, member B1 [Source:MGI Symbol;Acc:MGI:1914939]	67689	Q80VQ0	ko00982(Drug metabolism - cytochrome P450);ko00980(Metabolism of xenobiotics by cytochrome P450);ko00410(beta-Alanine metabolism);ko00360(Phenylalanine metabolism);ko00350(Tyrosine metabolism);ko00340(Histidine metabolism);ko00010(Glycolysis / Gluconeogenesis)	GO:0006068//ethanol catabolic process;GO:0006081//cellular aldehyde metabolic process;GO:0006081//cellular aldehyde metabolic process;GO:0006081//cellular aldehyde metabolic process;GO:0034599//cellular response to oxidative stress;GO:0034599//cellular response to oxidative stress;GO:0046185//aldehyde catabolic process;GO:0046185//aldehyde catabolic process;GO:0055114//obsolete oxidation-reductio…	GO:0005737//cytoplasm;GO:0005737//cytoplasm;GO:0005829//cytosol;GO:0005886//plasma membrane;GO:0005886//plasma membrane;GO:0016020//membrane;	GO:0004028//3-chloroallyl aldehyde dehydrogenase activity;GO:0004029//aldehyde dehydrogenase (NAD+) activity;GO:0004030//aldehyde dehydrogenase [NAD(P)+] activity;GO:0004030//aldehyde dehydrogenase [NAD(P)+] activity;GO:0004030//aldehyde dehydrogenase [NAD(P)+] activity;GO:0016491//oxidoreductase activity;GO:0016491//oxidoreductase activity;GO:0016491//oxidoreductase activity;GO:0016620//oxidored…
ENSMUSG00000064325	73.0948	43.1424	103.047	2.38854	1.25613	0.0028625	1	8	79965851	80058006	-	9076	Hhip	GO:0003824;GO:0003824;GO:0005515;GO:0005576;GO:0005634;GO:0005634;GO:0005737;GO:0005737;GO:0005886;GO:0005886;GO:0005886;GO:0005887;GO:0007165;GO:0007405;GO:0008270;GO:0008270;GO:0008270;GO:0009887;GO:0009953;GO:0009968;GO:0009968;GO:0009968;GO:0009986;GO:0016020;GO:0016525;GO:0040036;GO:0043066;GO:0043066;GO:0045879;GO:0045879;GO:0046872;GO:0048705;GO:0060441;GO:0097108;GO:0097108;	K06231	-	T;S	KOG4295;35HGB;38D30;3BG07;3CS40;3JCC6;47ZRD;48XQ8;4Q4NQ	Hedgehog-interacting protein [Source:MGI Symbol;Acc:MGI:1341847]	15245	Q7TN16	ko05217(Basal cell carcinoma);ko05200(Pathways in cancer);ko04340(Hedgehog signaling pathway);ko04024(cAMP signaling pathway)	GO:0007165//signal transduction;GO:0007405//neuroblast proliferation;GO:0009887//animal organ morphogenesis;GO:0009953//dorsal/ventral pattern formation;GO:0009968//negative regulation of signal transduction;GO:0009968//negative regulation of signal transduction;GO:0009968//negative regulation of signal transduction;GO:0016525//negative regulation of angiogenesis;GO:0040036//regulation of fibrobl…	GO:0005576//extracellular region;GO:0005634//nucleus;GO:0005634//nucleus;GO:0005737//cytoplasm;GO:0005737//cytoplasm;GO:0005886//plasma membrane;GO:0005886//plasma membrane;GO:0005886//plasma membrane;GO:0005887//integral component of plasma membrane;GO:0009986//cell surface;GO:0016020//membrane;	GO:0003824//catalytic activity;GO:0003824//catalytic activity;GO:0005515//protein binding;GO:0008270//zinc ion binding;GO:0008270//zinc ion binding;GO:0008270//zinc ion binding;GO:0046872//metal ion binding;GO:0097108//hedgehog family protein binding;GO:0097108//hedgehog family protein binding;
ENSMUSG00000033220	151.527	94.841	208.213	2.19539	1.13448	0.00295396	1	15	78559167	78572783	-	3103	Rac2	GO:0000166;GO:0003924;GO:0003924;GO:0003924;GO:0003924;GO:0005525;GO:0005525;GO:0005525;GO:0005525;GO:0005525;GO:0005525;GO:0005635;GO:0005737;GO:0005737;GO:0005737;GO:0005829;GO:0005829;GO:0005856;GO:0005884;GO:0005884;GO:0005886;GO:0005938;GO:0006935;GO:0007015;GO:0007015;GO:0007015;GO:0007186;GO:0007264;GO:0007264;GO:0008045;GO:0008284;GO:0008360;GO:0010592;GO:0010592;GO:0010592;GO:0010810;GO:…	K07860	-	B;U	KOG0393;3591N;38BJN;3BE5W;3CXWR;3J48I;484ZF;48Y98;4PWCA	Rac family small GTPase 2 [Source:MGI Symbol;Acc:MGI:97846]	19354	Q05144	ko05418(Fluid shear stress and atherosclerosis);ko05416(Viral myocarditis);ko05415(Diabetic cardiomyopathy);ko05231(Choline metabolism in cancer);ko05212(Pancreatic cancer);ko05210(Colorectal cancer);ko05200(Pathways in cancer);ko05170(Human immunodeficiency virus 1 infection);ko05163(Human cytomegalovirus infection);ko05135(Yersinia infection);ko05020(Prion disease);ko04810(Regulation of actin c…	GO:0006935//chemotaxis;GO:0007015//actin filament organization;GO:0007015//actin filament organization;GO:0007015//actin filament organization;GO:0007186//G protein-coupled receptor signaling pathway;GO:0007264//small GTPase mediated signal transduction;GO:0007264//small GTPase mediated signal transduction;GO:0008045//motor neuron axon guidance;GO:0008284//positive regulation of cell population p…	GO:0005635//nuclear envelope;GO:0005737//cytoplasm;GO:0005737//cytoplasm;GO:0005737//cytoplasm;GO:0005829//cytosol;GO:0005829//cytosol;GO:0005856//cytoskeleton;GO:0005884//actin filament;GO:0005884//actin filament;GO:0005886//plasma membrane;GO:0005938//cell cortex;GO:0016020//membrane;GO:0016020//membrane;GO:0030027//lamellipodium;GO:0030027//lamellipodium;GO:0031410//cytoplasmic vesicle;GO:0042…	GO:0000166//nucleotide binding;GO:0003924//GTPase activity;GO:0003924//GTPase activity;GO:0003924//GTPase activity;GO:0003924//GTPase activity;GO:0005525//GTP binding;GO:0005525//GTP binding;GO:0005525//GTP binding;GO:0005525//GTP binding;GO:0005525//GTP binding;GO:0005525//GTP binding;GO:0019887//protein kinase regulator activity;GO:0019901//protein kinase binding;GO:0003924//GTPase activity;GO:…
ENSMUSG00000046207	12.2109	4.82086	19.601	4.06587	2.02356	0.00329654	1	11	68503019	68552698	+	3622	Pik3r6	GO:0001525;GO:0005515;GO:0005737;GO:0005886;GO:0005942;GO:0005944;GO:0005944;GO:0005944;GO:0007186;GO:0007186;GO:0016020;GO:0042269;GO:0043406;GO:0043406;GO:0043551;GO:0045582;GO:0045766;GO:0045766;GO:0046854;GO:0046934;GO:0046935;GO:0046935;GO:0046935;GO:0046935;GO:0001525;GO:0005515;GO:0005737;GO:0005886;GO:0005942;GO:0005944;GO:0005944;GO:0005944;GO:0007186;GO:0007186;GO:0016020;GO:0042269;GO:…	K21290	-	T;S	2QSK4;359W5;39PJV;3BG8A;3CSP4;3J4VZ;4831Y;496RE;4PUAE	phosphoinositide-3-kinase regulatory subunit 5 [Source:MGI Symbol;Acc:MGI:2144613]	104709	Q3U6Q4	ko05167(Kaposi sarcoma-associated herpesvirus infection);ko05145(Toxoplasmosis);ko04921(Oxytocin signaling pathway);ko04725(Cholinergic synapse);ko04611(Platelet activation);ko04371(Apelin signaling pathway);ko04261(Adrenergic signaling in cardiomyocytes);ko04151(PI3K-Akt signaling pathway);ko04072(Phospholipase D signaling pathway);ko04062(Chemokine signaling pathway);ko04022(cGMP-PKG signaling …	GO:0001525//angiogenesis;GO:0007186//G protein-coupled receptor signaling pathway;GO:0007186//G protein-coupled receptor signaling pathway;GO:0042269//regulation of natural killer cell mediated cytotoxicity;GO:0043406//positive regulation of MAP kinase activity;GO:0043406//positive regulation of MAP kinase activity;GO:0043551//regulation of phosphatidylinositol 3-kinase activity;GO:0045582//posit…	GO:0005737//cytoplasm;GO:0005886//plasma membrane;GO:0005942//phosphatidylinositol 3-kinase complex;GO:0005944//phosphatidylinositol 3-kinase complex, class IB;GO:0005944//phosphatidylinositol 3-kinase complex, class IB;GO:0005944//phosphatidylinositol 3-kinase complex, class IB;GO:0016020//membrane;GO:0005737//cytoplasm;GO:0005886//plasma membrane;GO:0005942//phosphatidylinositol 3-kinase comple…	GO:0005515//protein binding;GO:0046934//phosphatidylinositol-4,5-bisphosphate 3-kinase activity;GO:0046935//1-phosphatidylinositol-3-kinase regulator activity;GO:0046935//1-phosphatidylinositol-3-kinase regulator activity;GO:0046935//1-phosphatidylinositol-3-kinase regulator activity;GO:0046935//1-phosphatidylinositol-3-kinase regulator activity;GO:0005515//protein binding;GO:0046934//phosphatidy…
ENSMUSG00000094793	2430.64	3259.54	1601.75	0.491403	-1.02502	0.00353837	1	4	60737383	60741326	-	926	Mup12	GO:0005009;GO:0005186;GO:0005550;GO:0005550;GO:0005576;GO:0005615;GO:0005615;GO:0005634;GO:0005829;GO:0006112;GO:0008286;GO:0009060;GO:0009267;GO:0010628;GO:0010888;GO:0010907;GO:0031649;GO:0035634;GO:0036094;GO:0036094;GO:0042593;GO:0045475;GO:0045721;GO:0045834;GO:0045892;GO:0051055;GO:0051897;GO:0061179;GO:0070584;GO:0071240;GO:0071394;GO:0071396;	-	-	M;O;T	2S6GK;35Q4V;39H1R;3C056;3D7VN;3JGV1;48E0H;49B7I;4Q5SJ	major urinary protein 12 [Source:MGI Symbol;Acc:MGI:3780193]	100039054	P11588	-	GO:0006112//energy reserve metabolic process;GO:0008286//insulin receptor signaling pathway;GO:0009060//aerobic respiration;GO:0009267//cellular response to starvation;GO:0010628//positive regulation of gene expression;GO:0010888//negative regulation of lipid storage;GO:0010907//positive regulation of glucose metabolic process;GO:0031649//heat generation;GO:0035634//response to stilbenoid;GO:0042…	GO:0005576//extracellular region;GO:0005615//extracellular space;GO:0005615//extracellular space;GO:0005634//nucleus;GO:0005829//cytosol;	GO:0005009//insulin-activated receptor activity;GO:0005186//pheromone activity;GO:0005550//pheromone binding;GO:0005550//pheromone binding;GO:0036094//small molecule binding;GO:0036094//small molecule binding;
ENSMUSG00000075585	11.709	20.0894	3.32857	0.165688	-2.59346	0.00354797	1	5	138995056	139000577	+	5522	6330403L08Rik	-	-	-	-	-	RIKEN cDNA 6330403L08 gene [Source:MGI Symbol;Acc:MGI:1917994]	-	-	-	-	-	-
ENSMUSG00000097766	9.39333	2.89402	15.8926	5.49155	2.45721	0.00356477	1	10	95417375	95428640	+	1182	5730420D15Rik	-	-	-	-	-	RIKEN cDNA 5730420D15 gene [Source:MGI Symbol;Acc:MGI:1917773]	-	-	-	-	-	-
ENSMUSG00000003283	106.32	64.9338	147.706	2.27472	1.18569	0.0036119	1	2	153108468	153151441	+	2092	Hck	GO:0000166;GO:0001784;GO:0002376;GO:0004672;GO:0004672;GO:0004713;GO:0004713;GO:0004713;GO:0004713;GO:0004715;GO:0004715;GO:0005102;GO:0005515;GO:0005515;GO:0005524;GO:0005524;GO:0005524;GO:0005634;GO:0005654;GO:0005737;GO:0005764;GO:0005764;GO:0005794;GO:0005829;GO:0005856;GO:0005884;GO:0005884;GO:0005886;GO:0005886;GO:0005901;GO:0005901;GO:0005925;GO:0005925;GO:0006468;GO:0006468;GO:0006887;GO:…	K08893	EC:2.7.10.2	L;T;K	KOG0197;359MK;39VKM;3BJYE;3D1R7;3J68A;488TA;48Z3D;4Q2ZA	hemopoietic cell kinase [Source:MGI Symbol;Acc:MGI:96052]	15162	P08103	ko05167(Kaposi sarcoma-associated herpesvirus infection);ko04666(Fc gamma R-mediated phagocytosis);ko04062(Chemokine signaling pathway)	GO:0002376//immune system process;GO:0006468//protein phosphorylation;GO:0006468//protein phosphorylation;GO:0006887//exocytosis;GO:0006909//phagocytosis;GO:0006909//phagocytosis;GO:0006954//inflammatory response;GO:0007169//transmembrane receptor protein tyrosine kinase signaling pathway;GO:0008284//positive regulation of cell population proliferation;GO:0008284//positive regulation of cell popu…	GO:0005634//nucleus;GO:0005654//nucleoplasm;GO:0005737//cytoplasm;GO:0005764//lysosome;GO:0005764//lysosome;GO:0005794//Golgi apparatus;GO:0005829//cytosol;GO:0005856//cytoskeleton;GO:0005884//actin filament;GO:0005884//actin filament;GO:0005886//plasma membrane;GO:0005886//plasma membrane;GO:0005901//caveola;GO:0005901//caveola;GO:0005925//focal adhesion;GO:0005925//focal adhesion;GO:0016020//me…	GO:0000166//nucleotide binding;GO:0001784//phosphotyrosine residue binding;GO:0004672//protein kinase activity;GO:0004672//protein kinase activity;GO:0004713//protein tyrosine kinase activity;GO:0004713//protein tyrosine kinase activity;GO:0004713//protein tyrosine kinase activity;GO:0004713//protein tyrosine kinase activity;GO:0004715//non-membrane spanning protein tyrosine kinase activity;GO:00…
ENSMUSG00000066270	4.29188	7.87498	0.708775	0.0900034	-3.47388	0.00403253	1	9	118837613	118837955	-	343	Gm10157	-	-	-	-	-	predicted gene 10157 [Source:MGI Symbol;Acc:MGI:3642264]	-	-	-	-	-	-
ENSMUSG00000041703	2.36945	4.7389	0	0	-Inf	0.00408501	1	14	122456795	122465677	-	4889	Zic5	GO:0003676;GO:0003677;GO:0005634;GO:0046872;GO:1990837;	K09226	-	S;K	35JWD;38EYF;3BCH8;3CUTF;3JC13;484K3;48ZKH;4PVPQ	zinc finger protein of the cerebellum 5 [Source:MGI Symbol;Acc:MGI:1929518]	65100	Q7TQ40;A0A0R4J0E2	-	-	GO:0005634//nucleus;	GO:0003676//nucleic acid binding;GO:0003677//DNA binding;GO:0046872//metal ion binding;GO:1990837//sequence-specific double-stranded DNA binding;
ENSMUSG00000026390	330.645	158.504	502.786	3.17207	1.66543	0.00412841	1	1	120474538	120505024	-	1925	Marco	GO:0001540;GO:0001664;GO:0001664;GO:0001664;GO:0001934;GO:0002376;GO:0005044;GO:0005044;GO:0005581;GO:0005737;GO:0005886;GO:0005886;GO:0005886;GO:0005886;GO:0006897;GO:0006897;GO:0006897;GO:0006898;GO:0006911;GO:0007193;GO:0016020;GO:0016020;GO:0016020;GO:0016021;GO:0038024;GO:0043277;GO:0045087;GO:0070374;GO:0097242;GO:0016020;GO:0016021;	K13884	-	T;S	2QWN1;35BGM;39R6Z;3BFI8;3D1CM;3J6WN;486VA;4915W;4PWW7	macrophage receptor with collagenous structure [Source:MGI Symbol;Acc:MGI:1309998]	17167	Q60754	ko04145(Phagosome)	GO:0001934//positive regulation of protein phosphorylation;GO:0002376//immune system process;GO:0006897//endocytosis;GO:0006897//endocytosis;GO:0006897//endocytosis;GO:0006898//receptor-mediated endocytosis;GO:0006911//phagocytosis, engulfment;GO:0007193//adenylate cyclase-inhibiting G protein-coupled receptor signaling pathway;GO:0043277//apoptotic cell clearance;GO:0045087//innate immune respon…	GO:0005581//collagen trimer;GO:0005737//cytoplasm;GO:0005886//plasma membrane;GO:0005886//plasma membrane;GO:0005886//plasma membrane;GO:0005886//plasma membrane;GO:0016020//membrane;GO:0016020//membrane;GO:0016020//membrane;GO:0016021//integral component of membrane;GO:0016020//membrane;GO:0016021//integral component of membrane;	GO:0001540//amyloid-beta binding;GO:0001664//G protein-coupled receptor binding;GO:0001664//G protein-coupled receptor binding;GO:0001664//G protein-coupled receptor binding;GO:0005044//scavenger receptor activity;GO:0005044//scavenger receptor activity;GO:0038024//cargo receptor activity;
ENSMUSG00000078886	6.6208	12.5287	0.712927	0.0569037	-4.13533	0.00420912	1	2	175965331	175980303	+	3043	Gm2026	GO:0003674;GO:0003676;GO:0003676;GO:0005575;GO:0005634;GO:0006355;GO:0006355;GO:0008150;GO:0010468;GO:0003676;GO:0003676;GO:0005575;GO:0006355;GO:0006355;GO:0003676;GO:0003676;GO:0005575;GO:0005634;GO:0006355;GO:0006355;GO:0010468;GO:0046872;	K09228	-	S	38EKG;3BKHK;3D622	predicted gene 2026 [Source:MGI Symbol;Acc:MGI:3780195]	100039060	A2ART4	ko05168(Herpes simplex virus 1 infection)	GO:0006355//regulation of transcription, DNA-templated;GO:0006355//regulation of transcription, DNA-templated;GO:0008150//biological_process;GO:0010468//regulation of gene expression;GO:0006355//regulation of transcription, DNA-templated;GO:0006355//regulation of transcription, DNA-templated;GO:0006355//regulation of transcription, DNA-templated;GO:0006355//regulation of transcription, DNA-templa…	GO:0005575//cellular_component;GO:0005634//nucleus;GO:0005575//cellular_component;GO:0005575//cellular_component;GO:0005634//nucleus;	GO:0003674//molecular_function;GO:0003676//nucleic acid binding;GO:0003676//nucleic acid binding;GO:0003676//nucleic acid binding;GO:0003676//nucleic acid binding;GO:0003676//nucleic acid binding;GO:0003676//nucleic acid binding;GO:0046872//metal ion binding;
ENSMUSG00000003555	149.911	204.02	95.8012	0.469568	-1.0906	0.00435566	1	19	46667165	46673172	-	2769	Cyp17a1	GO:0004497;GO:0004508;GO:0004508;GO:0004508;GO:0004508;GO:0005506;GO:0005506;GO:0005739;GO:0005783;GO:0005783;GO:0005789;GO:0006694;GO:0006694;GO:0006704;GO:0006704;GO:0008202;GO:0008202;GO:0008202;GO:0016020;GO:0016491;GO:0016705;GO:0016705;GO:0016829;GO:0020037;GO:0020037;GO:0020037;GO:0020037;GO:0020037;GO:0030424;GO:0031090;GO:0042446;GO:0042446;GO:0042446;GO:0042446;GO:0042448;GO:0042448;GO:…	K00512	-	Q	KOG0156;35KHV;39TR9;3BCD7;3CVMS;3JFEA;48BET;48YBI;4PWFZ	cytochrome P450, family 17, subfamily a, polypeptide 1 [Source:MGI Symbol;Acc:MGI:88586]	13074	P27786	ko04934(Cushing syndrome);ko04927(Cortisol synthesis and secretion);ko04917(Prolactin signaling pathway);ko04913(Ovarian steroidogenesis);ko00140(Steroid hormone biosynthesis)	GO:0006694//steroid biosynthetic process;GO:0006694//steroid biosynthetic process;GO:0006704//glucocorticoid biosynthetic process;GO:0006704//glucocorticoid biosynthetic process;GO:0008202//steroid metabolic process;GO:0008202//steroid metabolic process;GO:0008202//steroid metabolic process;GO:0042446//hormone biosynthetic process;GO:0042446//hormone biosynthetic process;GO:0042446//hormone biosy…	GO:0005739//mitochondrion;GO:0005783//endoplasmic reticulum;GO:0005783//endoplasmic reticulum;GO:0005789//endoplasmic reticulum membrane;GO:0016020//membrane;GO:0030424//axon;GO:0031090//organelle membrane;GO:0042995//cell projection;GO:0043025//neuronal cell body;GO:0043231//intracellular membrane-bounded organelle;GO:0043231//intracellular membrane-bounded organelle;	GO:0004497//monooxygenase activity;GO:0004508//steroid 17-alpha-monooxygenase activity;GO:0004508//steroid 17-alpha-monooxygenase activity;GO:0004508//steroid 17-alpha-monooxygenase activity;GO:0004508//steroid 17-alpha-monooxygenase activity;GO:0005506//iron ion binding;GO:0005506//iron ion binding;GO:0016491//oxidoreductase activity;GO:0016705//oxidoreductase activity, acting on paired donors, …
ENSMUSG00000053613	5.74223	10.5519	0.932574	0.0883798	-3.50014	0.00436847	1	11	120659157	120661815	+	2659	Notumos	-	-	-	-	-	notum palmitoleoyl-protein carboxylesterase, opposite strand [Source:MGI Symbol;Acc:MGI:3698431]	-	-	-	-	-	-
ENSMUSG00000053168	46.1247	76.6845	15.5649	0.202974	-2.30064	0.00462515	1	15	75427606	75431829	-	935	9030619P08Rik	-	-	-	-	-	RIKEN cDNA 9030619P08 gene [Source:MGI Symbol;Acc:MGI:3612405]	-	-	-	-	-	-
ENSMUSG00000026077	41.6911	66.9649	16.4173	0.245163	-2.02819	0.00483443	1	1	39193731	39363236	+	4791	Npas2	GO:0046983;GO:0046983;GO:0003677;GO:0003677;GO:0003700;GO:0003700;GO:0005634;GO:0005634;GO:0005634;GO:0005654;GO:0005667;GO:0005667;GO:0005667;GO:0005737;GO:0005737;GO:0005829;GO:0006355;GO:0006355;GO:0045739;GO:0045893;GO:0045944;GO:0046983;GO:0046983;GO:0051775;GO:0051879;GO:0060548;GO:1990837;GO:2001020;	K09026	-	K	KOG3561;35DPZ;38GPM;3BBCR;3CX8T;3J5U3;486KC;49512;4Q1MV	neuronal PAS domain protein 2 [Source:MGI Symbol;Acc:MGI:109232]	18143	P97460;Q32ME6;G3X9B7	ko04710(Circadian rhythm)	GO:0006355//regulation of transcription, DNA-templated;GO:0006355//regulation of transcription, DNA-templated;GO:0045739//positive regulation of DNA repair;GO:0045893//positive regulation of transcription, DNA-templated;GO:0045944//positive regulation of transcription by RNA polymerase II;GO:0051775//response to redox state;GO:0060548//negative regulation of cell death;GO:2001020//regulation of r…	GO:0005634//nucleus;GO:0005634//nucleus;GO:0005634//nucleus;GO:0005654//nucleoplasm;GO:0005667//transcription regulator complex;GO:0005667//transcription regulator complex;GO:0005667//transcription regulator complex;GO:0005737//cytoplasm;GO:0005737//cytoplasm;GO:0005829//cytosol;	GO:0046983//protein dimerization activity;GO:0046983//protein dimerization activity;GO:0003677//DNA binding;GO:0003677//DNA binding;GO:0003700//DNA-binding transcription factor activity;GO:0003700//DNA-binding transcription factor activity;GO:0046983//protein dimerization activity;GO:0046983//protein dimerization activity;GO:0051879//Hsp90 protein binding;GO:1990837//sequence-specific double-stra…
ENSMUSG00000082065	10.1695	16.8619	3.47723	0.206219	-2.27775	0.00486968	1	4	61608292	61610983	+	532	Mup-ps14	-	-	-	-	-	major urinary protein, pseudogene 14 [Source:MGI Symbol;Acc:MGI:3651980]	-	-	-	-	-	-
ENSMUSG00000050663	13.9247	21.9574	5.89206	0.268341	-1.89786	0.0048803	1	10	114398821	114802307	-	8067	Trhde	GO:0004177;GO:0004177;GO:0004177;GO:0005737;GO:0005886;GO:0006508;GO:0006508;GO:0006508;GO:0006508;GO:0008233;GO:0008237;GO:0008237;GO:0008237;GO:0008270;GO:0008270;GO:0008270;GO:0016020;GO:0016020;GO:0016020;GO:0016021;GO:0016787;GO:0042277;GO:0043171;GO:0046872;GO:0070006;GO:0004177;GO:0006508;GO:0008237;GO:0008270;GO:0016020;	K01306	EC:3.4.19.6	E;O	KOG1046;35NB8;38CFG;3BD0T;3CUKR;3J431;480FP;490Q0;4Q45Y	TRH-degrading enzyme [Source:MGI Symbol;Acc:MGI:2384311]	237553	Q8K093	-	GO:0006508//proteolysis;GO:0006508//proteolysis;GO:0006508//proteolysis;GO:0006508//proteolysis;GO:0043171//peptide catabolic process;GO:0006508//proteolysis;	GO:0005737//cytoplasm;GO:0005886//plasma membrane;GO:0016020//membrane;GO:0016020//membrane;GO:0016020//membrane;GO:0016021//integral component of membrane;GO:0016020//membrane;	GO:0004177//aminopeptidase activity;GO:0004177//aminopeptidase activity;GO:0004177//aminopeptidase activity;GO:0008233//peptidase activity;GO:0008237//metallopeptidase activity;GO:0008237//metallopeptidase activity;GO:0008237//metallopeptidase activity;GO:0008270//zinc ion binding;GO:0008270//zinc ion binding;GO:0008270//zinc ion binding;GO:0016787//hydrolase activity;GO:0042277//peptide binding;…
ENSMUSG00000066363	544.609	292.757	796.461	2.72055	1.4439	0.00516543	1	12	104214544	104221129	+	2290	Serpina3f	GO:0004867;GO:0004867;GO:0005615;GO:0005615;GO:0005615;GO:0009617;GO:0010466;GO:0010951;GO:0030414;GO:0034097;GO:0043434;GO:0004867;GO:0004867;GO:0005615;GO:0005615;GO:0005615;GO:0009617;GO:0010466;GO:0010951;GO:0030414;GO:0034097;GO:0043434;GO:0004867;GO:0004867;GO:0005615;GO:0005615;GO:0005615;GO:0009617;GO:0010466;GO:0010951;GO:0030414;GO:0034097;GO:0043434;	K04525	-	O;V	KOG2392;35MGV;38BQD;3BGRB;3CV0W;3JEYE;47Z2V;48UVT;4PYUZ	serine (or cysteine) peptidase inhibitor, clade A, member 3F [Source:MGI Symbol;Acc:MGI:2182838]	238393	Q80X76	-	GO:0009617//response to bacterium;GO:0010466//negative regulation of peptidase activity;GO:0010951//negative regulation of endopeptidase activity;GO:0034097//response to cytokine;GO:0043434//response to peptide hormone;GO:0009617//response to bacterium;GO:0010466//negative regulation of peptidase activity;GO:0010951//negative regulation of endopeptidase activity;GO:0034097//response to cytokine;G…	GO:0005615//extracellular space;GO:0005615//extracellular space;GO:0005615//extracellular space;GO:0005615//extracellular space;GO:0005615//extracellular space;GO:0005615//extracellular space;GO:0005615//extracellular space;GO:0005615//extracellular space;GO:0005615//extracellular space;	GO:0004867//serine-type endopeptidase inhibitor activity;GO:0004867//serine-type endopeptidase inhibitor activity;GO:0030414//peptidase inhibitor activity;GO:0004867//serine-type endopeptidase inhibitor activity;GO:0004867//serine-type endopeptidase inhibitor activity;GO:0030414//peptidase inhibitor activity;GO:0004867//serine-type endopeptidase inhibitor activity;GO:0004867//serine-type endopept…
ENSMUSG00000027322	40.6484	21.9238	59.3729	2.70815	1.43731	0.00544174	1	2	131069220	131086765	-	7143	Siglec1	GO:0016021;GO:0016021;GO:0016021;	K06548	-	U;T	KOG4475;35KMV;39UVV;3BDNC;3CSHG;3J2M0;488J7;48Z1Y;4Q3DE	sialic acid binding Ig-like lectin 1, sialoadhesin [Source:MGI Symbol;Acc:MGI:99668]	20612	Q62230;G3X8X6	ko04514(Cell adhesion molecules)	-	GO:0016021//integral component of membrane;GO:0016021//integral component of membrane;GO:0016021//integral component of membrane;	-
ENSMUSG00000105987	126.391	79.7897	172.992	2.16811	1.11644	0.00551098	1	5	23698296	23712667	-	4479	AI506816	-	-	-	-	-	expressed sequence AI506816 [Source:MGI Symbol;Acc:MGI:2140929]	-	-	-	-	-	-
ENSMUSG00000110605	5.35411	1.28331	9.4249	7.34421	2.87661	0.00576987	1	8	129263641	129282844	+	4824	Gm32856	-	-	-	-	-	predicted gene, 32856 [Source:MGI Symbol;Acc:MGI:5592015]	102635552	-	-	-	-	-
ENSMUSG00000111013	9.11662	15.5642	2.66905	0.171487	-2.54383	0.0058157	1	10	93084206	93093727	+	1076	Gm32468	-	-	-	-	-	predicted gene, 32468 [Source:MGI Symbol;Acc:MGI:5591627]	-	-	-	-	-	-
ENSMUSG00000036469	70.2177	43.3348	97.1006	2.24071	1.16395	0.0059397	1	8	65617900	66471637	+	7146	Marchf1	GO:0000209;GO:0000209;GO:0000209;GO:0002376;GO:0002495;GO:0002495;GO:0002495;GO:0004842;GO:0005737;GO:0005764;GO:0005764;GO:0005764;GO:0005765;GO:0005768;GO:0005768;GO:0005789;GO:0005794;GO:0005886;GO:0005886;GO:0006955;GO:0006955;GO:0006955;GO:0008270;GO:0008270;GO:0016020;GO:0016021;GO:0016567;GO:0016740;GO:0030659;GO:0031410;GO:0031901;GO:0031901;GO:0031901;GO:0031902;GO:0031902;GO:0031902;GO:…	K10656	EC:2.3.2.27	A	KOG1609;35FIB;38EEN;3B9Y7;3CWBN;3J1WX;480VT;48ZQV;4PZCU	membrane associated ring-CH-type finger 1 [Source:MGI Symbol;Acc:MGI:1920175]	72925	Q6NZQ8	-	GO:0000209//protein polyubiquitination;GO:0000209//protein polyubiquitination;GO:0000209//protein polyubiquitination;GO:0002376//immune system process;GO:0002495//antigen processing and presentation of peptide antigen via MHC class II;GO:0002495//antigen processing and presentation of peptide antigen via MHC class II;GO:0002495//antigen processing and presentation of peptide antigen via MHC class…	GO:0005737//cytoplasm;GO:0005764//lysosome;GO:0005764//lysosome;GO:0005764//lysosome;GO:0005765//lysosomal membrane;GO:0005768//endosome;GO:0005768//endosome;GO:0005789//endoplasmic reticulum membrane;GO:0005794//Golgi apparatus;GO:0005886//plasma membrane;GO:0005886//plasma membrane;GO:0016020//membrane;GO:0016021//integral component of membrane;GO:0030659//cytoplasmic vesicle membrane;GO:003141…	GO:0004842//ubiquitin-protein transferase activity;GO:0008270//zinc ion binding;GO:0008270//zinc ion binding;GO:0016740//transferase activity;GO:0042287//MHC protein binding;GO:0042287//MHC protein binding;GO:0042287//MHC protein binding;GO:0046872//metal ion binding;GO:0061630//ubiquitin protein ligase activity;GO:0061630//ubiquitin protein ligase activity;GO:0008270//zinc ion binding;GO:0008270…
ENSMUSG00000003721	3565.9	4731.05	2400.76	0.507447	-0.97867	0.00596003	1	1	121304353	121332589	-	3473	Insig2	GO:0005783;GO:0005783;GO:0005783;GO:0005783;GO:0005783;GO:0005789;GO:0006629;GO:0006641;GO:0006695;GO:0006695;GO:0006695;GO:0006695;GO:0006991;GO:0008134;GO:0008134;GO:0008142;GO:0008142;GO:0008142;GO:0008202;GO:0008203;GO:0008203;GO:0008289;GO:0010894;GO:0016020;GO:0016021;GO:0016126;GO:0016126;GO:0032868;GO:0032869;GO:0032933;GO:0032933;GO:0032933;GO:0032933;GO:0032937;GO:0032937;GO:0032937;GO:…	-	-	T;S	KOG4363;35CTR;39BRW;3BG2J;3CW64;3J8WD;483DH;496EU	insulin induced gene 2 [Source:MGI Symbol;Acc:MGI:1920249]	72999	Q91WG1	-	GO:0006629//lipid metabolic process;GO:0006641//triglyceride metabolic process;GO:0006695//cholesterol biosynthetic process;GO:0006695//cholesterol biosynthetic process;GO:0006695//cholesterol biosynthetic process;GO:0006695//cholesterol biosynthetic process;GO:0006991//response to sterol depletion;GO:0008202//steroid metabolic process;GO:0008203//cholesterol metabolic process;GO:0008203//cholest…	GO:0005783//endoplasmic reticulum;GO:0005783//endoplasmic reticulum;GO:0005783//endoplasmic reticulum;GO:0005783//endoplasmic reticulum;GO:0005783//endoplasmic reticulum;GO:0005789//endoplasmic reticulum membrane;GO:0016020//membrane;GO:0016021//integral component of membrane;GO:0032937//SREBP-SCAP-Insig complex;GO:0032937//SREBP-SCAP-Insig complex;GO:0032937//SREBP-SCAP-Insig complex;GO:0005783/…	GO:0008134//transcription factor binding;GO:0008134//transcription factor binding;GO:0008142//oxysterol binding;GO:0008142//oxysterol binding;GO:0008142//oxysterol binding;GO:0008289//lipid binding;GO:0008134//transcription factor binding;GO:0008142//oxysterol binding;GO:0008142//oxysterol binding;GO:0008289//lipid binding;GO:0008134//transcription factor binding;GO:0008142//oxysterol binding;GO:…
ENSMUSG00000034613	54.2377	32.4792	75.9963	2.33984	1.22641	0.00600489	1	10	122678762	122945795	+	10226	Ppm1h	GO:0003824;GO:0003824;GO:0004721;GO:0004721;GO:0004722;GO:0004722;GO:0004722;GO:0004724;GO:0005634;GO:0005634;GO:0005654;GO:0005737;GO:0005737;GO:0006470;GO:0006470;GO:0016787;GO:0042802;GO:0003824;GO:0003824;GO:0004721;GO:0004721;GO:0004721;GO:0004722;GO:0004722;GO:0004722;GO:0004724;GO:0005634;GO:0005634;GO:0005634;GO:0005654;GO:0005654;GO:0005737;GO:0005737;GO:0005737;GO:0006470;GO:0006470;GO:…	K17503	EC:3.1.3.16	S;T	KOG1323;35A5P;38D9G;3B9WG;3CR9W;3J3A2;481CF;48YYC;4Q0XJ	protein phosphatase 1H (PP2C domain containing) [Source:MGI Symbol;Acc:MGI:2442087]	319468	Q3UYC0	-	GO:0006470//protein dephosphorylation;GO:0006470//protein dephosphorylation;GO:0006470//protein dephosphorylation;GO:0006470//protein dephosphorylation;GO:0006470//protein dephosphorylation;GO:0006470//protein dephosphorylation;	GO:0005634//nucleus;GO:0005634//nucleus;GO:0005654//nucleoplasm;GO:0005737//cytoplasm;GO:0005737//cytoplasm;GO:0005634//nucleus;GO:0005634//nucleus;GO:0005634//nucleus;GO:0005654//nucleoplasm;GO:0005654//nucleoplasm;GO:0005737//cytoplasm;GO:0005737//cytoplasm;GO:0005737//cytoplasm;	GO:0003824//catalytic activity;GO:0003824//catalytic activity;GO:0004721//phosphoprotein phosphatase activity;GO:0004721//phosphoprotein phosphatase activity;GO:0004722//protein serine/threonine phosphatase activity;GO:0004722//protein serine/threonine phosphatase activity;GO:0004722//protein serine/threonine phosphatase activity;GO:0004724//protein serine/threonine phosphatase activity;GO:001678…
ENSMUSG00000019979	175.337	102.132	248.541	2.43354	1.28306	0.00605076	1	10	90989311	91082770	-	9028	Apaf1	GO:0000166;GO:0001843;GO:0005515;GO:0005524;GO:0005634;GO:0005737;GO:0005737;GO:0005829;GO:0005829;GO:0006915;GO:0006919;GO:0007275;GO:0007420;GO:0008635;GO:0008656;GO:0010659;GO:0030900;GO:0031072;GO:0032991;GO:0042802;GO:0042981;GO:0042981;GO:0043293;GO:0043293;GO:0043293;GO:0043531;GO:0043531;GO:0051402;GO:0070059;GO:0071560;GO:0097190;GO:0097190;GO:1902510;GO:2001235;GO:0000166;GO:0001666;GO:…	K02084	-	D;S;T;K	KOG4155;KOG4658;35J8J;3AG0Y;3BE0Y;3CS8Z;3J6PK;48BRQ;496D5;4PTTB	apoptotic peptidase activating factor 1 [Source:MGI Symbol;Acc:MGI:1306796]	11783	O88879	ko05417(Lipid and atherosclerosis);ko05222(Small cell lung cancer);ko05200(Pathways in cancer);ko05169(Epstein-Barr virus infection);ko05168(Herpes simplex virus 1 infection);ko05164(Influenza A);ko05162(Measles);ko05161(Hepatitis B);ko05160(Hepatitis C);ko05152(Tuberculosis);ko05134(Legionellosis);ko05022(Pathways of neurodegeneration - multiple diseases);ko05020(Prion disease);ko05016(Huntingto…	GO:0001843//neural tube closure;GO:0006915//apoptotic process;GO:0006919//activation of cysteine-type endopeptidase activity involved in apoptotic process;GO:0007275//multicellular organism development;GO:0007420//brain development;GO:0008635//activation of cysteine-type endopeptidase activity involved in apoptotic process by cytochrome c;GO:0010659//cardiac muscle cell apoptotic process;GO:00309…	GO:0005634//nucleus;GO:0005737//cytoplasm;GO:0005737//cytoplasm;GO:0005829//cytosol;GO:0005829//cytosol;GO:0032991//protein-containing complex;GO:0043293//apoptosome;GO:0043293//apoptosome;GO:0043293//apoptosome;GO:0005634//nucleus;GO:0005737//cytoplasm;GO:0005737//cytoplasm;GO:0005737//cytoplasm;GO:0005829//cytosol;GO:0005829//cytosol;GO:0032991//protein-containing complex;GO:0032991//protein-co…	GO:0000166//nucleotide binding;GO:0005515//protein binding;GO:0005524//ATP binding;GO:0008656//cysteine-type endopeptidase activator activity involved in apoptotic process;GO:0031072//heat shock protein binding;GO:0042802//identical protein binding;GO:0043531//ADP binding;GO:0043531//ADP binding;GO:0000166//nucleotide binding;GO:0005515//protein binding;GO:0005524//ATP binding;GO:0008656//cystein…
ENSMUSG00000040128	1801.93	2390.21	1213.65	0.507759	-0.977785	0.00605372	1	4	33245423	33290163	-	2095	Pnrc1	GO:0003674;GO:0005634;GO:0005634;	K18774	-	S;K	2RYBG;35ART;39SAR;3BG8D;3D0ZK;3J2NH;47YTB;499UJ;4PX80	proline-rich nuclear receptor coactivator 1 [Source:MGI Symbol;Acc:MGI:1917838]	108767	Q3TWH3	-	-	GO:0005634//nucleus;GO:0005634//nucleus;	GO:0003674//molecular_function;
ENSMUSG00000045288	2.84	5.44943	0.23056	0.042309	-4.56289	0.00662696	1	11	115315192	115322041	-	3306	Ush1g	GO:0001917;GO:0005515;GO:0005515;GO:0005515;GO:0005737;GO:0005737;GO:0005829;GO:0005856;GO:0005886;GO:0007605;GO:0007605;GO:0007605;GO:0007605;GO:0007605;GO:0015629;GO:0016020;GO:0016020;GO:0030507;GO:0030507;GO:0032391;GO:0036064;GO:0042472;GO:0042802;GO:0042802;GO:0045494;GO:0045494;GO:0050953;GO:0050953;GO:0050953;GO:0050953;GO:0050957;GO:0050957;GO:0050957;GO:0050957;GO:0060113;GO:0060122;	K21878	-	I;S	KOG0504;35NH3;38G50;3BEMZ;3CRKX;3J460;486TP;492QG;4Q114	USH1 protein network component sans [Source:MGI Symbol;Acc:MGI:2450757]	16470	Q80T11	-	GO:0007605//sensory perception of sound;GO:0007605//sensory perception of sound;GO:0007605//sensory perception of sound;GO:0007605//sensory perception of sound;GO:0007605//sensory perception of sound;GO:0042472//inner ear morphogenesis;GO:0045494//photoreceptor cell maintenance;GO:0045494//photoreceptor cell maintenance;GO:0050953//sensory perception of light stimulus;GO:0050953//sensory percepti…	GO:0001917//photoreceptor inner segment;GO:0005737//cytoplasm;GO:0005737//cytoplasm;GO:0005829//cytosol;GO:0005856//cytoskeleton;GO:0005886//plasma membrane;GO:0015629//actin cytoskeleton;GO:0016020//membrane;GO:0016020//membrane;GO:0032391//photoreceptor connecting cilium;GO:0036064//ciliary basal body;	GO:0005515//protein binding;GO:0005515//protein binding;GO:0005515//protein binding;GO:0030507//spectrin binding;GO:0030507//spectrin binding;GO:0042802//identical protein binding;GO:0042802//identical protein binding;
ENSMUSG00000046159	14.1468	22.4744	5.81925	0.258927	-1.94938	0.00675163	1	13	9875486	10360847	-	6253	Chrm3	GO:0003056;GO:0003056;GO:0003056;GO:0004930;GO:0004930;GO:0004930;GO:0004930;GO:0004993;GO:0005515;GO:0005783;GO:0005789;GO:0005886;GO:0005886;GO:0005886;GO:0005887;GO:0005887;GO:0005887;GO:0005887;GO:0005887;GO:0005887;GO:0006939;GO:0007165;GO:0007186;GO:0007186;GO:0007186;GO:0007187;GO:0007197;GO:0007213;GO:0007213;GO:0007213;GO:0007268;GO:0007271;GO:0008144;GO:0008144;GO:0009925;GO:0016020;GO:…	K04131	-	T;M	KOG4220;35NCY;38DKH;3BBA2;3CRCK;3JA12;480MJ;490AC;4Q4ND	cholinergic receptor, muscarinic 3, cardiac [Source:MGI Symbol;Acc:MGI:88398]	12671	Q9ERZ3	ko05022(Pathways of neurodegeneration - multiple diseases);ko05010(Alzheimer disease);ko04972(Pancreatic secretion);ko04971(Gastric acid secretion);ko04970(Salivary secretion);ko04911(Insulin secretion);ko04810(Regulation of actin cytoskeleton);ko04742(Taste transduction);ko04725(Cholinergic synapse);ko04080(Neuroactive ligand-receptor interaction);ko04020(Calcium signaling pathway)	GO:0003056//regulation of vascular associated smooth muscle contraction;GO:0003056//regulation of vascular associated smooth muscle contraction;GO:0003056//regulation of vascular associated smooth muscle contraction;GO:0006939//smooth muscle contraction;GO:0007165//signal transduction;GO:0007186//G protein-coupled receptor signaling pathway;GO:0007186//G protein-coupled receptor signaling pathway…	GO:0005783//endoplasmic reticulum;GO:0005789//endoplasmic reticulum membrane;GO:0005886//plasma membrane;GO:0005886//plasma membrane;GO:0005886//plasma membrane;GO:0005887//integral component of plasma membrane;GO:0005887//integral component of plasma membrane;GO:0005887//integral component of plasma membrane;GO:0005887//integral component of plasma membrane;GO:0005887//integral component of plas…	GO:0004930//G protein-coupled receptor activity;GO:0004930//G protein-coupled receptor activity;GO:0004930//G protein-coupled receptor activity;GO:0004930//G protein-coupled receptor activity;GO:0004993//G protein-coupled serotonin receptor activity;GO:0005515//protein binding;GO:0008144//obsolete drug binding;GO:0008144//obsolete drug binding;GO:0016907//G protein-coupled acetylcholine receptor …
ENSMUSG00000037204	272.08	364.477	179.684	0.492992	-1.02036	0.00686571	1	15	101284272	101290945	+	1597	Atg101	GO:0000045;GO:0000045;GO:0000045;GO:0000407;GO:0000407;GO:0000407;GO:0000407;GO:0005737;GO:0006914;GO:0006914;GO:0006914;GO:0042802;GO:0042802;GO:0044877;GO:0044877;GO:0000407;GO:0006914;GO:0006914;GO:0000407;GO:0006914;GO:0006914;	K19730	-	A;S	KOG4493;35D5N;39TUK;3B9M7;3CS2H;3JEPU;485WI;497CN;4PTA4	autophagy related 101 [Source:MGI Symbol;Acc:MGI:1915368]	68118	Q9D8Z6	ko05022(Pathways of neurodegeneration - multiple diseases);ko05017(Spinocerebellar ataxia);ko05016(Huntington disease);ko05014(Amyotrophic lateral sclerosis);ko05010(Alzheimer disease);ko04211(Longevity regulating pathway);ko04140(Autophagy - animal);ko04136(Autophagy - other)	GO:0000045//autophagosome assembly;GO:0000045//autophagosome assembly;GO:0000045//autophagosome assembly;GO:0006914//autophagy;GO:0006914//autophagy;GO:0006914//autophagy;GO:0006914//autophagy;GO:0006914//autophagy;GO:0006914//autophagy;GO:0006914//autophagy;	GO:0000407//phagophore assembly site;GO:0000407//phagophore assembly site;GO:0000407//phagophore assembly site;GO:0000407//phagophore assembly site;GO:0005737//cytoplasm;GO:0000407//phagophore assembly site;GO:0000407//phagophore assembly site;	GO:0042802//identical protein binding;GO:0042802//identical protein binding;GO:0044877//protein-containing complex binding;GO:0044877//protein-containing complex binding;
ENSMUSG00000031907	12.6358	5.45325	19.8184	3.63424	1.86165	0.00709382	1	8	106415327	106426598	+	7823	Zfp90	GO:0003676;GO:0006355;GO:0000122;GO:0000122;GO:0001227;GO:0003676;GO:0003676;GO:0003677;GO:0003677;GO:0003700;GO:0005515;GO:0005634;GO:0005634;GO:0005634;GO:0006355;GO:0006355;GO:0043392;GO:0043565;GO:0045892;GO:0045892;GO:0045893;GO:0045893;GO:0045893;GO:0045893;GO:0045893;GO:0046872;GO:0003676;GO:0003676;GO:0006355;GO:0006355;GO:0000122;GO:0000122;GO:0001227;GO:0003676;GO:0003676;GO:0003677;GO:…	K09228	-	K	35AFT;38NFN;3BAB6;3D3H3;3JG33;4858W;4972E;4Q06X	zinc finger protein 90 [Source:MGI Symbol;Acc:MGI:104786]	22751	Q61967	ko05168(Herpes simplex virus 1 infection)	GO:0006355//regulation of transcription, DNA-templated;GO:0000122//negative regulation of transcription by RNA polymerase II;GO:0000122//negative regulation of transcription by RNA polymerase II;GO:0006355//regulation of transcription, DNA-templated;GO:0006355//regulation of transcription, DNA-templated;GO:0043392//negative regulation of DNA binding;GO:0045892//negative regulation of transcriptio…	GO:0005634//nucleus;GO:0005634//nucleus;GO:0005634//nucleus;GO:0005634//nucleus;GO:0005634//nucleus;GO:0005634//nucleus;	GO:0003676//nucleic acid binding;GO:0001227//DNA-binding transcription repressor activity, RNA polymerase II-specific;GO:0003676//nucleic acid binding;GO:0003676//nucleic acid binding;GO:0003677//DNA binding;GO:0003677//DNA binding;GO:0003700//DNA-binding transcription factor activity;GO:0005515//protein binding;GO:0043565//sequence-specific DNA binding;GO:0046872//metal ion binding;GO:0003676//n…
ENSMUSG00000034610	294.893	198.09	391.696	1.97737	0.983581	0.00727645	1	4	108459426	108559421	+	8684	Tut4	GO:0001556;GO:0001816;GO:0003676;GO:0003676;GO:0004652;GO:0005515;GO:0005515;GO:0005634;GO:0005634;GO:0005634;GO:0005730;GO:0005730;GO:0005737;GO:0005737;GO:0005737;GO:0005829;GO:0005829;GO:0006378;GO:0006397;GO:0008270;GO:0008270;GO:0010526;GO:0010526;GO:0010586;GO:0010586;GO:0010587;GO:0010587;GO:0016740;GO:0016779;GO:0016779;GO:0016779;GO:0019827;GO:0019827;GO:0031047;GO:0031054;GO:0031054;GO:…	K13291	EC:2.7.7.52	L;D	KOG2277;35DBV;38EW5;3BCDW;3CSW2;3JFDT;483KK;491H1;4PXMR	terminal uridylyl transferase 4 [Source:MGI Symbol;Acc:MGI:2445126]	230594	B2RX14	-	GO:0001556//oocyte maturation;GO:0001816//cytokine production;GO:0006378//mRNA polyadenylation;GO:0006397//mRNA processing;GO:0010526//negative regulation of transposition, RNA-mediated;GO:0010526//negative regulation of transposition, RNA-mediated;GO:0010586//miRNA metabolic process;GO:0010586//miRNA metabolic process;GO:0010587//miRNA catabolic process;GO:0010587//miRNA catabolic process;GO:001…	GO:0005634//nucleus;GO:0005634//nucleus;GO:0005634//nucleus;GO:0005730//nucleolus;GO:0005730//nucleolus;GO:0005737//cytoplasm;GO:0005737//cytoplasm;GO:0005737//cytoplasm;GO:0005829//cytosol;GO:0005829//cytosol;GO:0036464//cytoplasmic ribonucleoprotein granule;GO:0036464//cytoplasmic ribonucleoprotein granule;	GO:0003676//nucleic acid binding;GO:0003676//nucleic acid binding;GO:0004652//polynucleotide adenylyltransferase activity;GO:0005515//protein binding;GO:0005515//protein binding;GO:0008270//zinc ion binding;GO:0008270//zinc ion binding;GO:0016740//transferase activity;GO:0016779//nucleotidyltransferase activity;GO:0016779//nucleotidyltransferase activity;GO:0016779//nucleotidyltransferase activit…
ENSMUSG00000081909	3.60131	0.239205	6.96342	29.1107	4.86348	0.00732061	1	13	24320302	24320748	+	447	Gm11341	-	-	-	-	-	predicted gene 11341 [Source:MGI Symbol;Acc:MGI:3652095]	-	-	-	-	-	-
ENSMUSG00000049694	4.13116	0.800783	7.46154	9.31781	3.21999	0.00756446	1	6	90301219	90305449	+	1478	BC048671	GO:0003674;GO:0005575;GO:0008150;GO:0003674;GO:0005575;GO:0008150;	-	-	S	2TF7C;35R1P;3A666;3BT1Y;3D98C;3JHSJ;48G0W;49CYV;4Q6EB	cDNA sequence BC048671 [Source:MGI Symbol;Acc:MGI:2679261]	243535	Q8C5S3	-	GO:0008150//biological_process;GO:0008150//biological_process;	GO:0005575//cellular_component;GO:0005575//cellular_component;	GO:0003674//molecular_function;GO:0003674//molecular_function;
ENSMUSG00000031709	49.3665	30.1882	68.5447	2.27058	1.18306	0.00759008	1	8	83165352	83272934	+	5887	Tbc1d9	GO:0005096;GO:0005096;GO:0005509;GO:0005509;GO:0006886;GO:0017137;GO:0090630;GO:0005096;GO:0005096;GO:0005509;GO:0005509;GO:0006886;GO:0017137;GO:0090630;	K19951	-	J;G;S;L;O	KOG4347;35JMZ;38BD9;3BA0W;3CTC9;3J1IF;486TW;493BN;4PU6I	TBC1 domain family, member 9 [Source:MGI Symbol;Acc:MGI:1918560]	71310	Q3UYK3	-	GO:0006886//intracellular protein transport;GO:0090630//activation of GTPase activity;GO:0006886//intracellular protein transport;GO:0090630//activation of GTPase activity;	-	GO:0005096//GTPase activator activity;GO:0005096//GTPase activator activity;GO:0005509//calcium ion binding;GO:0005509//calcium ion binding;GO:0017137//small GTPase binding;GO:0005096//GTPase activator activity;GO:0005096//GTPase activator activity;GO:0005509//calcium ion binding;GO:0005509//calcium ion binding;GO:0017137//small GTPase binding;
ENSMUSG00000024737	193.064	127.319	258.809	2.03275	1.02343	0.00765596	1	19	10839727	10859362	+	5491	Slc15a3	GO:0005764;GO:0005765;GO:0005765;GO:0005765;GO:0005765;GO:0006857;GO:0006857;GO:0015031;GO:0015293;GO:0015833;GO:0016020;GO:0016020;GO:0016020;GO:0016021;GO:0022857;GO:0022857;GO:0043231;GO:0043231;GO:0055085;GO:0055085;	K14638	-	E	KOG1237;35ESY;38GCY;3BJZ5;3E4CD;3J3GT;48R1X;49MN0;4Q2RK	solute carrier family 15, member 3 [Source:MGI Symbol;Acc:MGI:1929691]	65221	Q8BPX9	-	GO:0006857//oligopeptide transport;GO:0006857//oligopeptide transport;GO:0015031//protein transport;GO:0015833//peptide transport;GO:0055085//transmembrane transport;GO:0055085//transmembrane transport;	GO:0005764//lysosome;GO:0005765//lysosomal membrane;GO:0005765//lysosomal membrane;GO:0005765//lysosomal membrane;GO:0005765//lysosomal membrane;GO:0016020//membrane;GO:0016020//membrane;GO:0016020//membrane;GO:0016021//integral component of membrane;GO:0043231//intracellular membrane-bounded organelle;GO:0043231//intracellular membrane-bounded organelle;	GO:0015293//symporter activity;GO:0022857//transmembrane transporter activity;GO:0022857//transmembrane transporter activity;
ENSMUSG00000042066	22.4575	32.7759	12.1392	0.37037	-1.43296	0.0079478	1	1	132356315	132391281	-	5692	Tmcc2	GO:0003674;GO:0005783;GO:0005783;GO:0005783;GO:0005789;GO:0012505;GO:0016020;GO:0016021;GO:0042982;GO:0042982;GO:0042982;GO:0016020;GO:0016021;GO:0016020;GO:0016021;GO:0016020;GO:0016021;	-	-	B;S;C	KOG3850;35B20;39M9F;3BB9U;3CV42;3JDS9;485DD;4935N;4PV9M	transmembrane and coiled-coil domains 2 [Source:MGI Symbol;Acc:MGI:1916125]	68875	Q80W04	-	GO:0042982//amyloid precursor protein metabolic process;GO:0042982//amyloid precursor protein metabolic process;GO:0042982//amyloid precursor protein metabolic process;	GO:0005783//endoplasmic reticulum;GO:0005783//endoplasmic reticulum;GO:0005783//endoplasmic reticulum;GO:0005789//endoplasmic reticulum membrane;GO:0012505//endomembrane system;GO:0016020//membrane;GO:0016021//integral component of membrane;GO:0016020//membrane;GO:0016021//integral component of membrane;GO:0016020//membrane;GO:0016021//integral component of membrane;GO:0016020//membrane;GO:001602…	GO:0003674//molecular_function;
ENSMUSG00000029417	370.736	234.335	507.137	2.16415	1.1138	0.00802515	1	5	92321347	92328079	-	3016	Cxcl9	GO:0005125;GO:0005576;GO:0005576;GO:0005576;GO:0005615;GO:0005615;GO:0005615;GO:0006935;GO:0006935;GO:0006935;GO:0006935;GO:0006952;GO:0006952;GO:0006954;GO:0006954;GO:0006955;GO:0006955;GO:0006955;GO:0007189;GO:0007189;GO:0008009;GO:0008009;GO:0008009;GO:0008009;GO:0008009;GO:0009617;GO:0009897;GO:0030593;GO:0030595;GO:0042127;GO:0042127;GO:0045236;GO:0045663;GO:0048248;GO:0048248;GO:0051281;GO:…	K05416	-	M;T	2TDRN;35QH8;3AB61;3BUV5;3D8HV;3JHED;48FAM;49C5H;4Q63F	chemokine (C-X-C motif) ligand 9 [Source:MGI Symbol;Acc:MGI:1352449]	17329	P18340	ko04620(Toll-like receptor signaling pathway);ko04062(Chemokine signaling pathway);ko04061(Viral protein interaction with cytokine and cytokine receptor);ko04060(Cytokine-cytokine receptor interaction)	GO:0006935//chemotaxis;GO:0006935//chemotaxis;GO:0006935//chemotaxis;GO:0006935//chemotaxis;GO:0006952//defense response;GO:0006952//defense response;GO:0006954//inflammatory response;GO:0006954//inflammatory response;GO:0006955//immune response;GO:0006955//immune response;GO:0006955//immune response;GO:0007189//adenylate cyclase-activating G protein-coupled receptor signaling pathway;GO:0007189/…	GO:0005576//extracellular region;GO:0005576//extracellular region;GO:0005576//extracellular region;GO:0005615//extracellular space;GO:0005615//extracellular space;GO:0005615//extracellular space;GO:0009897//external side of plasma membrane;	GO:0005125//cytokine activity;GO:0008009//chemokine activity;GO:0008009//chemokine activity;GO:0008009//chemokine activity;GO:0008009//chemokine activity;GO:0008009//chemokine activity;GO:0045236//CXCR chemokine receptor binding;GO:0048248//CXCR3 chemokine receptor binding;GO:0048248//CXCR3 chemokine receptor binding;
ENSMUSG00000116903	31.2239	49.8358	12.612	0.253071	-1.98239	0.00837921	1	16	42884370	42912065	-	2525	Gm19522	-	-	-	-	-	predicted gene, 19522 [Source:MGI Symbol;Acc:MGI:5011707]	-	-	-	-	-	-
ENSMUSG00000041567	432.618	579.287	285.95	0.493624	-1.01852	0.00847992	1	12	104028769	104044443	-	3690	Serpina12	GO:0004867;GO:0004867;GO:0005515;GO:0005576;GO:0005615;GO:0005615;GO:0005615;GO:0005615;GO:0005886;GO:0010466;GO:0010951;GO:0014068;GO:0030414;GO:0045721;GO:0046628;GO:0051055;GO:0090181;GO:0090207;	K04525	-	O;V	KOG2392;35M3M;38BQD;3BGRB;3CV0W;3J2DW;47Z2V;48UVT;4PXJ2	serine (or cysteine) peptidase inhibitor, clade A (alpha-1 antiproteinase, antitrypsin), member 12 [Source:MGI Symbol;Acc:MGI:1915304]	68054	Q7TMF5	-	GO:0010466//negative regulation of peptidase activity;GO:0010951//negative regulation of endopeptidase activity;GO:0014068//positive regulation of phosphatidylinositol 3-kinase signaling;GO:0045721//negative regulation of gluconeogenesis;GO:0046628//positive regulation of insulin receptor signaling pathway;GO:0051055//negative regulation of lipid biosynthetic process;GO:0090181//regulation of cho…	GO:0005576//extracellular region;GO:0005615//extracellular space;GO:0005615//extracellular space;GO:0005615//extracellular space;GO:0005615//extracellular space;GO:0005886//plasma membrane;	GO:0004867//serine-type endopeptidase inhibitor activity;GO:0004867//serine-type endopeptidase inhibitor activity;GO:0005515//protein binding;GO:0030414//peptidase inhibitor activity;
ENSMUSG00000038085	24.1975	13.3539	35.041	2.62403	1.39178	0.00878676	1	2	156312299	156375638	+	3879	Cnbd2	GO:0000166;GO:0005737;GO:0005829;GO:0005829;GO:0007283;GO:0007283;GO:0030552;GO:0030552;GO:0030552;	-	-	T	KOG1113;35EQH;38I0Q;3BITP;3CV8W;3J46W;482FZ;495U6;4Q2PM	cyclic nucleotide binding domain containing 2 [Source:MGI Symbol;Acc:MGI:1918123]	70873	Q9D5U8	-	GO:0007283//spermatogenesis;GO:0007283//spermatogenesis;	GO:0005737//cytoplasm;GO:0005829//cytosol;GO:0005829//cytosol;	GO:0000166//nucleotide binding;GO:0030552//cAMP binding;GO:0030552//cAMP binding;GO:0030552//cAMP binding;
ENSMUSG00000015357	3813.57	5073.01	2554.12	0.503473	-0.990013	0.00902764	1	9	65294260	65330658	+	3494	Clpx	GO:0000166;GO:0004176;GO:0004176;GO:0004176;GO:0005515;GO:0005524;GO:0005524;GO:0005524;GO:0005524;GO:0005524;GO:0005654;GO:0005654;GO:0005739;GO:0005739;GO:0005739;GO:0005743;GO:0005759;GO:0005759;GO:0005759;GO:0005759;GO:0005829;GO:0005829;GO:0006457;GO:0006457;GO:0006508;GO:0009368;GO:0009368;GO:0009368;GO:0009841;GO:0009841;GO:0010952;GO:0016504;GO:0016504;GO:0016887;GO:0016887;GO:0016887;GO:…	K03544	-	O	KOG0745;35GAJ;38BKK;3BCBU;3CRYF;3JG0H;489CX;493X2;4Q1XZ	caseinolytic mitochondrial matrix peptidase chaperone subunit [Source:MGI Symbol;Acc:MGI:1346017]	270166	Q9JHS4	ko04112(Cell cycle - Caulobacter)	GO:0006457//protein folding;GO:0006457//protein folding;GO:0006508//proteolysis;GO:0010952//positive regulation of peptidase activity;GO:0030163//protein catabolic process;GO:0046034//ATP metabolic process;GO:0046034//ATP metabolic process;GO:0051603//proteolysis involved in cellular protein catabolic process;GO:0051603//proteolysis involved in cellular protein catabolic process;GO:0051603//prote…	GO:0005654//nucleoplasm;GO:0005654//nucleoplasm;GO:0005739//mitochondrion;GO:0005739//mitochondrion;GO:0005739//mitochondrion;GO:0005743//mitochondrial inner membrane;GO:0005759//mitochondrial matrix;GO:0005759//mitochondrial matrix;GO:0005759//mitochondrial matrix;GO:0005759//mitochondrial matrix;GO:0005829//cytosol;GO:0005829//cytosol;GO:0009368//endopeptidase Clp complex;GO:0009368//endopeptid…	GO:0000166//nucleotide binding;GO:0004176//ATP-dependent peptidase activity;GO:0004176//ATP-dependent peptidase activity;GO:0004176//ATP-dependent peptidase activity;GO:0005515//protein binding;GO:0005524//ATP binding;GO:0005524//ATP binding;GO:0005524//ATP binding;GO:0005524//ATP binding;GO:0005524//ATP binding;GO:0016504//peptidase activator activity;GO:0016504//peptidase activator activity;GO:…
ENSMUSG00000024011	2.10662	0	4.21324	Inf	Inf	0.00906133	1	17	29317680	29330593	+	6364	Pi16	GO:0005576;GO:0005576;GO:0005576;GO:0005576;GO:0005576;GO:0005615;GO:0005615;GO:0010466;GO:0030414;GO:0061052;GO:0005576;GO:0005576;GO:0005576;GO:0005576;GO:0005576;GO:0005615;GO:0005615;GO:0010466;GO:0030414;GO:0061052;GO:0005576;GO:0005576;	K20412	-	K;S;A;D;M	KOG3017;35VK4;39VP1;3BK4U;3D4JB;3JPSS;48A16;48XCE;4PZDK	peptidase inhibitor 16 [Source:MGI Symbol;Acc:MGI:1921366]	74116	Q9ET66	-	GO:0010466//negative regulation of peptidase activity;GO:0061052//negative regulation of cell growth involved in cardiac muscle cell development;GO:0010466//negative regulation of peptidase activity;GO:0061052//negative regulation of cell growth involved in cardiac muscle cell development;	GO:0005576//extracellular region;GO:0005576//extracellular region;GO:0005576//extracellular region;GO:0005576//extracellular region;GO:0005576//extracellular region;GO:0005615//extracellular space;GO:0005615//extracellular space;GO:0005576//extracellular region;GO:0005576//extracellular region;GO:0005576//extracellular region;GO:0005576//extracellular region;GO:0005576//extracellular region;GO:00…	GO:0030414//peptidase inhibitor activity;GO:0030414//peptidase inhibitor activity;
ENSMUSG00000040434	5.48963	1.5073	9.47196	6.28407	2.6517	0.00917167	1	2	92365046	92374869	-	5837	Large2	GO:0016757;GO:0016757;GO:0035269;GO:0000139;GO:0002162;GO:0003824;GO:0005794;GO:0005794;GO:0006486;GO:0008152;GO:0015020;GO:0015020;GO:0015020;GO:0016020;GO:0016021;GO:0016740;GO:0016757;GO:0016757;GO:0016757;GO:0016757;GO:0016757;GO:0035269;GO:0035269;GO:0035269;GO:0042285;GO:0042285;GO:0042285;GO:0043231;GO:0046872;GO:0000139;GO:0002162;GO:0003824;GO:0005794;GO:0005794;GO:0006486;GO:0008152;GO:…	K09668	-	G;A	KOG3765;35D4X;38GQG;3BKCS;3E44G;3J611;48QT7;49MD3;4PZKD	LARGE xylosyl- and glucuronyltransferase 2 [Source:MGI Symbol;Acc:MGI:2443769]	228366	Q5XPT3	ko00515(Mannose type O-glycan biosynthesis)	GO:0035269//protein O-linked mannosylation;GO:0006486//protein glycosylation;GO:0008152//metabolic process;GO:0035269//protein O-linked mannosylation;GO:0035269//protein O-linked mannosylation;GO:0035269//protein O-linked mannosylation;GO:0006486//protein glycosylation;GO:0008152//metabolic process;GO:0035269//protein O-linked mannosylation;GO:0035269//protein O-linked mannosylation;GO:0035269//p…	GO:0000139//Golgi membrane;GO:0005794//Golgi apparatus;GO:0005794//Golgi apparatus;GO:0016020//membrane;GO:0016021//integral component of membrane;GO:0043231//intracellular membrane-bounded organelle;GO:0000139//Golgi membrane;GO:0005794//Golgi apparatus;GO:0005794//Golgi apparatus;GO:0016020//membrane;GO:0016021//integral component of membrane;GO:0043231//intracellular membrane-bounded organelle…	GO:0016757//glycosyltransferase activity;GO:0016757//glycosyltransferase activity;GO:0002162//dystroglycan binding;GO:0003824//catalytic activity;GO:0015020//glucuronosyltransferase activity;GO:0015020//glucuronosyltransferase activity;GO:0015020//glucuronosyltransferase activity;GO:0016740//transferase activity;GO:0016757//glycosyltransferase activity;GO:0016757//glycosyltransferase activity;GO:…
ENSMUSG00000078688	206.334	272.613	140.054	0.513745	-0.960875	0.00931256	1	4	60135932	60154289	-	1336	Mup2	GO:0005550;GO:0005576;GO:0036094;GO:0036094;GO:0005550;GO:0005576;GO:0036094;GO:0036094;	-	-	O;M;T	2S6GK;35Q4V;39H1R;3C056;3D7VN;3JGV1;48E0H;49B7I;4Q5SJ	major urinary protein 2 [Source:MGI Symbol;Acc:MGI:97234]	100039089	A2AKN9	-	-	GO:0005576//extracellular region;GO:0005576//extracellular region;	GO:0005550//pheromone binding;GO:0036094//small molecule binding;GO:0036094//small molecule binding;GO:0005550//pheromone binding;GO:0036094//small molecule binding;GO:0036094//small molecule binding;
ENSMUSG00000090090	4.27567	7.59414	0.957202	0.126045	-2.98799	0.00944266	1	4	61797482	61800237	+	596	Mup-ps16	-	-	-	-	-	major urinary protein, pseudogene 16 [Source:MGI Symbol;Acc:MGI:3645603]	-	-	-	-	-	-
ENSMUSG00000038390	7.43096	12.2429	2.61903	0.213922	-2.22484	0.00945164	1	6	124858444	124863983	-	3838	Gpr162	GO:0003674;GO:0004930;GO:0004930;GO:0004930;GO:0005575;GO:0005886;GO:0007165;GO:0007186;GO:0007186;GO:0007186;GO:0008150;GO:0016020;GO:0016021;GO:0016021;GO:0016021;GO:0003674;GO:0004930;GO:0004930;GO:0004930;GO:0005575;GO:0005886;GO:0007165;GO:0007186;GO:0007186;GO:0007186;GO:0008150;GO:0016020;GO:0016021;GO:0016021;GO:0016021;	K08440	-	S;T	2QVAA;35FZF;38F1M;3BAYC;3CR5B;3J3TK;4825U;48VFW;4Q0F5	G protein-coupled receptor 162 [Source:MGI Symbol;Acc:MGI:1315214]	14788	Q3UN16	-	GO:0007165//signal transduction;GO:0007186//G protein-coupled receptor signaling pathway;GO:0007186//G protein-coupled receptor signaling pathway;GO:0007186//G protein-coupled receptor signaling pathway;GO:0008150//biological_process;GO:0007165//signal transduction;GO:0007186//G protein-coupled receptor signaling pathway;GO:0007186//G protein-coupled receptor signaling pathway;GO:0007186//G prote…	GO:0005575//cellular_component;GO:0005886//plasma membrane;GO:0016020//membrane;GO:0016021//integral component of membrane;GO:0016021//integral component of membrane;GO:0016021//integral component of membrane;GO:0005575//cellular_component;GO:0005886//plasma membrane;GO:0016020//membrane;GO:0016021//integral component of membrane;GO:0016021//integral component of membrane;GO:0016021//integral com…	GO:0003674//molecular_function;GO:0004930//G protein-coupled receptor activity;GO:0004930//G protein-coupled receptor activity;GO:0004930//G protein-coupled receptor activity;GO:0003674//molecular_function;GO:0004930//G protein-coupled receptor activity;GO:0004930//G protein-coupled receptor activity;GO:0004930//G protein-coupled receptor activity;
ENSMUSG00000104920	2.03432	4.06864	0	0	-Inf	0.00956692	1	5	21214009	21214260	+	252	Gm43215	-	-	-	-	-	predicted gene 43215 [Source:MGI Symbol;Acc:MGI:5663352]	-	-	-	-	-	-
ENSMUSG00000099974	11.0628	4.89173	17.2338	3.52305	1.81682	0.0096009	1	9	88723285	88731914	-	863	Bcl2a1d	GO:0005741;GO:0006915;GO:0008630;GO:0030217;GO:0042803;GO:0042981;GO:0042981;GO:0043027;GO:0043066;GO:0043066;GO:0043154;GO:0044877;GO:0046982;GO:0050852;GO:0051400;GO:0097192;	K02162	-	H;T	KOG4728;35NVP;39VYX;3BKNP;3D0BD;3J863;48AIT;48VIT;4Q544	B cell leukemia/lymphoma 2 related protein A1d [Source:MGI Symbol;Acc:MGI:1278325]	12047	O55179	ko05221(Acute myeloid leukemia);ko05202(Transcriptional misregulation in cancer);ko04210(Apoptosis);ko04064(NF-kappa B signaling pathway)	GO:0006915//apoptotic process;GO:0008630//intrinsic apoptotic signaling pathway in response to DNA damage;GO:0030217//T cell differentiation;GO:0042981//regulation of apoptotic process;GO:0042981//regulation of apoptotic process;GO:0043066//negative regulation of apoptotic process;GO:0043066//negative regulation of apoptotic process;GO:0043154//negative regulation of cysteine-type endopeptidase a…	GO:0005741//mitochondrial outer membrane;	GO:0042803//protein homodimerization activity;GO:0043027//cysteine-type endopeptidase inhibitor activity involved in apoptotic process;GO:0044877//protein-containing complex binding;GO:0046982//protein heterodimerization activity;GO:0051400//BH domain binding;
ENSMUSG00000031535	2.91495	5.59934	0.23056	0.0411763	-4.60204	0.00991965	1	8	22624043	22627547	+	1315	Dkk4	GO:0005576;GO:0005576;GO:0005576;GO:0005615;GO:0007275;GO:0007275;GO:0007275;GO:0016055;GO:0016055;GO:0030178;GO:0030178;GO:0039706;GO:0048019;GO:0061170;GO:0090090;GO:2000272;	K02165	-	S;T	KOG1218;35MXK;39XF3;3BGX3;3D1ZB;3J1IC;48A98;4973X;4Q170	dickkopf WNT signaling pathway inhibitor 4 [Source:MGI Symbol;Acc:MGI:2385299]	234130	Q8VEJ3	ko05022(Pathways of neurodegeneration - multiple diseases);ko05010(Alzheimer disease);ko04310(Wnt signaling pathway)	GO:0007275//multicellular organism development;GO:0007275//multicellular organism development;GO:0007275//multicellular organism development;GO:0016055//Wnt signaling pathway;GO:0016055//Wnt signaling pathway;GO:0030178//negative regulation of Wnt signaling pathway;GO:0030178//negative regulation of Wnt signaling pathway;GO:0061170//negative regulation of hair follicle placode formation;GO:009009…	GO:0005576//extracellular region;GO:0005576//extracellular region;GO:0005576//extracellular region;GO:0005615//extracellular space;	GO:0039706//co-receptor binding;GO:0048019//receptor antagonist activity;
ENSMUSG00000036078	893.629	1181.67	605.591	0.512488	-0.964409	0.00997372	1	4	41738493	41756157	-	3136	Sigmar1	GO:0004985;GO:0004985;GO:0005515;GO:0005515;GO:0005634;GO:0005635;GO:0005635;GO:0005635;GO:0005637;GO:0005640;GO:0005783;GO:0005783;GO:0005783;GO:0005783;GO:0005789;GO:0005811;GO:0005886;GO:0006869;GO:0007399;GO:0007399;GO:0014069;GO:0014069;GO:0014069;GO:0016020;GO:0016021;GO:0016021;GO:0016021;GO:0030054;GO:0030426;GO:0031410;GO:0036474;GO:0038003;GO:0038023;GO:0042802;GO:0042995;GO:0043523;GO:…	K20719	-	T;O	KOG4143;35H4D;39FR5;3BBYQ;3CXEQ;3J70M;483YX;48Y9K;4Q02U	sigma non-opioid intracellular receptor 1 [Source:MGI Symbol;Acc:MGI:1195268]	18391	O55242	ko05022(Pathways of neurodegeneration - multiple diseases);ko05014(Amyotrophic lateral sclerosis)	GO:0006869//lipid transport;GO:0007399//nervous system development;GO:0007399//nervous system development;GO:0036474//cell death in response to hydrogen peroxide;GO:0038003//G protein-coupled opioid receptor signaling pathway;GO:0043523//regulation of neuron apoptotic process;GO:0043523//regulation of neuron apoptotic process;GO:0043523//regulation of neuron apoptotic process;GO:0070207//protein …	GO:0005634//nucleus;GO:0005635//nuclear envelope;GO:0005635//nuclear envelope;GO:0005635//nuclear envelope;GO:0005637//nuclear inner membrane;GO:0005640//nuclear outer membrane;GO:0005783//endoplasmic reticulum;GO:0005783//endoplasmic reticulum;GO:0005783//endoplasmic reticulum;GO:0005783//endoplasmic reticulum;GO:0005789//endoplasmic reticulum membrane;GO:0005811//lipid droplet;GO:0005886//plasm…	GO:0004985//G protein-coupled opioid receptor activity;GO:0004985//G protein-coupled opioid receptor activity;GO:0005515//protein binding;GO:0005515//protein binding;GO:0038023//signaling receptor activity;GO:0042802//identical protein binding;GO:0004985//G protein-coupled opioid receptor activity;GO:0005515//protein binding;GO:0005515//protein binding;GO:0038023//signaling receptor activity;GO:0…
ENSMUSG00000047617	118	163.963	72.0381	0.439357	-1.18654	0.0100614	1	2	25455141	25461094	-	2066	Paxx	GO:0005634;GO:0005634;GO:0005634;GO:0005634;GO:0005654;GO:0005654;GO:0006281;GO:0006303;GO:0006303;GO:0006303;GO:0006303;GO:0006303;GO:0006303;GO:0006974;GO:0006974;GO:0006974;GO:0035861;GO:0035861;GO:0035861;GO:0035861;GO:0042802;GO:0042803;GO:0042803;GO:0042803;GO:0043564;GO:0043564;GO:0043564;GO:0051103;GO:0051103;GO:0051103;GO:0060090;GO:0060090;GO:0060090;GO:0060090;GO:0070419;GO:0070419;GO:…	-	-	S	2S6IF;35JC6;39S8A;3BHIK;3D2XT;3J95J;484XG;494U2;4Q5BI	non-homologous end joining factor [Source:MGI Symbol;Acc:MGI:2442831]	227622	Q8K0Y7	-	GO:0006281//DNA repair;GO:0006303//double-strand break repair via nonhomologous end joining;GO:0006303//double-strand break repair via nonhomologous end joining;GO:0006303//double-strand break repair via nonhomologous end joining;GO:0006303//double-strand break repair via nonhomologous end joining;GO:0006303//double-strand break repair via nonhomologous end joining;GO:0006303//double-strand break…	GO:0005634//nucleus;GO:0005634//nucleus;GO:0005634//nucleus;GO:0005634//nucleus;GO:0005654//nucleoplasm;GO:0005654//nucleoplasm;GO:0035861//site of double-strand break;GO:0035861//site of double-strand break;GO:0035861//site of double-strand break;GO:0035861//site of double-strand break;GO:0043564//Ku70:Ku80 complex;GO:0043564//Ku70:Ku80 complex;GO:0043564//Ku70:Ku80 complex;GO:0070419//nonhomolo…	GO:0042802//identical protein binding;GO:0042803//protein homodimerization activity;GO:0042803//protein homodimerization activity;GO:0042803//protein homodimerization activity;GO:0060090//molecular adaptor activity;GO:0060090//molecular adaptor activity;GO:0060090//molecular adaptor activity;GO:0060090//molecular adaptor activity;
ENSMUSG00000117333	2.36036	4.72072	0	0	-Inf	0.0109969	1	17	22777217	22807736	-	1533	Gm16386	-	-	-	-	-	predicted gene 16386 [Source:MGI Symbol;Acc:MGI:3646848]	-	-	-	-	-	-
ENSMUSG00000019970	607.888	821.531	394.245	0.479891	-1.05922	0.0109978	1	10	21882184	21999903	+	4903	Sgk1	GO:0000166;GO:0004672;GO:0004672;GO:0004672;GO:0004674;GO:0004674;GO:0004674;GO:0004674;GO:0004674;GO:0004712;GO:0004712;GO:0005515;GO:0005515;GO:0005524;GO:0005524;GO:0005524;GO:0005634;GO:0005634;GO:0005634;GO:0005737;GO:0005737;GO:0005737;GO:0005739;GO:0005783;GO:0005789;GO:0005829;GO:0005829;GO:0005829;GO:0005886;GO:0006468;GO:0006468;GO:0006468;GO:0006883;GO:0006915;GO:0006974;GO:0007019;GO:…	K13302	EC:2.7.11.1	H;T	KOG0598;35H8C;38BVS;3B9HI;3CTQR;3JAPN;483CJ;493ZR;4Q4AG	serum/glucocorticoid regulated kinase 1 [Source:MGI Symbol;Acc:MGI:1340062]	20393	Q9WVC6	ko04960(Aldosterone-regulated sodium reabsorption);ko04151(PI3K-Akt signaling pathway);ko04150(mTOR signaling pathway);ko04068(FoxO signaling pathway)	GO:0006468//protein phosphorylation;GO:0006468//protein phosphorylation;GO:0006468//protein phosphorylation;GO:0006883//cellular sodium ion homeostasis;GO:0006915//apoptotic process;GO:0006974//cellular response to DNA damage stimulus;GO:0007019//microtubule depolymerization;GO:0007616//long-term memory;GO:0008542//visual learning;GO:0010765//positive regulation of sodium ion transport;GO:0016310…	GO:0005634//nucleus;GO:0005634//nucleus;GO:0005634//nucleus;GO:0005737//cytoplasm;GO:0005737//cytoplasm;GO:0005737//cytoplasm;GO:0005739//mitochondrion;GO:0005783//endoplasmic reticulum;GO:0005789//endoplasmic reticulum membrane;GO:0005829//cytosol;GO:0005829//cytosol;GO:0005829//cytosol;GO:0005886//plasma membrane;GO:0016020//membrane;GO:0016607//nuclear speck;GO:0016607//nuclear speck;GO:004300…	GO:0000166//nucleotide binding;GO:0004672//protein kinase activity;GO:0004672//protein kinase activity;GO:0004672//protein kinase activity;GO:0004674//protein serine/threonine kinase activity;GO:0004674//protein serine/threonine kinase activity;GO:0004674//protein serine/threonine kinase activity;GO:0004674//protein serine/threonine kinase activity;GO:0004674//protein serine/threonine kinase acti…
ENSMUSG00000027555	36.9533	22.242	51.6647	2.32284	1.21589	0.0110651	1	3	14641727	14663002	+	2299	Car13	GO:0004089;GO:0004089;GO:0004089;GO:0004089;GO:0004089;GO:0005737;GO:0005829;GO:0005829;GO:0006730;GO:0008270;GO:0008270;GO:0016829;GO:0016836;GO:0043209;GO:0043231;GO:0046872;	K01672	EC:4.2.1.1	P	KOG0382;35FAP;38BFG;3BIMZ;3CTN7;3J5AE;480DH;495H5;4PTYR	carbonic anhydrase 13 [Source:MGI Symbol;Acc:MGI:1931322]	71934	Q9D6N1	ko00910(Nitrogen metabolism)	GO:0006730//one-carbon metabolic process;	GO:0005737//cytoplasm;GO:0005829//cytosol;GO:0005829//cytosol;GO:0043209//myelin sheath;GO:0043231//intracellular membrane-bounded organelle;	GO:0004089//carbonate dehydratase activity;GO:0004089//carbonate dehydratase activity;GO:0004089//carbonate dehydratase activity;GO:0004089//carbonate dehydratase activity;GO:0004089//carbonate dehydratase activity;GO:0008270//zinc ion binding;GO:0008270//zinc ion binding;GO:0016829//lyase activity;GO:0016836//hydro-lyase activity;GO:0046872//metal ion binding;
ENSMUSG00000028838	29.7656	41.83	17.7011	0.423167	-1.2407	0.0112207	1	4	134356372	134383850	-	4333	Extl1	GO:0005783;GO:0005789;GO:0005794;GO:0006486;GO:0006486;GO:0006486;GO:0008375;GO:0015020;GO:0016020;GO:0016021;GO:0016021;GO:0016021;GO:0016740;GO:0016757;GO:0016757;GO:0016757;GO:0016757;GO:0050508;	K02368	EC:2.4.1.224	M;W;S;G	KOG1021;35P1I;38R9Z;3BMM6;3D0VN;3J1H8;482K1;4986A;4PUYK	exostosin-like glycosyltransferase 1 [Source:MGI Symbol;Acc:MGI:1888742]	56219	Q9JKV7	ko00534(Glycosaminoglycan biosynthesis - heparan sulfate / heparin)	GO:0006486//protein glycosylation;GO:0006486//protein glycosylation;GO:0006486//protein glycosylation;	GO:0005783//endoplasmic reticulum;GO:0005789//endoplasmic reticulum membrane;GO:0005794//Golgi apparatus;GO:0016020//membrane;GO:0016021//integral component of membrane;GO:0016021//integral component of membrane;GO:0016021//integral component of membrane;	GO:0008375//acetylglucosaminyltransferase activity;GO:0015020//glucuronosyltransferase activity;GO:0016740//transferase activity;GO:0016757//glycosyltransferase activity;GO:0016757//glycosyltransferase activity;GO:0016757//glycosyltransferase activity;GO:0016757//glycosyltransferase activity;GO:0050508//glucuronosyl-N-acetylglucosaminyl-proteoglycan 4-alpha-N-acetylglucosaminyltransferase activit…
ENSMUSG00000057135	14.4481	6.93252	21.9637	3.16821	1.66367	0.0115046	1	11	70790932	70812586	-	1080	Scimp	GO:0001726;GO:0001772;GO:0001772;GO:0001772;GO:0001772;GO:0001772;GO:0001772;GO:0002367;GO:0002732;GO:0005515;GO:0005886;GO:0016020;GO:0016020;GO:0016020;GO:0016021;GO:0016021;GO:0016021;GO:0030175;GO:0031256;GO:0031256;GO:0031256;GO:0031259;GO:0031259;GO:0031259;GO:0031410;GO:0031666;GO:0032735;GO:0032755;GO:0032874;GO:0034138;GO:0034142;GO:0034154;GO:0038123;GO:0042995;GO:0043235;GO:0045335;GO:…	-	-	S	2T3K5;35Q6M;3A1Q6;3BQYJ;3D7WM;3JH1W;48ETA;49BX5;4Q619	SLP adaptor and CSK interacting membrane protein [Source:MGI Symbol;Acc:MGI:3610314]	327957	Q3UU41	-	GO:0002367//cytokine production involved in immune response;GO:0002732//positive regulation of dendritic cell cytokine production;GO:0031666//positive regulation of lipopolysaccharide-mediated signaling pathway;GO:0032735//positive regulation of interleukin-12 production;GO:0032755//positive regulation of interleukin-6 production;GO:0032874//positive regulation of stress-activated MAPK cascade;GO…	GO:0001726//ruffle;GO:0001772//immunological synapse;GO:0001772//immunological synapse;GO:0001772//immunological synapse;GO:0001772//immunological synapse;GO:0001772//immunological synapse;GO:0001772//immunological synapse;GO:0005886//plasma membrane;GO:0016020//membrane;GO:0016020//membrane;GO:0016020//membrane;GO:0016021//integral component of membrane;GO:0016021//integral component of membrane…	GO:0005515//protein binding;GO:0060090//molecular adaptor activity;
ENSMUSG00000030474	74.258	48.2247	100.291	2.07967	1.05635	0.0115394	1	7	43651070	43660161	-	1849	Siglece	GO:0005515;GO:0005515;GO:0005886;GO:0007155;GO:0007155;GO:0007155;GO:0009897;GO:0016020;GO:0016021;GO:0016021;GO:0030246;GO:0033691;GO:0033691;GO:0048029;GO:0050728;GO:0060101;GO:0016020;GO:0016021;	K10079	-	S;T	2S41V;35FXZ;39U9G;3BJ4J;3D1CW;3J38I;486JH;48ZAD;4PTZ4	sialic acid binding Ig-like lectin E [Source:MGI Symbol;Acc:MGI:1932475]	83382	Q91Y57	-	GO:0007155//cell adhesion;GO:0007155//cell adhesion;GO:0007155//cell adhesion;GO:0050728//negative regulation of inflammatory response;GO:0060101//negative regulation of phagocytosis, engulfment;	GO:0005886//plasma membrane;GO:0009897//external side of plasma membrane;GO:0016020//membrane;GO:0016021//integral component of membrane;GO:0016021//integral component of membrane;GO:0016020//membrane;GO:0016021//integral component of membrane;	GO:0005515//protein binding;GO:0005515//protein binding;GO:0030246//carbohydrate binding;GO:0033691//sialic acid binding;GO:0033691//sialic acid binding;GO:0048029//monosaccharide binding;
ENSMUSG00000097101	28.6506	42.4197	14.8815	0.350817	-1.51121	0.0119268	1	13	64248700	64271852	+	2245	1810034E14Rik	-	-	-	-	-	RIKEN cDNA 1810034E14 gene [Source:MGI Symbol;Acc:MGI:1913753]	-	-	-	-	-	-
ENSMUSG00000057098	2.73152	5.23248	0.23056	0.0440633	-4.50428	0.0120808	1	11	44617317	45008091	+	9756	Ebf1	GO:0000978;GO:0000978;GO:0001228;GO:0001228;GO:0003677;GO:0003677;GO:0003677;GO:0003677;GO:0003700;GO:0003700;GO:0003700;GO:0005515;GO:0005634;GO:0005634;GO:0005634;GO:0005654;GO:0006355;GO:0006355;GO:0006355;GO:0007275;GO:0045893;GO:0045944;GO:0045944;GO:0046872;GO:0046983;GO:0046983;GO:0070742;GO:0003677;GO:0003677;GO:0003677;GO:0003700;GO:0003700;GO:0005634;GO:0006355;GO:0006355;GO:0007275;GO:…	K09103	-	K	KOG3836;35I9R;38E1S;3B9UT;3CVPY;3J1SZ;481RE;48WEC	early B cell factor 1 [Source:MGI Symbol;Acc:MGI:95275]	13591	Q07802	-	GO:0006355//regulation of transcription, DNA-templated;GO:0006355//regulation of transcription, DNA-templated;GO:0006355//regulation of transcription, DNA-templated;GO:0007275//multicellular organism development;GO:0045893//positive regulation of transcription, DNA-templated;GO:0045944//positive regulation of transcription by RNA polymerase II;GO:0045944//positive regulation of transcription by R…	GO:0005634//nucleus;GO:0005634//nucleus;GO:0005634//nucleus;GO:0005654//nucleoplasm;GO:0005634//nucleus;GO:0005634//nucleus;	GO:0000978//RNA polymerase II cis-regulatory region sequence-specific DNA binding;GO:0000978//RNA polymerase II cis-regulatory region sequence-specific DNA binding;GO:0001228//DNA-binding transcription activator activity, RNA polymerase II-specific;GO:0001228//DNA-binding transcription activator activity, RNA polymerase II-specific;GO:0003677//DNA binding;GO:0003677//DNA binding;GO:0003677//DNA b…
ENSMUSG00000108105	27.783	13.4713	42.0947	3.12477	1.64375	0.0121043	1	7	3284595	3285474	-	880	Gm5340	-	-	-	-	-	predicted gene 5340 [Source:MGI Symbol;Acc:MGI:3779484]	-	-	-	-	-	-
ENSMUSG00000026922	1369.6	1798.32	940.878	0.523198	-0.934571	0.0123718	1	2	26593057	26604417	-	2130	Agpat2	GO:0001819;GO:0001819;GO:0003841;GO:0003841;GO:0003841;GO:0003841;GO:0003841;GO:0003841;GO:0005783;GO:0005783;GO:0005783;GO:0005783;GO:0005789;GO:0006629;GO:0006654;GO:0006654;GO:0006654;GO:0008544;GO:0008654;GO:0008654;GO:0008654;GO:0016020;GO:0016020;GO:0016020;GO:0016021;GO:0016024;GO:0016740;GO:0016746;GO:0016746;GO:0016746;GO:0042493;GO:0016746;GO:0016746;	K13509	EC:2.3.1.51	I	KOG2848;35JQM;38GE5;3BC07;3CWDI;3J3DF;48837;48WN3;4Q1Q0	1-acylglycerol-3-phosphate O-acyltransferase 2 (lysophosphatidic acid acyltransferase, beta) [Source:MGI Symbol;Acc:MGI:1914762]	67512	Q8K3K7	ko04975(Fat digestion and absorption);ko04072(Phospholipase D signaling pathway);ko00564(Glycerophospholipid metabolism);ko00561(Glycerolipid metabolism)	GO:0001819//positive regulation of cytokine production;GO:0001819//positive regulation of cytokine production;GO:0006629//lipid metabolic process;GO:0006654//phosphatidic acid biosynthetic process;GO:0006654//phosphatidic acid biosynthetic process;GO:0006654//phosphatidic acid biosynthetic process;GO:0008544//epidermis development;GO:0008654//phospholipid biosynthetic process;GO:0008654//phosphol…	GO:0005783//endoplasmic reticulum;GO:0005783//endoplasmic reticulum;GO:0005783//endoplasmic reticulum;GO:0005783//endoplasmic reticulum;GO:0005789//endoplasmic reticulum membrane;GO:0016020//membrane;GO:0016020//membrane;GO:0016020//membrane;GO:0016021//integral component of membrane;	GO:0003841//1-acylglycerol-3-phosphate O-acyltransferase activity;GO:0003841//1-acylglycerol-3-phosphate O-acyltransferase activity;GO:0003841//1-acylglycerol-3-phosphate O-acyltransferase activity;GO:0003841//1-acylglycerol-3-phosphate O-acyltransferase activity;GO:0003841//1-acylglycerol-3-phosphate O-acyltransferase activity;GO:0003841//1-acylglycerol-3-phosphate O-acyltransferase activity;GO:…
ENSMUSG00000037849	60.377	31.6009	89.153	2.82122	1.49632	0.0128296	1	1	173468485	173491041	-	3054	Ifi206	GO:0000122;GO:0000978;GO:0001227;GO:0002218;GO:0002218;GO:0003690;GO:0003690;GO:0005634;GO:0005634;GO:0005654;GO:0005730;GO:0005829;GO:0008134;GO:0035458;GO:0035458;GO:0035458;GO:0042802;GO:0000122;GO:0000978;GO:0001227;GO:0002218;GO:0002218;GO:0003690;GO:0003690;GO:0005634;GO:0005634;GO:0005654;GO:0005730;GO:0005829;GO:0008134;GO:0035458;GO:0035458;GO:0035458;GO:0042802;	K20914	-	K;S	2QTQS;39WE0;3BNVR;3D1Y6;3JCE2;489CA;48ZP7	interferon activated gene 206 [Source:MGI Symbol;Acc:MGI:3646410]	102639543	-	ko04621(NOD-like receptor signaling pathway)	GO:0000122//negative regulation of transcription by RNA polymerase II;GO:0002218//activation of innate immune response;GO:0002218//activation of innate immune response;GO:0035458//cellular response to interferon-beta;GO:0035458//cellular response to interferon-beta;GO:0035458//cellular response to interferon-beta;GO:0000122//negative regulation of transcription by RNA polymerase II;GO:0002218//ac…	GO:0005634//nucleus;GO:0005634//nucleus;GO:0005654//nucleoplasm;GO:0005730//nucleolus;GO:0005829//cytosol;GO:0005634//nucleus;GO:0005634//nucleus;GO:0005654//nucleoplasm;GO:0005730//nucleolus;GO:0005829//cytosol;	GO:0000978//RNA polymerase II cis-regulatory region sequence-specific DNA binding;GO:0001227//DNA-binding transcription repressor activity, RNA polymerase II-specific;GO:0003690//double-stranded DNA binding;GO:0003690//double-stranded DNA binding;GO:0008134//transcription factor binding;GO:0042802//identical protein binding;GO:0000978//RNA polymerase II cis-regulatory region sequence-specific DNA…
ENSMUSG00000029084	211.684	144.204	279.164	1.9359	0.953008	0.0128607	1	5	43868553	43912375	+	3890	Cd38	GO:0001666;GO:0001666;GO:0003953;GO:0003953;GO:0003953;GO:0003953;GO:0003953;GO:0005634;GO:0005634;GO:0005886;GO:0005886;GO:0005886;GO:0007204;GO:0007204;GO:0007565;GO:0008284;GO:0008284;GO:0009725;GO:0009725;GO:0009986;GO:0010977;GO:0010977;GO:0014824;GO:0014824;GO:0016020;GO:0016020;GO:0016021;GO:0016323;GO:0016323;GO:0016740;GO:0016787;GO:0016798;GO:0016849;GO:0016849;GO:0030307;GO:0030307;GO:…	K01242	-	S;T	2S1HV;35NJJ;39WTC;3BD1N;3CY87;3JCNU;48A8X;493D7;4PV0G	CD38 antigen [Source:MGI Symbol;Acc:MGI:107474]	12494	P56528	ko04972(Pancreatic secretion);ko04970(Salivary secretion);ko04921(Oxytocin signaling pathway);ko04640(Hematopoietic cell lineage);ko04020(Calcium signaling pathway);ko00760(Nicotinate and nicotinamide metabolism)	GO:0001666//response to hypoxia;GO:0001666//response to hypoxia;GO:0007204//positive regulation of cytosolic calcium ion concentration;GO:0007204//positive regulation of cytosolic calcium ion concentration;GO:0007565//female pregnancy;GO:0008284//positive regulation of cell population proliferation;GO:0008284//positive regulation of cell population proliferation;GO:0009725//response to hormone;GO…	GO:0005634//nucleus;GO:0005634//nucleus;GO:0005886//plasma membrane;GO:0005886//plasma membrane;GO:0005886//plasma membrane;GO:0009986//cell surface;GO:0016020//membrane;GO:0016020//membrane;GO:0016021//integral component of membrane;GO:0016323//basolateral plasma membrane;GO:0016323//basolateral plasma membrane;GO:0030667//secretory granule membrane;GO:0030667//secretory granule membrane;GO:0043…	GO:0003953//NAD+ nucleosidase activity;GO:0003953//NAD+ nucleosidase activity;GO:0003953//NAD+ nucleosidase activity;GO:0003953//NAD+ nucleosidase activity;GO:0003953//NAD+ nucleosidase activity;GO:0016740//transferase activity;GO:0016787//hydrolase activity;GO:0016798//hydrolase activity, acting on glycosyl bonds;GO:0016849//phosphorus-oxygen lyase activity;GO:0016849//phosphorus-oxygen lyase ac…
ENSMUSG00000039706	19.1285	29.5797	8.67742	0.293358	-1.76927	0.0132025	1	5	44472132	44799680	-	3336	Ldb2	GO:0000122;GO:0001102;GO:0001942;GO:0003712;GO:0003712;GO:0005515;GO:0005515;GO:0005515;GO:0005634;GO:0005634;GO:0005634;GO:0005634;GO:0005634;GO:0005654;GO:0005667;GO:0005667;GO:0005730;GO:0005886;GO:0006357;GO:0006357;GO:0007399;GO:0010669;GO:0019899;GO:0030274;GO:0030274;GO:0030274;GO:0030274;GO:0030334;GO:0031252;GO:0035019;GO:0043549;GO:0044089;GO:0045892;GO:0045944;GO:0045944;GO:0000122;GO:…	K24143	-	K;S	KOG2181;35MTV;38D5N;3BF9R;3CVFH;3JA11;481Z9;4923B;4Q7EI	LIM domain binding 2 [Source:MGI Symbol;Acc:MGI:894670]	16826	O55203	-	GO:0000122//negative regulation of transcription by RNA polymerase II;GO:0001942//hair follicle development;GO:0006357//regulation of transcription by RNA polymerase II;GO:0006357//regulation of transcription by RNA polymerase II;GO:0007399//nervous system development;GO:0010669//epithelial structure maintenance;GO:0030334//regulation of cell migration;GO:0035019//somatic stem cell population mai…	GO:0005634//nucleus;GO:0005634//nucleus;GO:0005634//nucleus;GO:0005634//nucleus;GO:0005634//nucleus;GO:0005654//nucleoplasm;GO:0005667//transcription regulator complex;GO:0005667//transcription regulator complex;GO:0005730//nucleolus;GO:0005886//plasma membrane;GO:0031252//cell leading edge;GO:0005634//nucleus;GO:0005634//nucleus;GO:0005634//nucleus;GO:0005634//nucleus;GO:0005634//nucleus;GO:0005…	GO:0001102//RNA polymerase II-specific DNA-binding transcription factor binding;GO:0003712//transcription coregulator activity;GO:0003712//transcription coregulator activity;GO:0005515//protein binding;GO:0005515//protein binding;GO:0005515//protein binding;GO:0019899//enzyme binding;GO:0030274//LIM domain binding;GO:0030274//LIM domain binding;GO:0030274//LIM domain binding;GO:0030274//LIM domai…
ENSMUSG00000044244	71.6294	45.4111	97.8477	2.15471	1.10749	0.0133548	1	9	100457719	100486788	-	4206	Il20rb	GO:0001808;GO:0002437;GO:0002765;GO:0004896;GO:0005515;GO:0005886;GO:0016020;GO:0016021;GO:0016021;GO:0019221;GO:0032689;GO:0032703;GO:0032733;GO:0032753;GO:0042015;GO:0042130;GO:0048873;GO:0050863;	K05137	-	S;T	2S2V6;35AVW;39S8V;3BMB0;3CZPR;3J9W7;481AU;498XZ;4PWAA	interleukin 20 receptor beta [Source:MGI Symbol;Acc:MGI:2143266]	213208	E9Q9A6	ko04630(JAK-STAT signaling pathway);ko04061(Viral protein interaction with cytokine and cytokine receptor);ko04060(Cytokine-cytokine receptor interaction)	GO:0001808//negative regulation of type IV hypersensitivity;GO:0002437//inflammatory response to antigenic stimulus;GO:0002765//immune response-inhibiting signal transduction;GO:0019221//cytokine-mediated signaling pathway;GO:0032689//negative regulation of interferon-gamma production;GO:0032703//negative regulation of interleukin-2 production;GO:0032733//positive regulation of interleukin-10 pro…	GO:0005886//plasma membrane;GO:0016020//membrane;GO:0016021//integral component of membrane;GO:0016021//integral component of membrane;	GO:0004896//cytokine receptor activity;GO:0005515//protein binding;GO:0042015//interleukin-20 binding;
ENSMUSG00000114247	9.06662	15.3347	2.79849	0.182494	-2.45408	0.0134731	1	13	41236345	41241478	+	1620	Gm32063	-	-	-	-	-	predicted gene, 32063 [Source:MGI Symbol;Acc:MGI:5591222]	-	-	-	-	-	-
ENSMUSG00000040483	265.39	153.871	376.909	2.44952	1.2925	0.0135203	1	11	72301629	72313733	+	4689	Xaf1	GO:0006915;GO:0006915;GO:0005634;GO:0005634;GO:0005654;GO:0005737;GO:0005739;GO:0005739;GO:0005739;GO:0006915;GO:0006915;GO:0006915;GO:0007005;GO:0031333;GO:0035456;GO:0046872;GO:0005634;GO:0005634;GO:0005654;GO:0005737;GO:0005739;GO:0005739;GO:0005739;GO:0006915;GO:0006915;GO:0006915;GO:0007005;GO:0031333;GO:0035456;GO:0046872;GO:0006915;	-	-	S	2QQRU;35MY0;39RR6;3BMHJ;3D2EW;3JC0U;48220;4940H;4PV08	XIAP associated factor 1 [Source:MGI Symbol;Acc:MGI:3772572]	327959	Q5NBU8	-	GO:0006915//apoptotic process;GO:0006915//apoptotic process;GO:0006915//apoptotic process;GO:0006915//apoptotic process;GO:0006915//apoptotic process;GO:0007005//mitochondrion organization;GO:0031333//negative regulation of protein-containing complex assembly;GO:0035456//response to interferon-beta;GO:0006915//apoptotic process;GO:0006915//apoptotic process;GO:0006915//apoptotic process;GO:000700…	GO:0005634//nucleus;GO:0005634//nucleus;GO:0005654//nucleoplasm;GO:0005737//cytoplasm;GO:0005739//mitochondrion;GO:0005739//mitochondrion;GO:0005739//mitochondrion;GO:0005634//nucleus;GO:0005634//nucleus;GO:0005654//nucleoplasm;GO:0005737//cytoplasm;GO:0005739//mitochondrion;GO:0005739//mitochondrion;GO:0005739//mitochondrion;	GO:0046872//metal ion binding;GO:0046872//metal ion binding;
ENSMUSG00000044811	22.1568	12.7407	31.5728	2.4781	1.30923	0.0135465	1	11	114996721	115001880	-	1275	Cd300c2	GO:0002376;GO:0005515;GO:0005886;GO:0005886;GO:0016020;GO:0016021;GO:0050715;	K06719	-	T;S	2S8BD;35QCS;3AAFQ;3BQP6;3D7M8;3JH5B;48F0E;49BKS;4Q8SA	CD300C molecule 2 [Source:MGI Symbol;Acc:MGI:2153249]	140497	Q7TSN2	-	GO:0002376//immune system process;GO:0050715//positive regulation of cytokine production;	GO:0005886//plasma membrane;GO:0005886//plasma membrane;GO:0016020//membrane;GO:0016021//integral component of membrane;	GO:0005515//protein binding;
ENSMUSG00000024897	2.6339	0.280789	4.98702	17.7607	4.15062	0.0136485	1	19	23758887	23949596	+	6885	Apba1	GO:0001540;GO:0001540;GO:0001540;GO:0001540;GO:0001701;GO:0005515;GO:0005515;GO:0005546;GO:0005634;GO:0005737;GO:0005737;GO:0005794;GO:0005794;GO:0005794;GO:0005886;GO:0005886;GO:0006886;GO:0007268;GO:0007268;GO:0007268;GO:0007268;GO:0007626;GO:0008021;GO:0008021;GO:0010468;GO:0014047;GO:0014051;GO:0015031;GO:0016020;GO:0030165;GO:0032991;GO:0035264;GO:0043197;GO:0043197;GO:0044877;GO:0045202;GO:…	K04531	-	S;T	KOG3605;35JBS;38DKI;3BCEM;3CTMI;3J6BP;480IQ;4950K;4Q4M3	amyloid beta (A4) precursor protein binding, family A, member 1 [Source:MGI Symbol;Acc:MGI:1860297]	319924	B2RUJ5	-	GO:0001701//in utero embryonic development;GO:0006886//intracellular protein transport;GO:0007268//chemical synaptic transmission;GO:0007268//chemical synaptic transmission;GO:0007268//chemical synaptic transmission;GO:0007268//chemical synaptic transmission;GO:0007626//locomotory behavior;GO:0010468//regulation of gene expression;GO:0014047//glutamate secretion;GO:0014051//gamma-aminobutyric aci…	GO:0005634//nucleus;GO:0005737//cytoplasm;GO:0005737//cytoplasm;GO:0005794//Golgi apparatus;GO:0005794//Golgi apparatus;GO:0005794//Golgi apparatus;GO:0005886//plasma membrane;GO:0005886//plasma membrane;GO:0008021//synaptic vesicle;GO:0008021//synaptic vesicle;GO:0016020//membrane;GO:0032991//protein-containing complex;GO:0043197//dendritic spine;GO:0043197//dendritic spine;GO:0045202//synapse;G…	GO:0001540//amyloid-beta binding;GO:0001540//amyloid-beta binding;GO:0001540//amyloid-beta binding;GO:0001540//amyloid-beta binding;GO:0005515//protein binding;GO:0005515//protein binding;GO:0005546//phosphatidylinositol-4,5-bisphosphate binding;GO:0030165//PDZ domain binding;GO:0044877//protein-containing complex binding;GO:0001540//amyloid-beta binding;GO:0001540//amyloid-beta binding;GO:000154…
ENSMUSG00000094786	130.465	64.5754	196.354	3.0407	1.6044	0.0139813	1	2	177498215	177509763	+	1656	Gm14403	GO:0003676;GO:0003676;GO:0005575;GO:0006355;GO:0006355;GO:0046872;GO:0005575;	-	-	-	-	predicted gene 14403 [Source:MGI Symbol;Acc:MGI:3649813]	-	-	-	GO:0006355//regulation of transcription, DNA-templated;GO:0006355//regulation of transcription, DNA-templated;	GO:0005575//cellular_component;GO:0005575//cellular_component;	GO:0003676//nucleic acid binding;GO:0003676//nucleic acid binding;GO:0046872//metal ion binding;
ENSMUSG00000021322	23.0256	13.2726	32.7786	2.46963	1.3043	0.0142754	1	13	20794113	21036617	+	5925	Aoah	GO:0005509;GO:0005509;GO:0005509;GO:0005576;GO:0006629;GO:0006631;GO:0006631;GO:0008653;GO:0009104;GO:0009104;GO:0009104;GO:0016787;GO:0016788;GO:0016788;GO:0031410;GO:0046872;GO:0050528;GO:0050528;GO:0050528;GO:0050528;GO:0050528;GO:0050728;GO:0050728;GO:0005576;GO:0050528;GO:0050528;	K01065	EC:3.1.1.77	G;S;O	2QVQW;35JGZ;39S84;3BFW3;3CTEX;3JF6X;488SG;4982D;4Q3CD	acyloxyacyl hydrolase [Source:MGI Symbol;Acc:MGI:1350928]	27052	O35298	-	GO:0006629//lipid metabolic process;GO:0006631//fatty acid metabolic process;GO:0006631//fatty acid metabolic process;GO:0008653//lipopolysaccharide metabolic process;GO:0009104//lipopolysaccharide catabolic process;GO:0009104//lipopolysaccharide catabolic process;GO:0009104//lipopolysaccharide catabolic process;GO:0050728//negative regulation of inflammatory response;GO:0050728//negative regulat…	GO:0005576//extracellular region;GO:0031410//cytoplasmic vesicle;GO:0005576//extracellular region;	GO:0005509//calcium ion binding;GO:0005509//calcium ion binding;GO:0005509//calcium ion binding;GO:0016787//hydrolase activity;GO:0016788//hydrolase activity, acting on ester bonds;GO:0016788//hydrolase activity, acting on ester bonds;GO:0046872//metal ion binding;GO:0050528//acyloxyacyl hydrolase activity;GO:0050528//acyloxyacyl hydrolase activity;GO:0050528//acyloxyacyl hydrolase activity;GO:00…
ENSMUSG00000004698	26.6214	11.3546	41.8882	3.6891	1.88327	0.0142955	1	12	34047580	34917095	-	14838	Hdac9	GO:0000118;GO:0000118;GO:0000118;GO:0004407;GO:0004407;GO:0004407;GO:0005634;GO:0006325;GO:0006325;GO:0006325;GO:0016575;GO:0016575;GO:0016787;GO:0032041;GO:0046872;GO:0070932;GO:0000118;GO:0000118;GO:0000118;GO:0004407;GO:0004407;GO:0004407;GO:0005634;GO:0006325;GO:0006325;GO:0006325;GO:0016575;GO:0016575;GO:0016787;GO:0032041;GO:0046872;GO:0070932;GO:0000118;GO:0000118;GO:0000118;GO:0004407;GO:…	K11409	EC:3.5.1.98	B;K	KOG1343;35VHR;39SVV;3BK80;3D4E5;3JPP3;48QD0;49KZA;4Q9U6	histone deacetylase 9 [Source:MGI Symbol;Acc:MGI:1931221]	79221	Q99N13;A0A0R4J1F3	ko05203(Viral carcinogenesis);ko05034(Alcoholism);ko04613(Neutrophil extracellular trap formation)	GO:0006325//chromatin organization;GO:0006325//chromatin organization;GO:0006325//chromatin organization;GO:0016575//histone deacetylation;GO:0016575//histone deacetylation;GO:0070932//histone H3 deacetylation;GO:0006325//chromatin organization;GO:0006325//chromatin organization;GO:0006325//chromatin organization;GO:0016575//histone deacetylation;GO:0016575//histone deacetylation;GO:0070932//hist…	GO:0000118//histone deacetylase complex;GO:0000118//histone deacetylase complex;GO:0000118//histone deacetylase complex;GO:0005634//nucleus;GO:0000118//histone deacetylase complex;GO:0000118//histone deacetylase complex;GO:0000118//histone deacetylase complex;GO:0005634//nucleus;GO:0000118//histone deacetylase complex;GO:0000118//histone deacetylase complex;GO:0000118//histone deacetylase complex…	GO:0004407//histone deacetylase activity;GO:0004407//histone deacetylase activity;GO:0004407//histone deacetylase activity;GO:0016787//hydrolase activity;GO:0032041//NAD-dependent histone deacetylase activity (H3-K14 specific);GO:0046872//metal ion binding;GO:0004407//histone deacetylase activity;GO:0004407//histone deacetylase activity;GO:0004407//histone deacetylase activity;GO:0016787//hydrola…
ENSMUSG00000069733	16.882	24.8555	8.90847	0.35841	-1.48032	0.0143544	1	4	100478849	100550147	+	1537	Ube2u	GO:0000209;GO:0005634;GO:0061631;GO:0070936;GO:0070979;GO:0000209;GO:0005634;GO:0061631;GO:0070936;GO:0070979;	K10584	EC:2.3.2.23	O	KOG0419;359TW;39UMZ;3BHSS;3CTGT;3JFKW;48CIN;499NH;4Q5QG	ubiquitin-conjugating enzyme E2U (putative) [Source:MGI Symbol;Acc:MGI:3588216]	381534	Q3V081;B7ZWG1;B1AUC4	ko04120(Ubiquitin mediated proteolysis)	GO:0000209//protein polyubiquitination;GO:0070936//protein K48-linked ubiquitination;GO:0070979//protein K11-linked ubiquitination;GO:0000209//protein polyubiquitination;GO:0070936//protein K48-linked ubiquitination;GO:0070979//protein K11-linked ubiquitination;	GO:0005634//nucleus;GO:0005634//nucleus;	GO:0061631//ubiquitin conjugating enzyme activity;GO:0061631//ubiquitin conjugating enzyme activity;
ENSMUSG00000031502	2518.44	1775.62	3261.25	1.83668	0.877101	0.014494	1	8	11198423	11312826	-	7464	Col4a1	GO:0001525;GO:0001569;GO:0001569;GO:0005201;GO:0005201;GO:0005201;GO:0005201;GO:0005201;GO:0005576;GO:0005576;GO:0005581;GO:0005581;GO:0005581;GO:0005587;GO:0005587;GO:0005604;GO:0005604;GO:0005615;GO:0005615;GO:0007420;GO:0007420;GO:0007528;GO:0030020;GO:0030020;GO:0030020;GO:0030198;GO:0030855;GO:0031012;GO:0038063;GO:0048407;GO:0048407;GO:0048514;GO:0048514;GO:0061304;GO:0061304;GO:0061333;GO:…	K06237	-	D;W	KOG3544;35I7B;38CJN;3BAFZ;3CRU5;3J8U5;484MZ;4920P;4Q0XS	collagen, type IV, alpha 1 [Source:MGI Symbol;Acc:MGI:88454]	12826	P02463	ko05222(Small cell lung cancer);ko05200(Pathways in cancer);ko05165(Human papillomavirus infection);ko05146(Amoebiasis);ko04974(Protein digestion and absorption);ko04933(AGE-RAGE signaling pathway in diabetic complications);ko04926(Relaxin signaling pathway);ko04512(ECM-receptor interaction);ko04510(Focal adhesion);ko04151(PI3K-Akt signaling pathway)	GO:0001525//angiogenesis;GO:0001569//branching involved in blood vessel morphogenesis;GO:0001569//branching involved in blood vessel morphogenesis;GO:0007420//brain development;GO:0007420//brain development;GO:0007528//neuromuscular junction development;GO:0030198//extracellular matrix organization;GO:0030855//epithelial cell differentiation;GO:0038063//collagen-activated tyrosine kinase receptor…	GO:0005576//extracellular region;GO:0005576//extracellular region;GO:0005581//collagen trimer;GO:0005581//collagen trimer;GO:0005581//collagen trimer;GO:0005587//collagen type IV trimer;GO:0005587//collagen type IV trimer;GO:0005604//basement membrane;GO:0005604//basement membrane;GO:0005615//extracellular space;GO:0005615//extracellular space;GO:0031012//extracellular matrix;GO:0062023//collagen…	GO:0005201//extracellular matrix structural constituent;GO:0005201//extracellular matrix structural constituent;GO:0005201//extracellular matrix structural constituent;GO:0005201//extracellular matrix structural constituent;GO:0005201//extracellular matrix structural constituent;GO:0030020//extracellular matrix structural constituent conferring tensile strength;GO:0030020//extracellular matrix st…
ENSMUSG00000069792	145.544	99.4292	191.659	1.92759	0.946798	0.0145198	1	11	83703991	83706268	+	533	Wfdc17	GO:0004867;GO:0004867;GO:0005576;GO:0005576;GO:0005615;GO:0010466;GO:0010951;GO:0019731;GO:0030414;GO:0030414;GO:0045087;	-	-	W;S	2RXHY;3ARMV;3C261;3DB9P;48GMC	WAP four-disulfide core domain 17 [Source:MGI Symbol;Acc:MGI:3649773]	100034251	Q5SSJ1	-	GO:0010466//negative regulation of peptidase activity;GO:0010951//negative regulation of endopeptidase activity;GO:0019731//antibacterial humoral response;GO:0045087//innate immune response;	GO:0005576//extracellular region;GO:0005576//extracellular region;GO:0005615//extracellular space;	GO:0004867//serine-type endopeptidase inhibitor activity;GO:0004867//serine-type endopeptidase inhibitor activity;GO:0030414//peptidase inhibitor activity;GO:0030414//peptidase inhibitor activity;
ENSMUSG00000078675	1773.07	2369.44	1176.69	0.496613	-1.00981	0.0145525	1	4	61515592	61519531	-	1038	Mup16	GO:0005009;GO:0005550;GO:0005576;GO:0005615;GO:0005634;GO:0005829;GO:0006112;GO:0008286;GO:0009060;GO:0010628;GO:0010888;GO:0010907;GO:0031649;GO:0036094;GO:0036094;GO:0042593;GO:0045475;GO:0045721;GO:0045834;GO:0045892;GO:0051055;GO:0051897;GO:0061179;GO:0070584;GO:0071396;GO:0005009;GO:0005550;GO:0005576;GO:0005615;GO:0005634;GO:0005829;GO:0006112;GO:0008286;GO:0009060;GO:0010628;GO:0010888;GO:…	-	-	T;O;M	2S6GK;35Q4V;39H1R;3C056;3D7VN;3JGV1;48E0H;49B7I;4Q5SJ	major urinary protein 16 [Source:MGI Symbol;Acc:MGI:3780250]	100039177	P02762	-	GO:0006112//energy reserve metabolic process;GO:0008286//insulin receptor signaling pathway;GO:0009060//aerobic respiration;GO:0010628//positive regulation of gene expression;GO:0010888//negative regulation of lipid storage;GO:0010907//positive regulation of glucose metabolic process;GO:0031649//heat generation;GO:0042593//glucose homeostasis;GO:0045475//locomotor rhythm;GO:0045721//negative regu…	GO:0005576//extracellular region;GO:0005615//extracellular space;GO:0005634//nucleus;GO:0005829//cytosol;GO:0005576//extracellular region;GO:0005615//extracellular space;GO:0005634//nucleus;GO:0005829//cytosol;	GO:0005009//insulin-activated receptor activity;GO:0005550//pheromone binding;GO:0036094//small molecule binding;GO:0036094//small molecule binding;GO:0005009//insulin-activated receptor activity;GO:0005550//pheromone binding;GO:0036094//small molecule binding;GO:0036094//small molecule binding;
ENSMUSG00000020227	139.689	64.0049	215.372	3.36493	1.75058	0.0146186	1	10	120141648	120202130	-	3676	Irak3	GO:0000166;GO:0000287;GO:0000287;GO:0000287;GO:0001960;GO:0002755;GO:0002755;GO:0004672;GO:0004672;GO:0004672;GO:0004674;GO:0004674;GO:0004674;GO:0004674;GO:0005515;GO:0005515;GO:0005524;GO:0005524;GO:0005524;GO:0005524;GO:0005524;GO:0005634;GO:0005634;GO:0005634;GO:0005634;GO:0005737;GO:0005737;GO:0005737;GO:0005737;GO:0005886;GO:0006468;GO:0006468;GO:0006468;GO:0006468;GO:0006468;GO:0006915;GO:…	K04732	EC:2.7.11.1	L;T;K	KOG1187;359EX;39SAS;3BC81;3D0E0;3J5T0;486DX;497H7;4PV92	interleukin-1 receptor-associated kinase 3 [Source:MGI Symbol;Acc:MGI:1921164]	73914	Q8K4B2	ko04722(Neurotrophin signaling pathway)	GO:0001960//negative regulation of cytokine-mediated signaling pathway;GO:0002755//MyD88-dependent toll-like receptor signaling pathway;GO:0002755//MyD88-dependent toll-like receptor signaling pathway;GO:0006468//protein phosphorylation;GO:0006468//protein phosphorylation;GO:0006468//protein phosphorylation;GO:0006468//protein phosphorylation;GO:0006468//protein phosphorylation;GO:0006915//apopto…	GO:0005634//nucleus;GO:0005634//nucleus;GO:0005634//nucleus;GO:0005634//nucleus;GO:0005737//cytoplasm;GO:0005737//cytoplasm;GO:0005737//cytoplasm;GO:0005737//cytoplasm;GO:0005886//plasma membrane;	GO:0000166//nucleotide binding;GO:0000287//magnesium ion binding;GO:0000287//magnesium ion binding;GO:0000287//magnesium ion binding;GO:0004672//protein kinase activity;GO:0004672//protein kinase activity;GO:0004672//protein kinase activity;GO:0004674//protein serine/threonine kinase activity;GO:0004674//protein serine/threonine kinase activity;GO:0004674//protein serine/threonine kinase activity…
ENSMUSG00000055116	177.051	274.694	79.4092	0.289083	-1.79045	0.0146352	1	7	113207465	113314126	+	7523	Arntl	GO:0000976;GO:0000978;GO:0000978;GO:0000981;GO:0001228;GO:0003677;GO:0003677;GO:0003700;GO:0003700;GO:0003700;GO:0005515;GO:0005515;GO:0005515;GO:0005634;GO:0005634;GO:0005634;GO:0005634;GO:0005654;GO:0005654;GO:0005667;GO:0005667;GO:0005667;GO:0005667;GO:0005737;GO:0005737;GO:0005737;GO:0005829;GO:0006355;GO:0006355;GO:0006355;GO:0006355;GO:0006606;GO:0007283;GO:0007623;GO:0007623;GO:0008134;GO:…	K02296	-	K	KOG3561;35915;38GV1;3B9NK;3CYH2;3J36A;488D4;48V3C;4Q4RG	aryl hydrocarbon receptor nuclear translocator-like [Source:MGI Symbol;Acc:MGI:1096381]	11865	Q9WTL8	ko04728(Dopaminergic synapse);ko04711(Circadian rhythm - fly);ko04710(Circadian rhythm)	GO:0006355//regulation of transcription, DNA-templated;GO:0006355//regulation of transcription, DNA-templated;GO:0006355//regulation of transcription, DNA-templated;GO:0006355//regulation of transcription, DNA-templated;GO:0006606//protein import into nucleus;GO:0007283//spermatogenesis;GO:0007623//circadian rhythm;GO:0007623//circadian rhythm;GO:0032007//negative regulation of TOR signaling;GO:0…	GO:0005634//nucleus;GO:0005634//nucleus;GO:0005634//nucleus;GO:0005634//nucleus;GO:0005654//nucleoplasm;GO:0005654//nucleoplasm;GO:0005667//transcription regulator complex;GO:0005667//transcription regulator complex;GO:0005667//transcription regulator complex;GO:0005667//transcription regulator complex;GO:0005737//cytoplasm;GO:0005737//cytoplasm;GO:0005737//cytoplasm;GO:0005829//cytosol;GO:001660…	GO:0000976//transcription cis-regulatory region binding;GO:0000978//RNA polymerase II cis-regulatory region sequence-specific DNA binding;GO:0000978//RNA polymerase II cis-regulatory region sequence-specific DNA binding;GO:0000981//DNA-binding transcription factor activity, RNA polymerase II-specific;GO:0001228//DNA-binding transcription activator activity, RNA polymerase II-specific;GO:0003677//…
ENSMUSG00000052270	53.1389	32.4015	73.8763	2.28002	1.18905	0.01482	1	17	17887824	17893952	+	1296	Fpr2	GO:0001540;GO:0001540;GO:0001774;GO:0001934;GO:0002430;GO:0002768;GO:0004875;GO:0004930;GO:0004930;GO:0004930;GO:0004930;GO:0004982;GO:0004982;GO:0005124;GO:0005737;GO:0005886;GO:0005886;GO:0005886;GO:0006898;GO:0006935;GO:0006954;GO:0007165;GO:0007166;GO:0007186;GO:0007186;GO:0007186;GO:0007186;GO:0007193;GO:0007200;GO:0007200;GO:0007204;GO:0014068;GO:0016020;GO:0016021;GO:0016021;GO:0016021;GO:…	K04173	-	O;T	KOG3656;35MBP;38E0P;3BGSQ;3CTBU;3J8DU;488IW;48XGV;4Q7I3	formyl peptide receptor 2 [Source:MGI Symbol;Acc:MGI:1278319]	14289	O88536	ko05150(Staphylococcus aureus infection);ko04613(Neutrophil extracellular trap formation);ko04080(Neuroactive ligand-receptor interaction)	GO:0001774//microglial cell activation;GO:0001934//positive regulation of protein phosphorylation;GO:0002430//complement receptor mediated signaling pathway;GO:0002768//immune response-regulating cell surface receptor signaling pathway;GO:0006898//receptor-mediated endocytosis;GO:0006935//chemotaxis;GO:0006954//inflammatory response;GO:0007165//signal transduction;GO:0007166//cell surface recepto…	GO:0005737//cytoplasm;GO:0005886//plasma membrane;GO:0005886//plasma membrane;GO:0005886//plasma membrane;GO:0016020//membrane;GO:0016021//integral component of membrane;GO:0016021//integral component of membrane;GO:0016021//integral component of membrane;	GO:0001540//amyloid-beta binding;GO:0001540//amyloid-beta binding;GO:0004875//complement receptor activity;GO:0004930//G protein-coupled receptor activity;GO:0004930//G protein-coupled receptor activity;GO:0004930//G protein-coupled receptor activity;GO:0004930//G protein-coupled receptor activity;GO:0004982//N-formyl peptide receptor activity;GO:0004982//N-formyl peptide receptor activity;GO:000…
ENSMUSG00000038366	1084.79	1400.57	769.009	0.549068	-0.864942	0.0150687	1	11	97799000	97838764	+	6495	Lasp1	GO:0003779;GO:0005515;GO:0005515;GO:0005737;GO:0005737;GO:0005737;GO:0005856;GO:0005925;GO:0005925;GO:0005938;GO:0006811;GO:0006811;GO:0006811;GO:0015075;GO:0015075;GO:0015075;GO:0030864;GO:0030864;GO:0030864;GO:0034220;GO:0046872;GO:0051015;GO:0051015;	K24420	-	Z;S;T	KOG1702;35MXS;39RV7;3BJ8N;3CY4E;3J36U;488HC;490WU;4Q36I	LIM and SH3 protein 1 [Source:MGI Symbol;Acc:MGI:109656]	16796	Q61792	-	GO:0006811//ion transport;GO:0006811//ion transport;GO:0006811//ion transport;GO:0034220//ion transmembrane transport;	GO:0005737//cytoplasm;GO:0005737//cytoplasm;GO:0005737//cytoplasm;GO:0005856//cytoskeleton;GO:0005925//focal adhesion;GO:0005925//focal adhesion;GO:0005938//cell cortex;GO:0030864//cortical actin cytoskeleton;GO:0030864//cortical actin cytoskeleton;GO:0030864//cortical actin cytoskeleton;	GO:0003779//actin binding;GO:0005515//protein binding;GO:0005515//protein binding;GO:0015075//ion transmembrane transporter activity;GO:0015075//ion transmembrane transporter activity;GO:0015075//ion transmembrane transporter activity;GO:0046872//metal ion binding;GO:0051015//actin filament binding;GO:0051015//actin filament binding;
ENSMUSG00000062170	4.24249	0.280789	8.2042	29.2184	4.8688	0.0151966	1	X	68761839	68804567	+	937	Fmr1nb	GO:0003674;GO:0008150;GO:0016020;GO:0016021;GO:0016020;GO:0016021;GO:0016020;GO:0016021;	-	-	S	2SB9N;35NDH;3A8X7;3BUCB;3D41R;3JAJK;485IQ;499P2;4Q6CZ	Fmr1 neighbor [Source:MGI Symbol;Acc:MGI:2672032]	207854	Q80ZA7	-	GO:0008150//biological_process;	GO:0016020//membrane;GO:0016021//integral component of membrane;GO:0016020//membrane;GO:0016021//integral component of membrane;GO:0016020//membrane;GO:0016021//integral component of membrane;	GO:0003674//molecular_function;
ENSMUSG00000020262	497.535	349.701	645.37	1.84549	0.884004	0.0152301	1	10	77290726	77418270	-	11272	Adarb1	GO:0003723;GO:0003723;GO:0003723;GO:0003723;GO:0003723;GO:0003725;GO:0003725;GO:0003725;GO:0003726;GO:0003726;GO:0003726;GO:0004000;GO:0004000;GO:0005634;GO:0005634;GO:0005634;GO:0005634;GO:0005654;GO:0005730;GO:0005730;GO:0005730;GO:0005737;GO:0005829;GO:0006382;GO:0006382;GO:0006382;GO:0006396;GO:0006396;GO:0006396;GO:0006396;GO:0006396;GO:0006397;GO:0007274;GO:0008251;GO:0008285;GO:0008285;GO:…	K13194	EC:3.5.-.-	A;S	KOG2777;35BP6;38ECJ;3B9RA;3CUFA;3J8DT;488GA;48Y3J;4PWTM	adenosine deaminase, RNA-specific, B1 [Source:MGI Symbol;Acc:MGI:891999]	110532	Q91ZS8	-	GO:0006382//adenosine to inosine editing;GO:0006382//adenosine to inosine editing;GO:0006382//adenosine to inosine editing;GO:0006396//RNA processing;GO:0006396//RNA processing;GO:0006396//RNA processing;GO:0006396//RNA processing;GO:0006396//RNA processing;GO:0006397//mRNA processing;GO:0007274//neuromuscular synaptic transmission;GO:0008285//negative regulation of cell population proliferation;…	GO:0005634//nucleus;GO:0005634//nucleus;GO:0005634//nucleus;GO:0005634//nucleus;GO:0005654//nucleoplasm;GO:0005730//nucleolus;GO:0005730//nucleolus;GO:0005730//nucleolus;GO:0005737//cytoplasm;GO:0005829//cytosol;GO:0045202//synapse;GO:0005634//nucleus;GO:0005634//nucleus;GO:0005634//nucleus;GO:0005634//nucleus;GO:0005654//nucleoplasm;GO:0005730//nucleolus;GO:0005730//nucleolus;GO:0005730//nucleol…	GO:0003723//RNA binding;GO:0003723//RNA binding;GO:0003723//RNA binding;GO:0003723//RNA binding;GO:0003723//RNA binding;GO:0003725//double-stranded RNA binding;GO:0003725//double-stranded RNA binding;GO:0003725//double-stranded RNA binding;GO:0003726//double-stranded RNA adenosine deaminase activity;GO:0003726//double-stranded RNA adenosine deaminase activity;GO:0003726//double-stranded RNA adeno…
ENSMUSG00000021806	63.4759	84.9992	41.9525	0.493563	-1.01869	0.0152438	1	14	19751265	19811787	+	5174	Nid2	GO:0005201;GO:0005509;GO:0005509;GO:0005515;GO:0005576;GO:0005576;GO:0005604;GO:0005604;GO:0005604;GO:0005886;GO:0005886;GO:0007155;GO:0007160;GO:0007160;GO:0007160;GO:0009986;GO:0031012;GO:0062023;GO:0062023;GO:0005509;GO:0005509;GO:0005576;	K06826	-	I;T	KOG1214;35N14;38HNZ;3BBTR;3CY69;3J35P;48A6D;490QP;4PSDT	nidogen 2 [Source:MGI Symbol;Acc:MGI:1298229]	18074	O88322	-	GO:0007155//cell adhesion;GO:0007160//cell-matrix adhesion;GO:0007160//cell-matrix adhesion;GO:0007160//cell-matrix adhesion;	GO:0005576//extracellular region;GO:0005576//extracellular region;GO:0005604//basement membrane;GO:0005604//basement membrane;GO:0005604//basement membrane;GO:0005886//plasma membrane;GO:0005886//plasma membrane;GO:0009986//cell surface;GO:0031012//extracellular matrix;GO:0062023//collagen-containing extracellular matrix;GO:0062023//collagen-containing extracellular matrix;GO:0005576//extracellul…	GO:0005201//extracellular matrix structural constituent;GO:0005509//calcium ion binding;GO:0005509//calcium ion binding;GO:0005515//protein binding;GO:0005509//calcium ion binding;GO:0005509//calcium ion binding;
ENSMUSG00000043079	382.467	235.556	529.377	2.24735	1.16823	0.015297	1	18	60593973	60660142	-	9533	Synpo	GO:0001725;GO:0003779;GO:0003779;GO:0003779;GO:0003779;GO:0003779;GO:0005634;GO:0005737;GO:0005829;GO:0005829;GO:0005829;GO:0005856;GO:0005923;GO:0008542;GO:0014069;GO:0015629;GO:0015629;GO:0015629;GO:0030018;GO:0030054;GO:0030425;GO:0030865;GO:0032233;GO:0032233;GO:0032233;GO:0042995;GO:0043197;GO:0043204;GO:0045202;GO:0048169;GO:0097444;GO:0097444;GO:0097444;GO:0098886;GO:0098886;GO:0098886;GO:…	K21112	-	Z;S	2R7RM;35M37;38C1S;3BFI2;3CU2I;3J2U8;482KQ;48WFD;4PZ8Y	synaptopodin [Source:MGI Symbol;Acc:MGI:1099446]	104027	Q8CC35	ko04530(Tight junction)	GO:0008542//visual learning;GO:0030865//cortical cytoskeleton organization;GO:0032233//positive regulation of actin filament bundle assembly;GO:0032233//positive regulation of actin filament bundle assembly;GO:0032233//positive regulation of actin filament bundle assembly;GO:0048169//regulation of long-term neuronal synaptic plasticity;GO:0098886//modification of dendritic spine;GO:0098886//modif…	GO:0001725//stress fiber;GO:0005634//nucleus;GO:0005737//cytoplasm;GO:0005829//cytosol;GO:0005829//cytosol;GO:0005829//cytosol;GO:0005856//cytoskeleton;GO:0005923//bicellular tight junction;GO:0014069//postsynaptic density;GO:0015629//actin cytoskeleton;GO:0015629//actin cytoskeleton;GO:0015629//actin cytoskeleton;GO:0030018//Z disc;GO:0030054//cell junction;GO:0030425//dendrite;GO:0042995//cell …	GO:0003779//actin binding;GO:0003779//actin binding;GO:0003779//actin binding;GO:0003779//actin binding;GO:0003779//actin binding;GO:0003779//actin binding;GO:0003779//actin binding;GO:0003779//actin binding;GO:0003779//actin binding;GO:0003779//actin binding;GO:0003779//actin binding;GO:0003779//actin binding;GO:0003779//actin binding;GO:0003779//actin binding;GO:0003779//actin binding;GO:000377…
ENSMUSG00000024664	51.6115	71.8019	31.421	0.437607	-1.19229	0.0153359	1	19	10041569	10060110	+	3792	Fads3	GO:0005575;GO:0005783;GO:0005789;GO:0006629;GO:0006629;GO:0006629;GO:0006631;GO:0006633;GO:0006636;GO:0008150;GO:0016020;GO:0016021;GO:0016021;GO:0016021;GO:0016491;GO:0016491;GO:0016491;GO:0055114;GO:0055114;GO:0005783;GO:0005789;GO:0006629;GO:0006629;GO:0006629;GO:0006631;GO:0006633;GO:0006636;GO:0016021;GO:0016021;GO:0016491;GO:0016491;GO:0055114;GO:0006629;GO:0006629;GO:0006629;	K10225	EC:1.14.19.-	I	KOG4232;359E0;38B7V;3BK89;3D54E;3JE98;48B74;4964I;4Q430	fatty acid desaturase 3 [Source:MGI Symbol;Acc:MGI:1928740]	60527	Q9JJE7	-	GO:0006629//lipid metabolic process;GO:0006629//lipid metabolic process;GO:0006629//lipid metabolic process;GO:0006631//fatty acid metabolic process;GO:0006633//fatty acid biosynthetic process;GO:0006636//unsaturated fatty acid biosynthetic process;GO:0008150//biological_process;GO:0055114//obsolete oxidation-reduction process;GO:0055114//obsolete oxidation-reduction process;GO:0006629//lipid met…	GO:0005575//cellular_component;GO:0005783//endoplasmic reticulum;GO:0005789//endoplasmic reticulum membrane;GO:0016020//membrane;GO:0016021//integral component of membrane;GO:0016021//integral component of membrane;GO:0016021//integral component of membrane;GO:0005783//endoplasmic reticulum;GO:0005789//endoplasmic reticulum membrane;GO:0016021//integral component of membrane;GO:0016021//integral …	GO:0016491//oxidoreductase activity;GO:0016491//oxidoreductase activity;GO:0016491//oxidoreductase activity;GO:0016491//oxidoreductase activity;GO:0016491//oxidoreductase activity;
ENSMUSG00000075702	8.9979	14.1882	3.80756	0.26836	-1.89776	0.0154982	1	11	3514684	3517351	+	1481	Selenom	GO:0005737;GO:0005783;GO:0005783;GO:0005788;GO:0005794;GO:0005794;GO:0010269;GO:0016491;GO:0035264;GO:0035934;GO:0042445;GO:0048471;GO:0055114;GO:0060612;	-	-	S	2S29K;35Q0H;3A3GG;3BRDD;3D6Q4;3JGRT;48FGT;49B3A;4Q8NH	selenoprotein M [Source:MGI Symbol;Acc:MGI:2149786]	114679	Q8VHC3	-	GO:0010269//response to selenium ion;GO:0035264//multicellular organism growth;GO:0035934//corticosterone secretion;GO:0042445//hormone metabolic process;GO:0055114//obsolete oxidation-reduction process;GO:0060612//adipose tissue development;	GO:0005737//cytoplasm;GO:0005783//endoplasmic reticulum;GO:0005783//endoplasmic reticulum;GO:0005788//endoplasmic reticulum lumen;GO:0005794//Golgi apparatus;GO:0005794//Golgi apparatus;GO:0048471//perinuclear region of cytoplasm;	GO:0016491//oxidoreductase activity;
ENSMUSG00000051495	1372.17	1955.18	789.15	0.40362	-1.30893	0.0156698	1	8	126588296	126593986	-	5080	Irf2bp2	GO:0000122;GO:0000122;GO:0002327;GO:0002327;GO:0002327;GO:0003714;GO:0003714;GO:0003714;GO:0005634;GO:0005634;GO:0005634;GO:0005634;GO:0005654;GO:0005654;GO:0005737;GO:0006357;GO:0016567;GO:0046872;GO:0061630;	K22383	-	S;K;O	KOG3579;35CQ9;38HR8;3BBE5;3CSA4;3J73U;4834E;491M6;4Q6HX	interferon regulatory factor 2 binding protein 2 [Source:MGI Symbol;Acc:MGI:2443921]	270110	E9Q1P8	-	GO:0000122//negative regulation of transcription by RNA polymerase II;GO:0000122//negative regulation of transcription by RNA polymerase II;GO:0002327//immature B cell differentiation;GO:0002327//immature B cell differentiation;GO:0002327//immature B cell differentiation;GO:0006357//regulation of transcription by RNA polymerase II;GO:0016567//protein ubiquitination;	GO:0005634//nucleus;GO:0005634//nucleus;GO:0005634//nucleus;GO:0005634//nucleus;GO:0005654//nucleoplasm;GO:0005654//nucleoplasm;GO:0005737//cytoplasm;	GO:0003714//transcription corepressor activity;GO:0003714//transcription corepressor activity;GO:0003714//transcription corepressor activity;GO:0046872//metal ion binding;GO:0061630//ubiquitin protein ligase activity;
ENSMUSG00000084340	1.81033	3.62067	0	0	-Inf	0.0170207	1	X	85790873	85791239	+	367	Gm14766	-	-	-	-	-	predicted gene 14766 [Source:MGI Symbol;Acc:MGI:3705649]	-	-	-	-	-	-
ENSMUSG00000102037	8.47133	3.7525	13.1902	3.51503	1.81354	0.0173255	1	9	88956900	88962419	+	819	Bcl2a1a	GO:0001782;GO:0002903;GO:0005515;GO:0005515;GO:0005737;GO:0005741;GO:0006915;GO:0008630;GO:0042803;GO:0042981;GO:0042981;GO:0043066;GO:0043066;GO:0043066;GO:0044877;GO:0046982;GO:0051400;GO:0097192;	K02162	-	T;H	KOG4728;35NVP;39VYX;3BKNP;3D0BD;3J863;48AIT;48VIT;4Q544	B cell leukemia/lymphoma 2 related protein A1a [Source:MGI Symbol;Acc:MGI:102687]	12044	Q07440	ko05221(Acute myeloid leukemia);ko05202(Transcriptional misregulation in cancer);ko04210(Apoptosis);ko04064(NF-kappa B signaling pathway)	GO:0001782//B cell homeostasis;GO:0002903//negative regulation of B cell apoptotic process;GO:0006915//apoptotic process;GO:0008630//intrinsic apoptotic signaling pathway in response to DNA damage;GO:0042981//regulation of apoptotic process;GO:0042981//regulation of apoptotic process;GO:0043066//negative regulation of apoptotic process;GO:0043066//negative regulation of apoptotic process;GO:00430…	GO:0005737//cytoplasm;GO:0005741//mitochondrial outer membrane;	GO:0005515//protein binding;GO:0005515//protein binding;GO:0042803//protein homodimerization activity;GO:0044877//protein-containing complex binding;GO:0046982//protein heterodimerization activity;GO:0051400//BH domain binding;
ENSMUSG00000059089	83.1298	51.3568	114.903	2.23734	1.16179	0.0175637	1	1	171018920	171029761	+	1256	Fcgr4	GO:0004888;GO:0005886;GO:0005887;GO:0007166;GO:0009897;GO:0009986;GO:0009986;GO:0009986;GO:0016020;GO:0016021;GO:0019767;GO:0019770;GO:0019863;GO:0019864;GO:0038094;GO:0038095;GO:0042060;GO:0042119;GO:0045780;GO:0050776;GO:0051930;GO:0051930;GO:0071222;GO:0071222;	K06463	-	S;T	2RU1M;35NED;39W7E;3BMY0;3D1N9;3J7N4;4884J;493G3;4PZEH	Fc receptor, IgG, low affinity IV [Source:MGI Symbol;Acc:MGI:2179523]	246256	A0A0B4J1G0	ko05322(Systemic lupus erythematosus);ko05152(Tuberculosis);ko05150(Staphylococcus aureus infection);ko05140(Leishmaniasis);ko04666(Fc gamma R-mediated phagocytosis);ko04650(Natural killer cell mediated cytotoxicity);ko04613(Neutrophil extracellular trap formation);ko04380(Osteoclast differentiation);ko04145(Phagosome)	GO:0007166//cell surface receptor signaling pathway;GO:0038094//Fc-gamma receptor signaling pathway;GO:0038095//Fc-epsilon receptor signaling pathway;GO:0042060//wound healing;GO:0042119//neutrophil activation;GO:0045780//positive regulation of bone resorption;GO:0050776//regulation of immune response;GO:0051930//regulation of sensory perception of pain;GO:0051930//regulation of sensory perceptio…	GO:0005886//plasma membrane;GO:0005887//integral component of plasma membrane;GO:0009897//external side of plasma membrane;GO:0009986//cell surface;GO:0009986//cell surface;GO:0009986//cell surface;GO:0016020//membrane;GO:0016021//integral component of membrane;	GO:0004888//transmembrane signaling receptor activity;GO:0019767//IgE receptor activity;GO:0019770//IgG receptor activity;GO:0019863//IgE binding;GO:0019864//IgG binding;
ENSMUSG00000038217	672.09	919.138	425.042	0.462435	-1.11268	0.0177193	1	11	75461715	75470899	+	1936	Tlcd2	GO:0003674;GO:0005886;GO:0005886;GO:0005886;GO:0007009;GO:0007009;GO:0016020;GO:0016021;GO:0016021;GO:0016021;GO:0055091;GO:0055091;GO:0071709;GO:0071709;GO:0097035;GO:0097035;GO:0003674;GO:0005886;GO:0005886;GO:0007009;GO:0016020;GO:0016021;GO:0016021;GO:0016021;GO:0055091;GO:0071709;GO:0097035;	-	-	S	KOG4474;35ACU;39WXG;3BI2I;3CZTM;3J38V;47ZGX;499TA;4Q158	TLC domain containing 2 [Source:MGI Symbol;Acc:MGI:1917141]	380712	Q8VC26	-	GO:0007009//plasma membrane organization;GO:0007009//plasma membrane organization;GO:0055091//phospholipid homeostasis;GO:0055091//phospholipid homeostasis;GO:0071709//membrane assembly;GO:0071709//membrane assembly;GO:0097035//regulation of membrane lipid distribution;GO:0097035//regulation of membrane lipid distribution;GO:0007009//plasma membrane organization;GO:0055091//phospholipid homeostas…	GO:0005886//plasma membrane;GO:0005886//plasma membrane;GO:0005886//plasma membrane;GO:0016020//membrane;GO:0016021//integral component of membrane;GO:0016021//integral component of membrane;GO:0016021//integral component of membrane;GO:0005886//plasma membrane;GO:0005886//plasma membrane;GO:0016020//membrane;GO:0016021//integral component of membrane;GO:0016021//integral component of membrane;GO…	GO:0003674//molecular_function;GO:0003674//molecular_function;
ENSMUSG00000027820	271.114	351.567	190.661	0.542318	-0.882789	0.0177318	1	3	63241537	63386030	+	11542	Mme	GO:0004222;GO:0004222;GO:0006508;GO:0006508;GO:0008237;GO:0008237;GO:0016020;GO:0016021;GO:0004222;GO:0004222;GO:0006508;GO:0006508;GO:0016020;GO:0016021;GO:0004222;GO:0004222;GO:0006508;GO:0006508;GO:0016020;GO:0016021;GO:0001786;GO:0001822;GO:0004175;GO:0004222;GO:0004222;GO:0004222;GO:0004222;GO:0005737;GO:0005737;GO:0005769;GO:0005802;GO:0005886;GO:0005886;GO:0005903;GO:0005903;GO:0006508;GO:…	K01389	EC:3.4.24.11	E;O	KOG3624;35GPJ;38BNF;3B9I2;3CW8Q;3J4NY;4835Y;491MX;4PTMI	membrane metallo endopeptidase [Source:MGI Symbol;Acc:MGI:97004]	17380	Q61391	ko05010(Alzheimer disease);ko04974(Protein digestion and absorption);ko04640(Hematopoietic cell lineage);ko04614(Renin-angiotensin system)	GO:0006508//proteolysis;GO:0006508//proteolysis;GO:0006508//proteolysis;GO:0006508//proteolysis;GO:0006508//proteolysis;GO:0006508//proteolysis;GO:0001822//kidney development;GO:0006508//proteolysis;GO:0006508//proteolysis;GO:0006508//proteolysis;GO:0006508//proteolysis;GO:0006518//peptide metabolic process;GO:0006518//peptide metabolic process;GO:0007611//learning or memory;GO:0019233//sensory p…	GO:0016020//membrane;GO:0016021//integral component of membrane;GO:0016020//membrane;GO:0016021//integral component of membrane;GO:0016020//membrane;GO:0016021//integral component of membrane;GO:0005737//cytoplasm;GO:0005737//cytoplasm;GO:0005769//early endosome;GO:0005802//trans-Golgi network;GO:0005886//plasma membrane;GO:0005886//plasma membrane;GO:0005903//brush border;GO:0005903//brush borde…	GO:0004222//metalloendopeptidase activity;GO:0004222//metalloendopeptidase activity;GO:0008237//metallopeptidase activity;GO:0008237//metallopeptidase activity;GO:0004222//metalloendopeptidase activity;GO:0004222//metalloendopeptidase activity;GO:0004222//metalloendopeptidase activity;GO:0004222//metalloendopeptidase activity;GO:0001786//phosphatidylserine binding;GO:0004175//endopeptidase activi…
ENSMUSG00000051439	2172.25	1366.53	2977.98	2.17923	1.12382	0.0178303	1	18	36725067	36726798	-	1732	Cd14	GO:0001530;GO:0001530;GO:0001530;GO:0002237;GO:0002376;GO:0005515;GO:0005576;GO:0005615;GO:0005615;GO:0005794;GO:0005794;GO:0005794;GO:0005886;GO:0005886;GO:0005886;GO:0006898;GO:0006954;GO:0006954;GO:0006954;GO:0006954;GO:0009408;GO:0009617;GO:0009617;GO:0009897;GO:0009897;GO:0009986;GO:0009986;GO:0009986;GO:0016020;GO:0031225;GO:0031362;GO:0031362;GO:0031362;GO:0031663;GO:0031663;GO:0032026;GO:…	K04391	-	T;M	2SNYQ;35GNU;3AFAC;3BRUS;3D326;3JCDA;486VE;48WSA;4PSCN	CD14 antigen [Source:MGI Symbol;Acc:MGI:88318]	12475	P10810	ko05417(Lipid and atherosclerosis);ko05221(Acute myeloid leukemia);ko05202(Transcriptional misregulation in cancer);ko05152(Tuberculosis);ko05146(Amoebiasis);ko05134(Legionellosis);ko05133(Pertussis);ko05132(Salmonella infection);ko05131(Shigellosis);ko04936(Alcoholic liver disease);ko04640(Hematopoietic cell lineage);ko04620(Toll-like receptor signaling pathway);ko04145(Phagosome);ko04064(NF-kap…	GO:0002237//response to molecule of bacterial origin;GO:0002376//immune system process;GO:0006898//receptor-mediated endocytosis;GO:0006954//inflammatory response;GO:0006954//inflammatory response;GO:0006954//inflammatory response;GO:0006954//inflammatory response;GO:0009408//response to heat;GO:0009617//response to bacterium;GO:0009617//response to bacterium;GO:0031663//lipopolysaccharide-mediat…	GO:0005576//extracellular region;GO:0005615//extracellular space;GO:0005615//extracellular space;GO:0005794//Golgi apparatus;GO:0005794//Golgi apparatus;GO:0005794//Golgi apparatus;GO:0005886//plasma membrane;GO:0005886//plasma membrane;GO:0005886//plasma membrane;GO:0009897//external side of plasma membrane;GO:0009897//external side of plasma membrane;GO:0009986//cell surface;GO:0009986//cell su…	GO:0001530//lipopolysaccharide binding;GO:0001530//lipopolysaccharide binding;GO:0001530//lipopolysaccharide binding;GO:0005515//protein binding;GO:0070891//lipoteichoic acid binding;GO:0070891//lipoteichoic acid binding;GO:0071723//lipopeptide binding;GO:0071723//lipopeptide binding;
ENSMUSG00000049037	41.8581	24.7527	58.9635	2.3821	1.25223	0.0184813	1	6	122921848	122934619	+	1558	Clec4a1	GO:0003674;GO:0005575;GO:0008150;GO:0016020;GO:0016021;GO:0030246;	K10057	-	V;S;T	KOG4297;35J9Y;39TWF;3BFQ9;3CX0X;3JDQU;487R9;495I7;4PU8P	C-type lectin domain family 4, member a1 [Source:MGI Symbol;Acc:MGI:3036291]	269799	Q80UI7	-	GO:0008150//biological_process;	GO:0005575//cellular_component;GO:0016020//membrane;GO:0016021//integral component of membrane;	GO:0003674//molecular_function;GO:0030246//carbohydrate binding;
ENSMUSG00000073940	59.6977	89.4137	29.9817	0.335314	-1.57642	0.018915	1	7	103812524	103813996	-	703	Hbb-bt	GO:0004601;GO:0004601;GO:0005344;GO:0005344;GO:0005615;GO:0005833;GO:0005833;GO:0005833;GO:0005833;GO:0015671;GO:0015671;GO:0015671;GO:0019825;GO:0019825;GO:0019825;GO:0019825;GO:0020037;GO:0020037;GO:0020037;GO:0030492;GO:0031720;GO:0031720;GO:0031721;GO:0031721;GO:0031722;GO:0031838;GO:0031838;GO:0042744;GO:0043177;GO:0044877;GO:0046872;GO:0098869;	K13823	-	C	KOG3378;35PRQ;3AGZM;3BZFB;3D6DT;3JGFD;48E7F;49AVP;4Q59I	hemoglobin, beta adult t chain [Source:MGI Symbol;Acc:MGI:5474850]	101488143	P02088;A8DUK4	ko05144(Malaria);ko05143(African trypanosomiasis)	GO:0015671//oxygen transport;GO:0015671//oxygen transport;GO:0015671//oxygen transport;GO:0042744//hydrogen peroxide catabolic process;GO:0098869//cellular oxidant detoxification;	GO:0005615//extracellular space;GO:0005833//hemoglobin complex;GO:0005833//hemoglobin complex;GO:0005833//hemoglobin complex;GO:0005833//hemoglobin complex;GO:0031838//haptoglobin-hemoglobin complex;GO:0031838//haptoglobin-hemoglobin complex;	GO:0004601//peroxidase activity;GO:0004601//peroxidase activity;GO:0005344//oxygen carrier activity;GO:0005344//oxygen carrier activity;GO:0019825//oxygen binding;GO:0019825//oxygen binding;GO:0019825//oxygen binding;GO:0019825//oxygen binding;GO:0020037//heme binding;GO:0020037//heme binding;GO:0020037//heme binding;GO:0030492//hemoglobin binding;GO:0031720//haptoglobin binding;GO:0031720//hapto…
ENSMUSG00000020027	1295.59	786.867	1804.31	2.29303	1.19725	0.0189935	1	10	95385362	95417180	-	9531	Socs2	GO:0001558;GO:0005159;GO:0005737;GO:0008269;GO:0009968;GO:0016567;GO:0035556;GO:0040008;GO:0046426;GO:0001558;GO:0001558;GO:0005131;GO:0005159;GO:0005159;GO:0005159;GO:0005159;GO:0005159;GO:0005515;GO:0005737;GO:0005737;GO:0005942;GO:0007595;GO:0008269;GO:0008269;GO:0009968;GO:0016567;GO:0032355;GO:0032355;GO:0032870;GO:0032870;GO:0035556;GO:0035556;GO:0035556;GO:0040008;GO:0040014;GO:0040015;GO:…	K04695	-	S;T	KOG4566;35KHB;38QGX;3BG2C;3D01H;3J41R;483E2;490T3;4Q3WV	suppressor of cytokine signaling 2 [Source:MGI Symbol;Acc:MGI:1201787]	216233	O35717	ko04935(Growth hormone synthesis, secretion and action);ko04930(Type II diabetes mellitus);ko04917(Prolactin signaling pathway);ko04910(Insulin signaling pathway);ko04630(JAK-STAT signaling pathway)	GO:0001558//regulation of cell growth;GO:0009968//negative regulation of signal transduction;GO:0016567//protein ubiquitination;GO:0035556//intracellular signal transduction;GO:0040008//regulation of growth;GO:0046426//negative regulation of receptor signaling pathway via JAK-STAT;GO:0001558//regulation of cell growth;GO:0001558//regulation of cell growth;GO:0007595//lactation;GO:0009968//negativ…	GO:0005737//cytoplasm;GO:0005737//cytoplasm;GO:0005737//cytoplasm;GO:0005942//phosphatidylinositol 3-kinase complex;GO:0005737//cytoplasm;GO:0005737//cytoplasm;GO:0005942//phosphatidylinositol 3-kinase complex;GO:0005737//cytoplasm;GO:0005737//cytoplasm;GO:0005942//phosphatidylinositol 3-kinase complex;GO:0005737//cytoplasm;GO:0005737//cytoplasm;GO:0005942//phosphatidylinositol 3-kinase complex;G…	GO:0005159//insulin-like growth factor receptor binding;GO:0008269//JAK pathway signal transduction adaptor activity;GO:0005131//growth hormone receptor binding;GO:0005159//insulin-like growth factor receptor binding;GO:0005159//insulin-like growth factor receptor binding;GO:0005159//insulin-like growth factor receptor binding;GO:0005159//insulin-like growth factor receptor binding;GO:0005159//in…
ENSMUSG00000021838	188.171	113.242	263.101	2.32336	1.21621	0.0193923	1	14	46882854	47105815	+	8658	Samd4	GO:0000289;GO:0000932;GO:0001650;GO:0001650;GO:0003723;GO:0003723;GO:0003729;GO:0005515;GO:0005737;GO:0005829;GO:0005829;GO:0006417;GO:0017148;GO:0017148;GO:0017148;GO:0030054;GO:0030054;GO:0030054;GO:0030371;GO:0030371;GO:0030371;GO:0030371;GO:0030371;GO:0030425;GO:0042995;GO:0043005;GO:0043488;GO:0043488;GO:0043488;GO:0045202;GO:0045202;GO:0045727;GO:0045727;GO:0003723;GO:0003723;GO:0005515;GO:…	-	-	J;T;K;S	KOG3791;35I97;38EXQ;3BBJE;3CUN6;3J3UU;481VN;494IC;4PYTR	sterile alpha motif domain containing 4 [Source:MGI Symbol;Acc:MGI:1921730]	74480	Q8CBY1	-	GO:0000289//nuclear-transcribed mRNA poly(A) tail shortening;GO:0006417//regulation of translation;GO:0017148//negative regulation of translation;GO:0017148//negative regulation of translation;GO:0017148//negative regulation of translation;GO:0043488//regulation of mRNA stability;GO:0043488//regulation of mRNA stability;GO:0043488//regulation of mRNA stability;GO:0045727//positive regulation of t…	GO:0000932//P-body;GO:0001650//fibrillar center;GO:0001650//fibrillar center;GO:0005737//cytoplasm;GO:0005829//cytosol;GO:0005829//cytosol;GO:0030054//cell junction;GO:0030054//cell junction;GO:0030054//cell junction;GO:0030425//dendrite;GO:0042995//cell projection;GO:0043005//neuron projection;GO:0045202//synapse;GO:0045202//synapse;GO:0000932//P-body;GO:0001650//fibrillar center;GO:0005737//cyt…	GO:0003723//RNA binding;GO:0003723//RNA binding;GO:0003729//mRNA binding;GO:0005515//protein binding;GO:0030371//translation repressor activity;GO:0030371//translation repressor activity;GO:0030371//translation repressor activity;GO:0030371//translation repressor activity;GO:0030371//translation repressor activity;GO:0003723//RNA binding;GO:0003723//RNA binding;GO:0005515//protein binding;GO:0030…
ENSMUSG00000032349	6229.64	8438.7	4020.58	0.476446	-1.06962	0.0195832	1	9	77917364	77984519	+	3522	Elovl5	GO:0005783;GO:0005783;GO:0005783;GO:0005783;GO:0005783;GO:0005789;GO:0006629;GO:0006631;GO:0006633;GO:0006636;GO:0009922;GO:0009922;GO:0009922;GO:0009922;GO:0009922;GO:0009922;GO:0009922;GO:0016020;GO:0016021;GO:0016021;GO:0016021;GO:0016740;GO:0019367;GO:0019367;GO:0019367;GO:0030148;GO:0030176;GO:0030425;GO:0034625;GO:0034625;GO:0034625;GO:0034625;GO:0034626;GO:0034626;GO:0034626;GO:0034626;GO:…	K10244	EC:2.3.1.199	I	KOG3071;35B30;38BJ3;3BDIY;3D49X;3JBGZ;483WY;49029;4PS6M	ELOVL family member 5, elongation of long chain fatty acids (yeast) [Source:MGI Symbol;Acc:MGI:1916051]	68801	Q8BHI7	ko01040(Biosynthesis of unsaturated fatty acids);ko00062(Fatty acid elongation)	GO:0006629//lipid metabolic process;GO:0006631//fatty acid metabolic process;GO:0006633//fatty acid biosynthetic process;GO:0006636//unsaturated fatty acid biosynthetic process;GO:0019367//fatty acid elongation, saturated fatty acid;GO:0019367//fatty acid elongation, saturated fatty acid;GO:0019367//fatty acid elongation, saturated fatty acid;GO:0030148//sphingolipid biosynthetic process;GO:00346…	GO:0005783//endoplasmic reticulum;GO:0005783//endoplasmic reticulum;GO:0005783//endoplasmic reticulum;GO:0005783//endoplasmic reticulum;GO:0005783//endoplasmic reticulum;GO:0005789//endoplasmic reticulum membrane;GO:0016020//membrane;GO:0016021//integral component of membrane;GO:0016021//integral component of membrane;GO:0016021//integral component of membrane;GO:0030176//integral component of en…	GO:0009922//fatty acid elongase activity;GO:0009922//fatty acid elongase activity;GO:0009922//fatty acid elongase activity;GO:0009922//fatty acid elongase activity;GO:0009922//fatty acid elongase activity;GO:0009922//fatty acid elongase activity;GO:0009922//fatty acid elongase activity;GO:0016740//transferase activity;GO:0102336//3-oxo-arachidoyl-CoA synthase activity;GO:0102337//3-oxo-cerotoyl-C…
ENSMUSG00000025375	38.7018	63.804	13.5995	0.213146	-2.23009	0.019743	1	11	120007313	120047167	-	7159	Aatk	GO:0004672;GO:0004672;GO:0004713;GO:0004713;GO:0005524;GO:0005524;GO:0006468;GO:0006468;GO:0018108;GO:0004672;GO:0004672;GO:0004713;GO:0004713;GO:0005524;GO:0005524;GO:0006468;GO:0006468;GO:0018108;GO:0004672;GO:0004672;GO:0004713;GO:0004713;GO:0005524;GO:0005524;GO:0006468;GO:0006468;GO:0018108;GO:0004672;GO:0005524;GO:0006468;	K17480	EC:2.7.10.1	S;T	2RCHK;35E3E;39MYJ;3BI3R;3E5NU;3J7CV;486EI;49203;4PU4G	apoptosis-associated tyrosine kinase [Source:MGI Symbol;Acc:MGI:1197518]	11302	Q80YE4;B1AZF3	-	GO:0006468//protein phosphorylation;GO:0006468//protein phosphorylation;GO:0018108//peptidyl-tyrosine phosphorylation;GO:0006468//protein phosphorylation;GO:0006468//protein phosphorylation;GO:0018108//peptidyl-tyrosine phosphorylation;GO:0006468//protein phosphorylation;GO:0006468//protein phosphorylation;GO:0018108//peptidyl-tyrosine phosphorylation;GO:0006468//protein phosphorylation;	-	GO:0004672//protein kinase activity;GO:0004672//protein kinase activity;GO:0004713//protein tyrosine kinase activity;GO:0004713//protein tyrosine kinase activity;GO:0005524//ATP binding;GO:0005524//ATP binding;GO:0004672//protein kinase activity;GO:0004672//protein kinase activity;GO:0004713//protein tyrosine kinase activity;GO:0004713//protein tyrosine kinase activity;GO:0005524//ATP binding;GO:…
ENSMUSG00000037731	107.768	74.5326	141.003	1.89183	0.919779	0.0200613	1	4	132781843	132796387	-	3079	Themis2	GO:0002376;GO:0005515;GO:0005634;GO:0005634;GO:0005737;GO:0005737;GO:0006954;GO:0050852;GO:0050852;	-	-	S	2QSJR;35P4T;38BK7;3BDEV;3CWXI;3J1Y6;48935;493JX;4PYH2	thymocyte selection associated family member 2 [Source:MGI Symbol;Acc:MGI:2446213]	230787	Q91YX0	-	GO:0002376//immune system process;GO:0006954//inflammatory response;GO:0050852//T cell receptor signaling pathway;GO:0050852//T cell receptor signaling pathway;	GO:0005634//nucleus;GO:0005634//nucleus;GO:0005737//cytoplasm;GO:0005737//cytoplasm;	GO:0005515//protein binding;
ENSMUSG00000092008	37.2993	21.6499	52.9487	2.44568	1.29024	0.0202156	1	19	39842814	39886799	-	1708	Cyp2c69	GO:0004497;GO:0005506;GO:0005737;GO:0006082;GO:0006805;GO:0008392;GO:0008395;GO:0016491;GO:0016705;GO:0016712;GO:0019373;GO:0020037;GO:0020037;GO:0042738;GO:0043231;GO:0046872;GO:0055114;GO:0055114;GO:0055114;GO:0004497;GO:0005506;GO:0005506;GO:0005737;GO:0006082;GO:0006805;GO:0008392;GO:0008395;GO:0016491;GO:0016705;GO:0016705;GO:0016712;GO:0019373;GO:0020037;GO:0020037;GO:0020037;GO:0042738;GO:…	-	-	Q	KOG0156;35HDV;38BSU;3BC78;3CRSA;3J82B;482KT;48WKH;4PXQZ	cytochrome P450, family 2, subfamily c, polypeptide 69 [Source:MGI Symbol;Acc:MGI:3721049]	100043108	E9PXC3	-	GO:0006082//organic acid metabolic process;GO:0006805//xenobiotic metabolic process;GO:0019373//epoxygenase P450 pathway;GO:0042738//xenobiotic catabolic process;GO:0055114//obsolete oxidation-reduction process;GO:0055114//obsolete oxidation-reduction process;GO:0055114//obsolete oxidation-reduction process;GO:0006082//organic acid metabolic process;GO:0006805//xenobiotic metabolic process;GO:001…	GO:0005737//cytoplasm;GO:0043231//intracellular membrane-bounded organelle;GO:0005737//cytoplasm;GO:0043231//intracellular membrane-bounded organelle;	GO:0004497//monooxygenase activity;GO:0005506//iron ion binding;GO:0008392//arachidonic acid epoxygenase activity;GO:0008395//steroid hydroxylase activity;GO:0016491//oxidoreductase activity;GO:0016705//oxidoreductase activity, acting on paired donors, with incorporation or reduction of molecular oxygen;GO:0016712//oxidoreductase activity, acting on paired donors, with incorporation or reduction …
ENSMUSG00000055602	5.99551	1.70286	10.2882	6.0417	2.59495	0.0208953	1	17	13061104	13082481	+	3369	Tcp10b	GO:0003714;GO:0005634;GO:0005814;GO:1903507;GO:0003714;GO:0005634;GO:0005814;GO:1903507;GO:0003714;GO:0005634;GO:0005814;GO:1903507;GO:0003714;GO:0005634;GO:0005814;GO:1903507;GO:0003714;GO:0005634;GO:0005814;GO:1903507;	-	-	S	2QQR0;35MBH;39SQX;3BH1B;3D4SW;3J65K;4830A;496RW;4Q81J	t-complex protein 10b [Source:MGI Symbol;Acc:MGI:98542]	21462	E9PYJ0;Q8C5S9	-	GO:1903507//negative regulation of nucleic acid-templated transcription;GO:1903507//negative regulation of nucleic acid-templated transcription;GO:1903507//negative regulation of nucleic acid-templated transcription;GO:1903507//negative regulation of nucleic acid-templated transcription;GO:1903507//negative regulation of nucleic acid-templated transcription;	GO:0005634//nucleus;GO:0005814//centriole;GO:0005634//nucleus;GO:0005814//centriole;GO:0005634//nucleus;GO:0005814//centriole;GO:0005634//nucleus;GO:0005814//centriole;GO:0005634//nucleus;GO:0005814//centriole;	GO:0003714//transcription corepressor activity;GO:0003714//transcription corepressor activity;GO:0003714//transcription corepressor activity;GO:0003714//transcription corepressor activity;GO:0003714//transcription corepressor activity;
ENSMUSG00000019122	1035.17	749.86	1320.49	1.76098	0.816377	0.0212907	1	11	83572919	83578636	-	3045	Ccl9	GO:0002548;GO:0005125;GO:0005576;GO:0005576;GO:0005576;GO:0005615;GO:0005615;GO:0006935;GO:0006954;GO:0006955;GO:0006955;GO:0007165;GO:0007186;GO:0008009;GO:0008009;GO:0008009;GO:0030593;GO:0043547;GO:0045662;GO:0048020;GO:0048247;GO:0060326;GO:0070098;GO:0070374;GO:0071346;GO:0071347;GO:0071356;	K22671	-	M;T	2TJX7;35R0J;3AQTR;3C2FU;3DIV1;3JHSP;48GCN;49D01;4Q93M	chemokine (C-C motif) ligand 9 [Source:MGI Symbol;Acc:MGI:104533]	20308	P51670	ko04062(Chemokine signaling pathway);ko04061(Viral protein interaction with cytokine and cytokine receptor);ko04060(Cytokine-cytokine receptor interaction)	GO:0002548//monocyte chemotaxis;GO:0006935//chemotaxis;GO:0006954//inflammatory response;GO:0006955//immune response;GO:0006955//immune response;GO:0007165//signal transduction;GO:0007186//G protein-coupled receptor signaling pathway;GO:0030593//neutrophil chemotaxis;GO:0043547//positive regulation of GTPase activity;GO:0045662//negative regulation of myoblast differentiation;GO:0048247//lymphocy…	GO:0005576//extracellular region;GO:0005576//extracellular region;GO:0005576//extracellular region;GO:0005615//extracellular space;GO:0005615//extracellular space;	GO:0005125//cytokine activity;GO:0008009//chemokine activity;GO:0008009//chemokine activity;GO:0008009//chemokine activity;GO:0048020//CCR chemokine receptor binding;
ENSMUSG00000028238	20.2928	32.8743	7.71134	0.234571	-2.09191	0.0215516	1	4	19876841	19922605	-	2716	Atp6v0d2	GO:0005765;GO:0005768;GO:0005768;GO:0005769;GO:0005769;GO:0006811;GO:0007034;GO:0007035;GO:0008553;GO:0015078;GO:0015078;GO:0016020;GO:0016020;GO:0016324;GO:0016324;GO:0016324;GO:0016324;GO:0016471;GO:0016471;GO:0016471;GO:0033179;GO:0033179;GO:0033181;GO:0046961;GO:1902600;GO:1902600;GO:0015078;GO:0015078;GO:0033179;GO:0033179;GO:1902600;GO:1902600;	K02146	-	C	KOG2957;35JQG;38D4F;3B9JM;3CRP0;3JA6M;4817I;48W4F;4PTXY	ATPase, H+ transporting, lysosomal V0 subunit D2 [Source:MGI Symbol;Acc:MGI:1924415]	242341	Q80SY3	ko05323(Rheumatoid arthritis);ko05203(Viral carcinogenesis);ko05165(Human papillomavirus infection);ko05152(Tuberculosis);ko05120(Epithelial cell signaling in Helicobacter pylori infection);ko05110(Vibrio cholerae infection);ko04966(Collecting duct acid secretion);ko04721(Synaptic vesicle cycle);ko04145(Phagosome);ko04142(Lysosome);ko00190(Oxidative phosphorylation)	GO:0006811//ion transport;GO:0007034//vacuolar transport;GO:0007035//vacuolar acidification;GO:1902600//proton transmembrane transport;GO:1902600//proton transmembrane transport;GO:1902600//proton transmembrane transport;GO:1902600//proton transmembrane transport;	GO:0005765//lysosomal membrane;GO:0005768//endosome;GO:0005768//endosome;GO:0005769//early endosome;GO:0005769//early endosome;GO:0016020//membrane;GO:0016020//membrane;GO:0016324//apical plasma membrane;GO:0016324//apical plasma membrane;GO:0016324//apical plasma membrane;GO:0016324//apical plasma membrane;GO:0016471//vacuolar proton-transporting V-type ATPase complex;GO:0016471//vacuolar proton…	GO:0008553//P-type proton-exporting transporter activity;GO:0015078//proton transmembrane transporter activity;GO:0015078//proton transmembrane transporter activity;GO:0046961//proton-transporting ATPase activity, rotational mechanism;GO:0015078//proton transmembrane transporter activity;GO:0015078//proton transmembrane transporter activity;
ENSMUSG00000003053	15559	10469.3	20648.7	1.97231	0.979889	0.0217553	1	19	39269405	39330713	+	3061	Cyp2c29	GO:0004497;GO:0005506;GO:0005506;GO:0016491;GO:0016705;GO:0016705;GO:0020037;GO:0020037;GO:0046872;GO:0055114;GO:0055114;GO:0055114;GO:0004497;GO:0004497;GO:0004497;GO:0004497;GO:0005506;GO:0005506;GO:0005737;GO:0005783;GO:0005789;GO:0006082;GO:0006805;GO:0008392;GO:0008392;GO:0008395;GO:0008401;GO:0016020;GO:0016491;GO:0016705;GO:0016705;GO:0016712;GO:0016712;GO:0016712;GO:0019373;GO:0020037;GO:…	K07413	EC:1.14.14.1	Q	KOG0156;35HDV;38BSU;3BC78;3CRSA;3J82B;482KT;48WKH	cytochrome P450, family 2, subfamily c, polypeptide 29 [Source:MGI Symbol;Acc:MGI:103238]	13095	Q64458	ko05204(Chemical carcinogenesis - DNA adducts);ko04750(Inflammatory mediator regulation of TRP channels);ko04726(Serotonergic synapse);ko00830(Retinol metabolism);ko00591(Linoleic acid metabolism);ko00590(Arachidonic acid metabolism);ko00140(Steroid hormone biosynthesis)	GO:0055114//obsolete oxidation-reduction process;GO:0055114//obsolete oxidation-reduction process;GO:0055114//obsolete oxidation-reduction process;GO:0006082//organic acid metabolic process;GO:0006805//xenobiotic metabolic process;GO:0019373//epoxygenase P450 pathway;GO:0042738//xenobiotic catabolic process;GO:0055114//obsolete oxidation-reduction process;GO:0055114//obsolete oxidation-reduction …	GO:0005737//cytoplasm;GO:0005783//endoplasmic reticulum;GO:0005789//endoplasmic reticulum membrane;GO:0016020//membrane;GO:0031090//organelle membrane;GO:0043231//intracellular membrane-bounded organelle;GO:0043231//intracellular membrane-bounded organelle;GO:0043231//intracellular membrane-bounded organelle;	GO:0004497//monooxygenase activity;GO:0005506//iron ion binding;GO:0005506//iron ion binding;GO:0016491//oxidoreductase activity;GO:0016705//oxidoreductase activity, acting on paired donors, with incorporation or reduction of molecular oxygen;GO:0016705//oxidoreductase activity, acting on paired donors, with incorporation or reduction of molecular oxygen;GO:0020037//heme binding;GO:0020037//heme …
ENSMUSG00000099669	2.70867	5.18678	0.23056	0.0444515	-4.49162	0.0219279	1	1	105116454	105127366	+	469	Gm29012	-	-	-	-	-	predicted gene 29012 [Source:MGI Symbol;Acc:MGI:5579718]	-	-	-	-	-	-
ENSMUSG00000030909	216.225	299.615	132.835	0.443353	-1.17347	0.0221517	1	7	120173858	120185586	+	3900	Anks4b	GO:0005515;GO:0005515;GO:0005789;GO:0005886;GO:0005902;GO:0005902;GO:0005902;GO:0005903;GO:0005903;GO:0005903;GO:0030154;GO:0034622;GO:0034622;GO:0034622;GO:0034976;GO:0042995;GO:1904106;GO:1904106;GO:1904106;GO:1904970;GO:1904970;GO:1904970;GO:1904970;GO:1904970;	K21414	-	S;I	KOG0504;35B0V;38CSH;3BBUK;3CWPM;3J8RI;4824P;497A7;4Q0D0	ankyrin repeat and sterile alpha motif domain containing 4B [Source:MGI Symbol;Acc:MGI:1919324]	72074	Q8K3X6	-	GO:0030154//cell differentiation;GO:0034622//cellular protein-containing complex assembly;GO:0034622//cellular protein-containing complex assembly;GO:0034622//cellular protein-containing complex assembly;GO:0034976//response to endoplasmic reticulum stress;GO:1904106//protein localization to microvillus;GO:1904106//protein localization to microvillus;GO:1904106//protein localization to microvillu…	GO:0005789//endoplasmic reticulum membrane;GO:0005886//plasma membrane;GO:0005902//microvillus;GO:0005902//microvillus;GO:0005902//microvillus;GO:0005903//brush border;GO:0005903//brush border;GO:0005903//brush border;GO:0042995//cell projection;	GO:0005515//protein binding;GO:0005515//protein binding;
ENSMUSG00000030921	334.207	143.644	524.769	3.65326	1.86919	0.0222146	1	7	104409025	104465193	-	4111	Trim30a	GO:0000209;GO:0003677;GO:0004842;GO:0004842;GO:0005515;GO:0005634;GO:0005654;GO:0005737;GO:0005737;GO:0005737;GO:0005829;GO:0006914;GO:0006914;GO:0008270;GO:0008270;GO:0009617;GO:0010468;GO:0010508;GO:0016567;GO:0019901;GO:0032715;GO:0032720;GO:0032880;GO:0034122;GO:0042803;GO:0043123;GO:0045087;GO:0045087;GO:0045087;GO:0045732;GO:0046596;GO:0046598;GO:0046872;GO:0051092;GO:0051607;GO:0051607;GO:…	-	-	O	KOG2177;35RX9;3AJ7M;3BZF8;3DF3P;3JBVQ;482EH;498N0;4Q6HQ	tripartite motif-containing 30A [Source:MGI Symbol;Acc:MGI:98178]	20128	P15533	-	GO:0000209//protein polyubiquitination;GO:0006914//autophagy;GO:0006914//autophagy;GO:0009617//response to bacterium;GO:0010468//regulation of gene expression;GO:0010508//positive regulation of autophagy;GO:0016567//protein ubiquitination;GO:0032715//negative regulation of interleukin-6 production;GO:0032720//negative regulation of tumor necrosis factor production;GO:0032880//regulation of protei…	GO:0005634//nucleus;GO:0005654//nucleoplasm;GO:0005737//cytoplasm;GO:0005737//cytoplasm;GO:0005737//cytoplasm;GO:0005829//cytosol;	GO:0003677//DNA binding;GO:0004842//ubiquitin-protein transferase activity;GO:0004842//ubiquitin-protein transferase activity;GO:0005515//protein binding;GO:0008270//zinc ion binding;GO:0008270//zinc ion binding;GO:0019901//protein kinase binding;GO:0042803//protein homodimerization activity;GO:0046872//metal ion binding;GO:0061630//ubiquitin protein ligase activity;
ENSMUSG00000107451	22.9098	32.1868	13.6329	0.423555	-1.23938	0.0228224	1	6	90478466	90479686	+	1221	Gm44421	-	-	-	-	-	predicted gene, 44421 [Source:MGI Symbol;Acc:MGI:5690813]	-	-	-	-	-	-
ENSMUSG00000037007	133.876	87.1123	180.64	2.07365	1.05217	0.0229771	1	5	138139702	138155744	-	6754	Zfp113	GO:0003676;GO:0003676;GO:0005634;GO:0006355;GO:0006355;GO:0010468;GO:0042802;GO:0046872;GO:0003676;GO:0003676;GO:0005634;GO:0006355;GO:0006355;GO:0010468;GO:0042802;GO:0046872;GO:0005634;GO:0010468;GO:0042802;	K09228	-	S	359ZJ;3AF5X;3BX9D;3CY5I;3J79W;480R8;498MG;4PZVJ	zinc finger protein 113 [Source:MGI Symbol;Acc:MGI:1929116]	56314	Q8C689;Q5DTG4	ko05168(Herpes simplex virus 1 infection)	GO:0006355//regulation of transcription, DNA-templated;GO:0006355//regulation of transcription, DNA-templated;GO:0010468//regulation of gene expression;GO:0006355//regulation of transcription, DNA-templated;GO:0006355//regulation of transcription, DNA-templated;GO:0010468//regulation of gene expression;GO:0010468//regulation of gene expression;	GO:0005634//nucleus;GO:0005634//nucleus;GO:0005634//nucleus;	GO:0003676//nucleic acid binding;GO:0003676//nucleic acid binding;GO:0042802//identical protein binding;GO:0046872//metal ion binding;GO:0003676//nucleic acid binding;GO:0003676//nucleic acid binding;GO:0042802//identical protein binding;GO:0046872//metal ion binding;GO:0042802//identical protein binding;
ENSMUSG00000063765	4.16185	7.10252	1.22118	0.171936	-2.54006	0.0230163	1	15	81678296	81697287	-	5257	Chadl	GO:0005515;GO:0005518;GO:0005518;GO:0005518;GO:0005576;GO:0005615;GO:0031012;GO:0032331;GO:0062023;GO:0062023;GO:0062023;GO:0098633;GO:0098633;GO:0098633;GO:1904027;GO:1904027;GO:1904027;	-	-	T;U	KOG0619;35EAM;39V0Z;3BGPP;3CY8D;3JDB6;484HT;48V3D;4Q47F	chondroadherin-like [Source:MGI Symbol;Acc:MGI:3036284]	214685	E9Q7T7	-	GO:0032331//negative regulation of chondrocyte differentiation;GO:1904027//negative regulation of collagen fibril organization;GO:1904027//negative regulation of collagen fibril organization;GO:1904027//negative regulation of collagen fibril organization;	GO:0005576//extracellular region;GO:0005615//extracellular space;GO:0031012//extracellular matrix;GO:0062023//collagen-containing extracellular matrix;GO:0062023//collagen-containing extracellular matrix;GO:0062023//collagen-containing extracellular matrix;	GO:0005515//protein binding;GO:0005518//collagen binding;GO:0005518//collagen binding;GO:0005518//collagen binding;GO:0098633//collagen fibril binding;GO:0098633//collagen fibril binding;GO:0098633//collagen fibril binding;
ENSMUSG00000015134	32.9193	16.3773	49.4614	3.02012	1.59461	0.0230707	1	7	66390890	66427517	-	4617	Aldh1a3	GO:0001758;GO:0001758;GO:0001758;GO:0002072;GO:0002138;GO:0002138;GO:0002138;GO:0004028;GO:0004029;GO:0004029;GO:0004030;GO:0004030;GO:0005737;GO:0005737;GO:0005737;GO:0006081;GO:0006081;GO:0007626;GO:0016491;GO:0016491;GO:0016491;GO:0016620;GO:0016620;GO:0021768;GO:0031076;GO:0031076;GO:0042472;GO:0042572;GO:0042573;GO:0042573;GO:0042574;GO:0042574;GO:0042803;GO:0042803;GO:0043065;GO:0043584;GO:…	K07249	EC:1.2.1.36	C	KOG2450;35KCI;38CDB;3BHZT;3D14C;3JEU3;482RQ;48WTE;4Q3CM	aldehyde dehydrogenase family 1, subfamily A3 [Source:MGI Symbol;Acc:MGI:1861722]	56847	Q9JHW9	ko00830(Retinol metabolism)	GO:0002072//optic cup morphogenesis involved in camera-type eye development;GO:0002138//retinoic acid biosynthetic process;GO:0002138//retinoic acid biosynthetic process;GO:0002138//retinoic acid biosynthetic process;GO:0006081//cellular aldehyde metabolic process;GO:0006081//cellular aldehyde metabolic process;GO:0007626//locomotory behavior;GO:0021768//nucleus accumbens development;GO:0031076//…	GO:0005737//cytoplasm;GO:0005737//cytoplasm;GO:0005737//cytoplasm;	GO:0001758//retinal dehydrogenase activity;GO:0001758//retinal dehydrogenase activity;GO:0001758//retinal dehydrogenase activity;GO:0004028//3-chloroallyl aldehyde dehydrogenase activity;GO:0004029//aldehyde dehydrogenase (NAD+) activity;GO:0004029//aldehyde dehydrogenase (NAD+) activity;GO:0004030//aldehyde dehydrogenase [NAD(P)+] activity;GO:0004030//aldehyde dehydrogenase [NAD(P)+] activity;GO…
ENSMUSG00000118419	2.27134	4.29087	0.251807	0.0586843	-4.09088	0.0231785	1	10	121523330	121532376	-	108	Gm50454	-	-	-	-	-	predicted gene, 50454 [Source:MGI Symbol;Acc:MGI:6324717]	-	-	-	-	-	-
ENSMUSG00000078687	425.871	565.753	285.989	0.505502	-0.984212	0.0233986	1	4	60218621	60222599	-	986	Mup8	GO:0003674;GO:0005550;GO:0005575;GO:0005576;GO:0008150;GO:0036094;GO:0036094;GO:0003674;GO:0005550;GO:0005575;GO:0005576;GO:0008150;GO:0036094;GO:0036094;	-	-	M;O;T	2S6GK;35Q4V;39H1R;3C056;3D7VN;3JGV1;48E0H;49B7I;4Q5SJ	major urinary protein 8 [Source:MGI Symbol;Acc:MGI:3709619]	100041687	A2AKN8	-	GO:0008150//biological_process;GO:0008150//biological_process;	GO:0005575//cellular_component;GO:0005576//extracellular region;GO:0005575//cellular_component;GO:0005576//extracellular region;	GO:0003674//molecular_function;GO:0005550//pheromone binding;GO:0036094//small molecule binding;GO:0036094//small molecule binding;GO:0003674//molecular_function;GO:0005550//pheromone binding;GO:0036094//small molecule binding;GO:0036094//small molecule binding;
ENSMUSG00000087263	5.70381	9.2414	2.16621	0.234403	-2.09294	0.0234496	1	X	169979047	169985232	-	509	Gm15726	-	-	-	-	-	predicted gene 15726 [Source:MGI Symbol;Acc:MGI:3783169]	-	-	-	-	-	-
ENSMUSG00000086695	11.2371	16.6743	5.8	0.347841	-1.5235	0.0235766	1	X	169985801	169986939	-	403	Gm15247	-	-	-	-	-	predicted gene 15247 [Source:MGI Symbol;Acc:MGI:3705183]	-	-	-	-	-	-
ENSMUSG00000038807	20.7867	12.2133	29.3602	2.40396	1.26541	0.0240002	1	11	74383356	74610915	-	7164	Rap1gap2	GO:0005096;GO:0005096;GO:0005096;GO:0005096;GO:0005737;GO:0005737;GO:0005813;GO:0005813;GO:0005829;GO:0005829;GO:0005886;GO:0005886;GO:0008361;GO:0008361;GO:0010977;GO:0031965;GO:0031965;GO:0043005;GO:0043547;GO:0051056;GO:0051056;GO:0005096;GO:0005096;GO:0005096;GO:0043547;GO:0051056;GO:0051056;GO:0005096;GO:0005096;GO:0043547;GO:0051056;	K17708	-	O;T	KOG3686;35CF1;38CR4;3BBWA;3CSVZ;3J7CD;480YM;491WM;4PWYA	RAP1 GTPase activating protein 2 [Source:MGI Symbol;Acc:MGI:3028623]	380711	Q5SVL6	-	GO:0008361//regulation of cell size;GO:0008361//regulation of cell size;GO:0010977//negative regulation of neuron projection development;GO:0043547//positive regulation of GTPase activity;GO:0051056//regulation of small GTPase mediated signal transduction;GO:0051056//regulation of small GTPase mediated signal transduction;GO:0043547//positive regulation of GTPase activity;GO:0051056//regulation o…	GO:0005737//cytoplasm;GO:0005737//cytoplasm;GO:0005813//centrosome;GO:0005813//centrosome;GO:0005829//cytosol;GO:0005829//cytosol;GO:0005886//plasma membrane;GO:0005886//plasma membrane;GO:0031965//nuclear membrane;GO:0031965//nuclear membrane;GO:0043005//neuron projection;	GO:0005096//GTPase activator activity;GO:0005096//GTPase activator activity;GO:0005096//GTPase activator activity;GO:0005096//GTPase activator activity;GO:0005096//GTPase activator activity;GO:0005096//GTPase activator activity;GO:0005096//GTPase activator activity;GO:0005096//GTPase activator activity;GO:0005096//GTPase activator activity;
ENSMUSG00000009566	1062.11	1422.75	701.475	0.493043	-1.02021	0.0240513	1	2	32682609	32704145	-	3802	Fpgs	GO:0000166;GO:0004326;GO:0004326;GO:0004326;GO:0004326;GO:0004326;GO:0004326;GO:0005524;GO:0005524;GO:0005524;GO:0005737;GO:0005737;GO:0005739;GO:0005739;GO:0005739;GO:0005743;GO:0005759;GO:0005829;GO:0005829;GO:0006536;GO:0006536;GO:0006730;GO:0006760;GO:0006760;GO:0008283;GO:0009058;GO:0009058;GO:0009396;GO:0009396;GO:0009396;GO:0016020;GO:0016874;GO:0016874;GO:0016874;GO:0046872;GO:0046901;GO:…	K01930	EC:6.3.2.17	H	KOG2525;35C5X;38DEV;3BD99;3CRS4;3J30Q;483PT;4941M;4Q4F2	folylpolyglutamyl synthetase [Source:MGI Symbol;Acc:MGI:95576]	14287	P48760	ko01523(Antifolate resistance);ko00790(Folate biosynthesis)	GO:0006536//glutamate metabolic process;GO:0006536//glutamate metabolic process;GO:0006730//one-carbon metabolic process;GO:0006760//folic acid-containing compound metabolic process;GO:0006760//folic acid-containing compound metabolic process;GO:0008283//cell population proliferation;GO:0009058//biosynthetic process;GO:0009058//biosynthetic process;GO:0009396//folic acid-containing compound biosy…	GO:0005737//cytoplasm;GO:0005737//cytoplasm;GO:0005739//mitochondrion;GO:0005739//mitochondrion;GO:0005739//mitochondrion;GO:0005743//mitochondrial inner membrane;GO:0005759//mitochondrial matrix;GO:0005829//cytosol;GO:0005829//cytosol;GO:0016020//membrane;	GO:0000166//nucleotide binding;GO:0004326//tetrahydrofolylpolyglutamate synthase activity;GO:0004326//tetrahydrofolylpolyglutamate synthase activity;GO:0004326//tetrahydrofolylpolyglutamate synthase activity;GO:0004326//tetrahydrofolylpolyglutamate synthase activity;GO:0004326//tetrahydrofolylpolyglutamate synthase activity;GO:0004326//tetrahydrofolylpolyglutamate synthase activity;GO:0005524//AT…
ENSMUSG00000064225	2675.22	3397.71	1952.73	0.574718	-0.799073	0.0242764	1	9	95559657	95568023	+	8367	Paqr9	GO:0005496;GO:0005886;GO:0008289;GO:0016020;GO:0016021;GO:0016021;GO:0016021;GO:0038023;	-	-	T	KOG0748;35A0H;38DCD;3BE51;3CXVX;3J7W5;482MR;4940A;4Q2I2	progestin and adipoQ receptor family member IX [Source:MGI Symbol;Acc:MGI:1922802]	75552	Q6TCG2	-	-	GO:0005886//plasma membrane;GO:0016020//membrane;GO:0016021//integral component of membrane;GO:0016021//integral component of membrane;GO:0016021//integral component of membrane;	GO:0005496//steroid binding;GO:0008289//lipid binding;GO:0038023//signaling receptor activity;
ENSMUSG00000036957	115.988	155.574	76.4026	0.491101	-1.02591	0.0246824	1	7	30355489	30362772	-	2886	Lrfn3	GO:0005515;GO:0005886;GO:0007155;GO:0009986;GO:0009986;GO:0016020;GO:0016021;GO:0030054;GO:0030424;GO:0030425;GO:0042734;GO:0042995;GO:0045202;GO:0045211;GO:0098978;GO:0098978;GO:0099059;GO:0099059;GO:0099059;GO:0099060;GO:0099061;GO:0099061;GO:0099179;GO:0099179;GO:0099560;GO:0099560;GO:1905606;GO:1905606;	K16356	-	T;U	KOG0619;35HM7;39IJ5;3BC26;3D09K;3J818;48AP1;48VXM;4PZY4	leucine rich repeat and fibronectin type III domain containing 3 [Source:MGI Symbol;Acc:MGI:2442512]	233067	Q8BLY3	-	GO:0007155//cell adhesion;GO:0099179//regulation of synaptic membrane adhesion;GO:0099179//regulation of synaptic membrane adhesion;GO:0099560//synaptic membrane adhesion;GO:0099560//synaptic membrane adhesion;GO:1905606//regulation of presynapse assembly;GO:1905606//regulation of presynapse assembly;	GO:0005886//plasma membrane;GO:0009986//cell surface;GO:0009986//cell surface;GO:0016020//membrane;GO:0016021//integral component of membrane;GO:0030054//cell junction;GO:0030424//axon;GO:0030425//dendrite;GO:0042734//presynaptic membrane;GO:0042995//cell projection;GO:0045202//synapse;GO:0045211//postsynaptic membrane;GO:0098978//glutamatergic synapse;GO:0098978//glutamatergic synapse;GO:0099059…	GO:0005515//protein binding;
ENSMUSG00000027068	74.6619	97.9903	51.3335	0.523863	-0.932738	0.0248183	1	2	69380445	69404533	+	4281	Dhrs9	GO:0002138;GO:0002138;GO:0004022;GO:0004022;GO:0004022;GO:0004745;GO:0004745;GO:0004745;GO:0004745;GO:0005783;GO:0005789;GO:0006629;GO:0008202;GO:0008209;GO:0008209;GO:0016020;GO:0016491;GO:0030176;GO:0030176;GO:0030176;GO:0031090;GO:0042448;GO:0042448;GO:0042904;GO:0042904;GO:0042904;GO:0043231;GO:0047023;GO:0047023;GO:0047023;GO:0047035;GO:0047035;GO:0047035;GO:0047044;GO:0047044;GO:0047044;GO:…	K11149	EC:1.1.-.-	Q	KOG1610;35A76;38BV4;3CNIH;3E4PG;3JQ1R;48R9Q;49MX2;4PV58	dehydrogenase/reductase (SDR family) member 9 [Source:MGI Symbol;Acc:MGI:2442798]	241452	Q58NB6	ko00830(Retinol metabolism)	GO:0002138//retinoic acid biosynthetic process;GO:0002138//retinoic acid biosynthetic process;GO:0006629//lipid metabolic process;GO:0008202//steroid metabolic process;GO:0008209//androgen metabolic process;GO:0008209//androgen metabolic process;GO:0042448//progesterone metabolic process;GO:0042448//progesterone metabolic process;GO:0042904//9-cis-retinoic acid biosynthetic process;GO:0042904//9-…	GO:0005783//endoplasmic reticulum;GO:0005789//endoplasmic reticulum membrane;GO:0016020//membrane;GO:0030176//integral component of endoplasmic reticulum membrane;GO:0030176//integral component of endoplasmic reticulum membrane;GO:0030176//integral component of endoplasmic reticulum membrane;GO:0031090//organelle membrane;GO:0043231//intracellular membrane-bounded organelle;	GO:0004022//alcohol dehydrogenase (NAD+) activity;GO:0004022//alcohol dehydrogenase (NAD+) activity;GO:0004022//alcohol dehydrogenase (NAD+) activity;GO:0004745//NAD-retinol dehydrogenase activity;GO:0004745//NAD-retinol dehydrogenase activity;GO:0004745//NAD-retinol dehydrogenase activity;GO:0004745//NAD-retinol dehydrogenase activity;GO:0016491//oxidoreductase activity;GO:0047023//androsterone …
ENSMUSG00000078612	113.369	79.7204	147.017	1.84416	0.882962	0.0248597	1	4	104913456	105016863	+	3136	Fyb2	GO:0001772;GO:0005515;GO:0005886;GO:0007229;GO:0033627;GO:0045121;GO:0050852;GO:0001772;GO:0001772;GO:0003674;GO:0005515;GO:0005886;GO:0005886;GO:0007229;GO:0007229;GO:0016020;GO:0033627;GO:0033627;GO:0045121;GO:0045121;GO:0050852;GO:0050852;GO:0050852;GO:0072659;	-	-	S;T	2RXZD;35E6H;38GW6;3BFIG;3D1E2;3JAH8;4822W;497N7;4Q3ZI	FYN binding protein 2 [Source:MGI Symbol;Acc:MGI:2685466]	242594	A2A995	-	GO:0007229//integrin-mediated signaling pathway;GO:0033627//cell adhesion mediated by integrin;GO:0050852//T cell receptor signaling pathway;GO:0007229//integrin-mediated signaling pathway;GO:0007229//integrin-mediated signaling pathway;GO:0033627//cell adhesion mediated by integrin;GO:0033627//cell adhesion mediated by integrin;GO:0050852//T cell receptor signaling pathway;GO:0050852//T cell rec…	GO:0001772//immunological synapse;GO:0005886//plasma membrane;GO:0045121//membrane raft;GO:0001772//immunological synapse;GO:0001772//immunological synapse;GO:0005886//plasma membrane;GO:0005886//plasma membrane;GO:0016020//membrane;GO:0045121//membrane raft;GO:0045121//membrane raft;	GO:0005515//protein binding;GO:0003674//molecular_function;GO:0005515//protein binding;
ENSMUSG00000025185	45.5857	64.8181	26.3533	0.406573	-1.29841	0.0250171	1	19	42593982	42612813	-	4213	Loxl4	GO:0004720;GO:0004720;GO:0005044;GO:0005044;GO:0005507;GO:0005507;GO:0005576;GO:0005576;GO:0005615;GO:0005615;GO:0006897;GO:0016020;GO:0016020;GO:0016491;GO:0016641;GO:0016641;GO:0018057;GO:0030199;GO:0043235;GO:0046872;GO:0055114;GO:0055114;GO:0055114;GO:0004720;GO:0005044;GO:0005044;GO:0005507;GO:0005507;GO:0005507;GO:0005576;GO:0005615;GO:0006897;GO:0016020;GO:0016020;GO:0016491;GO:0016641;GO:…	K00280	EC:1.4.3.-	T;S	2QSX8;35A61;38GTW;3BDQP;3CRW8;3JERM;480ZR;49962;4PT3W	lysyl oxidase-like 4 [Source:MGI Symbol;Acc:MGI:1914823]	67573	Q924C6	-	GO:0006897//endocytosis;GO:0018057//peptidyl-lysine oxidation;GO:0030199//collagen fibril organization;GO:0055114//obsolete oxidation-reduction process;GO:0055114//obsolete oxidation-reduction process;GO:0055114//obsolete oxidation-reduction process;GO:0006897//endocytosis;GO:0018057//peptidyl-lysine oxidation;GO:0055114//obsolete oxidation-reduction process;GO:0055114//obsolete oxidation-reducti…	GO:0005576//extracellular region;GO:0005576//extracellular region;GO:0005615//extracellular space;GO:0005615//extracellular space;GO:0016020//membrane;GO:0016020//membrane;GO:0043235//receptor complex;GO:0005576//extracellular region;GO:0005615//extracellular space;GO:0016020//membrane;GO:0016020//membrane;GO:0043235//receptor complex;GO:0005576//extracellular region;GO:0005576//extracellular reg…	GO:0004720//protein-lysine 6-oxidase activity;GO:0004720//protein-lysine 6-oxidase activity;GO:0005044//scavenger receptor activity;GO:0005044//scavenger receptor activity;GO:0005507//copper ion binding;GO:0005507//copper ion binding;GO:0016491//oxidoreductase activity;GO:0016641//oxidoreductase activity, acting on the CH-NH2 group of donors, oxygen as acceptor;GO:0016641//oxidoreductase activity…
ENSMUSG00000100666	1.5995	3.19901	0	0	-Inf	0.0251268	1	3	58141707	58163807	-	1642	1700007F19Rik	-	-	-	-	-	RIKEN cDNA 1700007F19 gene [Source:MGI Symbol;Acc:MGI:1915100]	-	-	-	-	-	-
ENSMUSG00000043013	100.85	58.7935	142.907	2.43066	1.28135	0.0251437	1	9	74861921	74891781	+	4113	Onecut1	GO:0000978;GO:0000981;GO:0001228;GO:0001889;GO:0001952;GO:0002064;GO:0003677;GO:0003677;GO:0003677;GO:0003677;GO:0003677;GO:0003682;GO:0003700;GO:0005634;GO:0005634;GO:0005634;GO:0005654;GO:0006006;GO:0006357;GO:0007219;GO:0007492;GO:0009653;GO:0030154;GO:0030154;GO:0030183;GO:0030335;GO:0030512;GO:0031016;GO:0031018;GO:0031018;GO:0045165;GO:0045944;GO:0045944;GO:0048536;GO:0060271;GO:1990837;GO:…	K08026	-	K	KOG2252;35NC1;38G1G;3BH2A;3CT2N;3J636;483XK;48VHF;4Q3K6	one cut domain, family member 1 [Source:MGI Symbol;Acc:MGI:1196423]	15379	O08755	ko04950(Maturity onset diabetes of the young);ko04550(Signaling pathways regulating pluripotency of stem cells)	GO:0001889//liver development;GO:0001952//regulation of cell-matrix adhesion;GO:0002064//epithelial cell development;GO:0006006//glucose metabolic process;GO:0006357//regulation of transcription by RNA polymerase II;GO:0007219//Notch signaling pathway;GO:0007492//endoderm development;GO:0009653//anatomical structure morphogenesis;GO:0030154//cell differentiation;GO:0030154//cell differentiation;G…	GO:0005634//nucleus;GO:0005634//nucleus;GO:0005634//nucleus;GO:0005654//nucleoplasm;	GO:0000978//RNA polymerase II cis-regulatory region sequence-specific DNA binding;GO:0000981//DNA-binding transcription factor activity, RNA polymerase II-specific;GO:0001228//DNA-binding transcription activator activity, RNA polymerase II-specific;GO:0003677//DNA binding;GO:0003677//DNA binding;GO:0003677//DNA binding;GO:0003677//DNA binding;GO:0003677//DNA binding;GO:0003682//chromatin binding;…
ENSMUSG00000024472	388.684	224.326	553.041	2.46535	1.30179	0.0251477	1	18	44380502	44424969	+	8702	Dcp2	GO:0003723;GO:0003723;GO:0016787;GO:0016787;GO:0030145;GO:0030145;GO:0000184;GO:0000290;GO:0000932;GO:0000932;GO:0000932;GO:0000932;GO:0003723;GO:0003723;GO:0003723;GO:0004534;GO:0004534;GO:0005634;GO:0005654;GO:0005654;GO:0005737;GO:0005737;GO:0006402;GO:0006402;GO:0006402;GO:0016442;GO:0016442;GO:0016787;GO:0016787;GO:0016787;GO:0030054;GO:0030054;GO:0030145;GO:0030145;GO:0032211;GO:0032211;GO:…	K12613	EC:3.6.1.62	L;A	KOG2937;35N4Y;38CUB;3BG8J;3CWND;3J3SI;48783;48ZQS;4PZ37	decapping mRNA 2 [Source:MGI Symbol;Acc:MGI:1917890]	70640	Q9CYC6	ko03018(RNA degradation)	GO:0000184//nuclear-transcribed mRNA catabolic process, nonsense-mediated decay;GO:0000290//deadenylation-dependent decapping of nuclear-transcribed mRNA;GO:0006402//mRNA catabolic process;GO:0006402//mRNA catabolic process;GO:0006402//mRNA catabolic process;GO:0032211//negative regulation of telomere maintenance via telomerase;GO:0032211//negative regulation of telomere maintenance via telomeras…	GO:0000932//P-body;GO:0000932//P-body;GO:0000932//P-body;GO:0000932//P-body;GO:0005634//nucleus;GO:0005654//nucleoplasm;GO:0005654//nucleoplasm;GO:0005737//cytoplasm;GO:0005737//cytoplasm;GO:0016442//RISC complex;GO:0016442//RISC complex;GO:0030054//cell junction;GO:0030054//cell junction;GO:0036464//cytoplasmic ribonucleoprotein granule;GO:0036464//cytoplasmic ribonucleoprotein granule;	GO:0003723//RNA binding;GO:0003723//RNA binding;GO:0016787//hydrolase activity;GO:0016787//hydrolase activity;GO:0030145//manganese ion binding;GO:0030145//manganese ion binding;GO:0003723//RNA binding;GO:0003723//RNA binding;GO:0003723//RNA binding;GO:0004534//5'-3' exoribonuclease activity;GO:0004534//5'-3' exoribonuclease activity;GO:0016787//hydrolase activity;GO:0016787//hydrolase activity;G…
ENSMUSG00000027983	90.0375	147.91	32.1648	0.217462	-2.20117	0.025542	1	3	131288441	131303227	-	5242	Cyp2u1	GO:0004497;GO:0005506;GO:0005506;GO:0005737;GO:0005739;GO:0005743;GO:0005783;GO:0005789;GO:0006082;GO:0006805;GO:0008395;GO:0016020;GO:0016021;GO:0016491;GO:0016705;GO:0016705;GO:0016712;GO:0016712;GO:0016712;GO:0020037;GO:0020037;GO:0020037;GO:0031090;GO:0042738;GO:0043231;GO:0043231;GO:0046872;GO:0052869;GO:0052869;GO:0055114;GO:0055114;GO:0055114;GO:0055114;GO:0097267;GO:0097267;GO:0004497;GO:…	K07422	-	Q	KOG0156;35IM3;38BSU;3BC78;3CRSA;3JAYF;483DV;492KN;4Q0WC	cytochrome P450, family 2, subfamily u, polypeptide 1 [Source:MGI Symbol;Acc:MGI:1918769]	71519	Q9CX98	ko00590(Arachidonic acid metabolism);ko00071(Fatty acid degradation)	GO:0006082//organic acid metabolic process;GO:0006805//xenobiotic metabolic process;GO:0042738//xenobiotic catabolic process;GO:0055114//obsolete oxidation-reduction process;GO:0055114//obsolete oxidation-reduction process;GO:0055114//obsolete oxidation-reduction process;GO:0055114//obsolete oxidation-reduction process;GO:0097267//omega-hydroxylase P450 pathway;GO:0097267//omega-hydroxylase P450 …	GO:0005737//cytoplasm;GO:0005739//mitochondrion;GO:0005743//mitochondrial inner membrane;GO:0005783//endoplasmic reticulum;GO:0005789//endoplasmic reticulum membrane;GO:0016020//membrane;GO:0016021//integral component of membrane;GO:0031090//organelle membrane;GO:0043231//intracellular membrane-bounded organelle;GO:0043231//intracellular membrane-bounded organelle;GO:0005737//cytoplasm;GO:0005739…	GO:0004497//monooxygenase activity;GO:0005506//iron ion binding;GO:0005506//iron ion binding;GO:0008395//steroid hydroxylase activity;GO:0016491//oxidoreductase activity;GO:0016705//oxidoreductase activity, acting on paired donors, with incorporation or reduction of molecular oxygen;GO:0016705//oxidoreductase activity, acting on paired donors, with incorporation or reduction of molecular oxygen;G…
ENSMUSG00000005672	20.2174	28.6084	11.8264	0.41339	-1.27442	0.0259101	1	5	75574916	75656722	+	8911	Kit	GO:0000166;GO:0000187;GO:0001541;GO:0001650;GO:0001669;GO:0002020;GO:0002244;GO:0002318;GO:0002320;GO:0002327;GO:0002371;GO:0002551;GO:0002573;GO:0004672;GO:0004672;GO:0004713;GO:0004713;GO:0004713;GO:0004713;GO:0004714;GO:0004714;GO:0004714;GO:0004714;GO:0004714;GO:0005020;GO:0005515;GO:0005515;GO:0005515;GO:0005524;GO:0005524;GO:0005524;GO:0005615;GO:0005737;GO:0005737;GO:0005886;GO:0005886;GO:…	K05091	EC:2.7.10.1	T	KOG0200;35NP4;39VX3;3BD55;3D2BH;3JA0A;488YQ;4959B;4PTXW	KIT proto-oncogene receptor tyrosine kinase [Source:MGI Symbol;Acc:MGI:96677]	16590	P05532	ko05230(Central carbon metabolism in cancer);ko05224(Breast cancer);ko05221(Acute myeloid leukemia);ko05200(Pathways in cancer);ko04916(Melanogenesis);ko04640(Hematopoietic cell lineage);ko04151(PI3K-Akt signaling pathway);ko04072(Phospholipase D signaling pathway);ko04015(Rap1 signaling pathway);ko04014(Ras signaling pathway);ko04010(MAPK signaling pathway)	GO:0000187//obsolete activation of MAPK activity;GO:0001541//ovarian follicle development;GO:0002244//hematopoietic progenitor cell differentiation;GO:0002318//myeloid progenitor cell differentiation;GO:0002320//lymphoid progenitor cell differentiation;GO:0002327//immature B cell differentiation;GO:0002371//dendritic cell cytokine production;GO:0002551//mast cell chemotaxis;GO:0002573//myeloid le…	GO:0001650//fibrillar center;GO:0001669//acrosomal vesicle;GO:0005615//extracellular space;GO:0005737//cytoplasm;GO:0005737//cytoplasm;GO:0005886//plasma membrane;GO:0005886//plasma membrane;GO:0005886//plasma membrane;GO:0005887//integral component of plasma membrane;GO:0005911//cell-cell junction;GO:0009897//external side of plasma membrane;GO:0009898//cytoplasmic side of plasma membrane;GO:000…	GO:0000166//nucleotide binding;GO:0002020//protease binding;GO:0004672//protein kinase activity;GO:0004672//protein kinase activity;GO:0004713//protein tyrosine kinase activity;GO:0004713//protein tyrosine kinase activity;GO:0004713//protein tyrosine kinase activity;GO:0004713//protein tyrosine kinase activity;GO:0004714//transmembrane receptor protein tyrosine kinase activity;GO:0004714//transme…
ENSMUSG00000118502	5.75923	9.31468	2.20378	0.236592	-2.07953	0.0261964	1	11	116285558	116288240	+	561	AL645861.1	-	-	-	-	-	zinc activated ion channel (ZACN) pseudogene	-	-	-	-	-	-
ENSMUSG00000037321	649.144	395.342	902.945	2.28396	1.19154	0.026224	1	17	34187553	34197225	+	5476	Tap1	GO:0000166;GO:0000166;GO:0002250;GO:0002376;GO:0002479;GO:0002479;GO:0005524;GO:0005524;GO:0005524;GO:0005524;GO:0005524;GO:0005739;GO:0005783;GO:0005783;GO:0005783;GO:0005789;GO:0006952;GO:0015031;GO:0015433;GO:0015433;GO:0015433;GO:0015433;GO:0015440;GO:0015833;GO:0015833;GO:0015833;GO:0015833;GO:0015833;GO:0015833;GO:0016020;GO:0016020;GO:0016020;GO:0016021;GO:0016021;GO:0016021;GO:0016021;GO:…	K05653	-	V;U	KOG0058;35H3D;38B5H;3BJR9;3D1N2;3JEHS;484U9;496UJ;4PVPV	transporter 1, ATP-binding cassette, sub-family B (MDR/TAP) [Source:MGI Symbol;Acc:MGI:98483]	21354	P21958	ko05340(Primary immunodeficiency);ko05170(Human immunodeficiency virus 1 infection);ko05169(Epstein-Barr virus infection);ko05168(Herpes simplex virus 1 infection);ko05163(Human cytomegalovirus infection);ko04612(Antigen processing and presentation);ko04145(Phagosome);ko02010(ABC transporters)	GO:0002250//adaptive immune response;GO:0002376//immune system process;GO:0002479//antigen processing and presentation of exogenous peptide antigen via MHC class I, TAP-dependent;GO:0002479//antigen processing and presentation of exogenous peptide antigen via MHC class I, TAP-dependent;GO:0006952//defense response;GO:0015031//protein transport;GO:0015833//peptide transport;GO:0015833//peptide tra…	GO:0005739//mitochondrion;GO:0005783//endoplasmic reticulum;GO:0005783//endoplasmic reticulum;GO:0005783//endoplasmic reticulum;GO:0005789//endoplasmic reticulum membrane;GO:0016020//membrane;GO:0016020//membrane;GO:0016020//membrane;GO:0016021//integral component of membrane;GO:0016021//integral component of membrane;GO:0016021//integral component of membrane;GO:0016021//integral component of me…	GO:0000166//nucleotide binding;GO:0000166//nucleotide binding;GO:0005524//ATP binding;GO:0005524//ATP binding;GO:0005524//ATP binding;GO:0005524//ATP binding;GO:0005524//ATP binding;GO:0015433//ABC-type peptide antigen transporter activity;GO:0015433//ABC-type peptide antigen transporter activity;GO:0015433//ABC-type peptide antigen transporter activity;GO:0015433//ABC-type peptide antigen transp…
ENSMUSG00000053318	8.7991	4.04439	13.5538	3.35126	1.7447	0.0262333	1	1	172581758	172590568	-	3079	Slamf8	GO:0016020;GO:0016021;	K16853	-	T;S	2S183;35P3N;39YDF;3BM2B;3D4NQ;3JE8K;48BUT;4942I;4PVKP	SLAM family member 8 [Source:MGI Symbol;Acc:MGI:1921998]	74748	Q9D3G2;Q3UQA2	-	-	GO:0016020//membrane;GO:0016021//integral component of membrane;	-
ENSMUSG00000054203	87.5073	52.7549	122.26	2.3175	1.21257	0.0264701	1	1	174011998	174031810	-	4177	Ifi205	GO:0000122;GO:0000978;GO:0001227;GO:0002218;GO:0002218;GO:0002218;GO:0003690;GO:0003690;GO:0005634;GO:0005634;GO:0005654;GO:0005730;GO:0005730;GO:0005829;GO:0008134;GO:0009617;GO:0009617;GO:0032731;GO:0035458;GO:0035458;GO:0035458;GO:0035458;GO:0042802;	-	-	K;S	2QTQS;35HRG;39WE0;3BNVR;3D1Y6;3JCE2;489CA;48ZP7;4PSVC	interferon activated gene 205 [Source:MGI Symbol;Acc:MGI:101847]	226695	Q8CGE8	-	GO:0000122//negative regulation of transcription by RNA polymerase II;GO:0002218//activation of innate immune response;GO:0002218//activation of innate immune response;GO:0002218//activation of innate immune response;GO:0009617//response to bacterium;GO:0009617//response to bacterium;GO:0032731//positive regulation of interleukin-1 beta production;GO:0035458//cellular response to interferon-beta;…	GO:0005634//nucleus;GO:0005634//nucleus;GO:0005654//nucleoplasm;GO:0005730//nucleolus;GO:0005730//nucleolus;GO:0005829//cytosol;	GO:0000978//RNA polymerase II cis-regulatory region sequence-specific DNA binding;GO:0001227//DNA-binding transcription repressor activity, RNA polymerase II-specific;GO:0003690//double-stranded DNA binding;GO:0003690//double-stranded DNA binding;GO:0008134//transcription factor binding;GO:0042802//identical protein binding;
ENSMUSG00000116604	3.64486	0.802842	6.48688	8.0799	3.01434	0.0265242	1	16	20566358	20568508	+	2151	Gm49745	-	-	-	-	-	predicted gene, 49745 [Source:MGI Symbol;Acc:MGI:6215237]	-	-	-	-	-	-
ENSMUSG00000033355	545.382	300.428	790.337	2.6307	1.39545	0.0265925	1	16	23520291	23614222	+	2131	Rtp4	GO:0001580;GO:0001580;GO:0005515;GO:0005737;GO:0005737;GO:0006612;GO:0006612;GO:0016020;GO:0016021;GO:0031849;GO:0051205;GO:0051607;GO:0001580;GO:0001580;GO:0005515;GO:0005737;GO:0005737;GO:0006612;GO:0006612;GO:0016020;GO:0016021;GO:0031849;GO:0051205;GO:0051607;GO:0001580;GO:0001580;GO:0005515;GO:0005737;GO:0005737;GO:0006612;GO:0006612;GO:0016020;GO:0016021;GO:0031849;GO:0051205;GO:0051607;	-	-	S;T	2S085;35EAY;399KF;3BP0Y;3CZ3R;3JEHR;482AC;493I8;4Q5UR	receptor transporter protein 4 [Source:MGI Symbol;Acc:MGI:1915025]	67775	Q9ER80	-	GO:0001580//detection of chemical stimulus involved in sensory perception of bitter taste;GO:0001580//detection of chemical stimulus involved in sensory perception of bitter taste;GO:0006612//protein targeting to membrane;GO:0006612//protein targeting to membrane;GO:0051205//protein insertion into membrane;GO:0051607//defense response to virus;GO:0001580//detection of chemical stimulus involved i…	GO:0005737//cytoplasm;GO:0005737//cytoplasm;GO:0016020//membrane;GO:0016021//integral component of membrane;GO:0005737//cytoplasm;GO:0005737//cytoplasm;GO:0016020//membrane;GO:0016021//integral component of membrane;GO:0005737//cytoplasm;GO:0005737//cytoplasm;GO:0016020//membrane;GO:0016021//integral component of membrane;	GO:0005515//protein binding;GO:0031849//olfactory receptor binding;GO:0005515//protein binding;GO:0031849//olfactory receptor binding;GO:0005515//protein binding;GO:0031849//olfactory receptor binding;
ENSMUSG00000038037	115.625	81.1296	150.12	1.85037	0.887817	0.0266766	1	16	10782240	10785536	-	2908	Socs1	GO:0001932;GO:0005159;GO:0005159;GO:0005515;GO:0005515;GO:0005634;GO:0005654;GO:0005654;GO:0005737;GO:0005737;GO:0005829;GO:0005942;GO:0007259;GO:0009968;GO:0010533;GO:0016567;GO:0019210;GO:0019221;GO:0019901;GO:0019901;GO:0031410;GO:0033673;GO:0035556;GO:0035556;GO:0036464;GO:0036464;GO:0040008;GO:0042509;GO:0042532;GO:0042532;GO:0043372;GO:0043377;GO:0043551;GO:0045444;GO:0045591;GO:0045591;GO:…	K04694	-	S;T	KOG4566;35KTJ;39TX4;3BHDH;3D3W9;3J9RA;486IF;496YX;4PTEI	suppressor of cytokine signaling 1 [Source:MGI Symbol;Acc:MGI:1354910]	12703	O35716	ko05206(MicroRNAs in cancer);ko05145(Toxoplasmosis);ko04935(Growth hormone synthesis, secretion and action);ko04930(Type II diabetes mellitus);ko04917(Prolactin signaling pathway);ko04910(Insulin signaling pathway);ko04630(JAK-STAT signaling pathway);ko04380(Osteoclast differentiation);ko04120(Ubiquitin mediated proteolysis)	GO:0001932//regulation of protein phosphorylation;GO:0007259//receptor signaling pathway via JAK-STAT;GO:0009968//negative regulation of signal transduction;GO:0010533//regulation of activation of Janus kinase activity;GO:0016567//protein ubiquitination;GO:0019221//cytokine-mediated signaling pathway;GO:0033673//negative regulation of kinase activity;GO:0035556//intracellular signal transduction;…	GO:0005634//nucleus;GO:0005654//nucleoplasm;GO:0005654//nucleoplasm;GO:0005737//cytoplasm;GO:0005737//cytoplasm;GO:0005829//cytosol;GO:0005942//phosphatidylinositol 3-kinase complex;GO:0031410//cytoplasmic vesicle;GO:0036464//cytoplasmic ribonucleoprotein granule;GO:0036464//cytoplasmic ribonucleoprotein granule;GO:0005634//nucleus;GO:0005654//nucleoplasm;GO:0005737//cytoplasm;GO:0005737//cytopla…	GO:0005159//insulin-like growth factor receptor binding;GO:0005159//insulin-like growth factor receptor binding;GO:0005515//protein binding;GO:0005515//protein binding;GO:0019210//kinase inhibitor activity;GO:0019901//protein kinase binding;GO:0019901//protein kinase binding;GO:0046935//1-phosphatidylinositol-3-kinase regulator activity;GO:0005159//insulin-like growth factor receptor binding;GO:0…
ENSMUSG00000032946	58.4906	77.1975	39.7837	0.515349	-0.956378	0.0268268	1	19	6399340	6415216	+	12384	Rasgrp2	GO:0005085;GO:0005085;GO:0005085;GO:0005085;GO:0005085;GO:0005509;GO:0005509;GO:0005737;GO:0005829;GO:0005829;GO:0005829;GO:0005829;GO:0005886;GO:0005886;GO:0005886;GO:0007264;GO:0007264;GO:0016020;GO:0030054;GO:0032587;GO:0035556;GO:0035556;GO:0042995;GO:0043005;GO:0043547;GO:0043547;GO:0045202;GO:0046872;GO:0071277;GO:0071277;GO:0005085;GO:0005085;GO:0005085;GO:0005085;GO:0005509;GO:0005737;GO:…	K12361	-	T;O	KOG3417;35973;38MMU;3BHNZ;3CVMY;3J3IY;481T9;48YIQ;4Q2D0	RAS, guanyl releasing protein 2 [Source:MGI Symbol;Acc:MGI:1333849]	19395	Q9QUG9	ko05200(Pathways in cancer);ko04611(Platelet activation);ko04062(Chemokine signaling pathway);ko04015(Rap1 signaling pathway);ko04014(Ras signaling pathway);ko04010(MAPK signaling pathway)	GO:0007264//small GTPase mediated signal transduction;GO:0007264//small GTPase mediated signal transduction;GO:0035556//intracellular signal transduction;GO:0035556//intracellular signal transduction;GO:0043547//positive regulation of GTPase activity;GO:0043547//positive regulation of GTPase activity;GO:0071277//cellular response to calcium ion;GO:0071277//cellular response to calcium ion;GO:0007…	GO:0005737//cytoplasm;GO:0005829//cytosol;GO:0005829//cytosol;GO:0005829//cytosol;GO:0005829//cytosol;GO:0005886//plasma membrane;GO:0005886//plasma membrane;GO:0005886//plasma membrane;GO:0016020//membrane;GO:0030054//cell junction;GO:0032587//ruffle membrane;GO:0042995//cell projection;GO:0043005//neuron projection;GO:0045202//synapse;GO:0005737//cytoplasm;GO:0005829//cytosol;GO:0005829//cytoso…	GO:0005085//guanyl-nucleotide exchange factor activity;GO:0005085//guanyl-nucleotide exchange factor activity;GO:0005085//guanyl-nucleotide exchange factor activity;GO:0005085//guanyl-nucleotide exchange factor activity;GO:0005085//guanyl-nucleotide exchange factor activity;GO:0005509//calcium ion binding;GO:0005509//calcium ion binding;GO:0046872//metal ion binding;GO:0005085//guanyl-nucleotide …
ENSMUSG00000056749	1163.95	1513.57	814.336	0.538025	-0.894256	0.0270416	1	13	52967209	52981073	-	2026	Nfil3	GO:0000122;GO:0000122;GO:0000977;GO:0000977;GO:0000978;GO:0000978;GO:0001227;GO:0001227;GO:0003677;GO:0003700;GO:0003700;GO:0003700;GO:0003700;GO:0005515;GO:0005515;GO:0005634;GO:0005634;GO:0005634;GO:0005634;GO:0006351;GO:0006351;GO:0006355;GO:0006355;GO:0006355;GO:0006366;GO:0006366;GO:0006955;GO:0006955;GO:0007623;GO:0007623;GO:0007623;GO:0010628;GO:0045892;GO:0045892;GO:0045892;GO:0045893;GO:…	K09059	-	K;S	KOG3119;35F2K;39X01;3BNNK;3CRY6;3JBD8;485NU;4918C;4PVKA	nuclear factor, interleukin 3, regulated [Source:MGI Symbol;Acc:MGI:109495]	18030	O08750	-	GO:0000122//negative regulation of transcription by RNA polymerase II;GO:0000122//negative regulation of transcription by RNA polymerase II;GO:0006351//transcription, DNA-templated;GO:0006351//transcription, DNA-templated;GO:0006355//regulation of transcription, DNA-templated;GO:0006355//regulation of transcription, DNA-templated;GO:0006355//regulation of transcription, DNA-templated;GO:0006366//…	GO:0005634//nucleus;GO:0005634//nucleus;GO:0005634//nucleus;GO:0005634//nucleus;	GO:0000977//RNA polymerase II transcription regulatory region sequence-specific DNA binding;GO:0000977//RNA polymerase II transcription regulatory region sequence-specific DNA binding;GO:0000978//RNA polymerase II cis-regulatory region sequence-specific DNA binding;GO:0000978//RNA polymerase II cis-regulatory region sequence-specific DNA binding;GO:0001227//DNA-binding transcription repressor act…
ENSMUSG00000032690	73.9294	39.2902	108.569	2.76325	1.46636	0.0271215	1	5	120730333	120749853	-	4451	Oas2	GO:0000166;GO:0001730;GO:0001730;GO:0001730;GO:0001730;GO:0002376;GO:0003723;GO:0003723;GO:0003725;GO:0003725;GO:0003725;GO:0003725;GO:0005524;GO:0005524;GO:0005524;GO:0005634;GO:0005654;GO:0005737;GO:0005737;GO:0005829;GO:0006401;GO:0006955;GO:0009615;GO:0009617;GO:0016020;GO:0016740;GO:0016740;GO:0016779;GO:0016779;GO:0016779;GO:0045071;GO:0045087;GO:0046872;GO:0048471;GO:0048471;GO:0051607;GO:…	K14216	EC:2.7.7.84	L;A	2S649;35JP8;38FZ4;3BKE9;3CSEZ;3J28P;48RRC;49NRS;4Q0NM	2'-5' oligoadenylate synthetase 2 [Source:MGI Symbol;Acc:MGI:2180852]	246728	E9Q9A9	ko05171(Coronavirus disease - COVID-19);ko05169(Epstein-Barr virus infection);ko05168(Herpes simplex virus 1 infection);ko05164(Influenza A);ko05162(Measles);ko05160(Hepatitis C);ko04621(NOD-like receptor signaling pathway)	GO:0002376//immune system process;GO:0006401//RNA catabolic process;GO:0006955//immune response;GO:0009615//response to virus;GO:0009617//response to bacterium;GO:0045071//negative regulation of viral genome replication;GO:0045087//innate immune response;GO:0051607//defense response to virus;GO:0051607//defense response to virus;GO:0051607//defense response to virus;GO:0051607//defense response t…	GO:0005634//nucleus;GO:0005654//nucleoplasm;GO:0005737//cytoplasm;GO:0005737//cytoplasm;GO:0005829//cytosol;GO:0016020//membrane;GO:0048471//perinuclear region of cytoplasm;GO:0048471//perinuclear region of cytoplasm;GO:0005634//nucleus;GO:0005654//nucleoplasm;GO:0005737//cytoplasm;GO:0005737//cytoplasm;GO:0005829//cytosol;GO:0016020//membrane;GO:0048471//perinuclear region of cytoplasm;GO:004847…	GO:0000166//nucleotide binding;GO:0001730//2'-5'-oligoadenylate synthetase activity;GO:0001730//2'-5'-oligoadenylate synthetase activity;GO:0001730//2'-5'-oligoadenylate synthetase activity;GO:0001730//2'-5'-oligoadenylate synthetase activity;GO:0003723//RNA binding;GO:0003723//RNA binding;GO:0003725//double-stranded RNA binding;GO:0003725//double-stranded RNA binding;GO:0003725//double-stranded …
ENSMUSG00000070327	2783.44	1356.55	4210.33	3.1037	1.63399	0.0274866	1	11	119393100	119487418	+	16888	Rnf213	GO:0004842;GO:0004842;GO:0016567;GO:0016887;GO:0016887;GO:0046872;GO:0001525;GO:0001525;GO:0002040;GO:0002040;GO:0002040;GO:0004842;GO:0004842;GO:0004842;GO:0004842;GO:0004842;GO:0005730;GO:0005730;GO:0005730;GO:0005737;GO:0005737;GO:0005829;GO:0005829;GO:0005829;GO:0005829;GO:0006511;GO:0006511;GO:0006511;GO:0016567;GO:0016567;GO:0016740;GO:0016787;GO:0016887;GO:0016887;GO:0016887;GO:0016887;GO:…	K22754	EC:2.3.2.27	O;S	2QQ65;35M17;38D3A;3BJKH;3CYD7;3JDED;47ZAJ;4979A;4PWN9	ring finger protein 213 [Source:MGI Symbol;Acc:MGI:1289196]	672511	E9Q555	-	GO:0016567//protein ubiquitination;GO:0001525//angiogenesis;GO:0001525//angiogenesis;GO:0002040//sprouting angiogenesis;GO:0002040//sprouting angiogenesis;GO:0002040//sprouting angiogenesis;GO:0006511//ubiquitin-dependent protein catabolic process;GO:0006511//ubiquitin-dependent protein catabolic process;GO:0006511//ubiquitin-dependent protein catabolic process;GO:0016567//protein ubiquitination;…	GO:0005730//nucleolus;GO:0005730//nucleolus;GO:0005730//nucleolus;GO:0005737//cytoplasm;GO:0005737//cytoplasm;GO:0005829//cytosol;GO:0005829//cytosol;GO:0005829//cytosol;GO:0005829//cytosol;	GO:0004842//ubiquitin-protein transferase activity;GO:0004842//ubiquitin-protein transferase activity;GO:0016887//ATP hydrolysis activity;GO:0016887//ATP hydrolysis activity;GO:0046872//metal ion binding;GO:0004842//ubiquitin-protein transferase activity;GO:0004842//ubiquitin-protein transferase activity;GO:0004842//ubiquitin-protein transferase activity;GO:0004842//ubiquitin-protein transferase …
ENSMUSG00000054659	20.4905	28.7199	12.2611	0.42692	-1.22796	0.027545	1	4	33174230	33189737	-	1834	Pm20d2	GO:0005654;GO:0005654;GO:0006508;GO:0006508;GO:0006508;GO:0016787;GO:0016787;GO:0016805;GO:0016805;GO:0016805;GO:0016805;GO:0032268;GO:0032268;GO:0042802;GO:0042802;GO:0005654;GO:0006508;GO:0016787;GO:0016805;GO:0016805;GO:0032268;GO:0042802;	-	-	S	2QQPD;35BUJ;38CZV;3BE9D;3CU9U;3J8XM;486P1;48XJ5;4PSUP	peptidase M20 domain containing 2 [Source:MGI Symbol;Acc:MGI:2685270]	242377	A3KG59	-	GO:0006508//proteolysis;GO:0006508//proteolysis;GO:0006508//proteolysis;GO:0032268//regulation of cellular protein metabolic process;GO:0032268//regulation of cellular protein metabolic process;GO:0006508//proteolysis;GO:0032268//regulation of cellular protein metabolic process;	GO:0005654//nucleoplasm;GO:0005654//nucleoplasm;GO:0005654//nucleoplasm;	GO:0016787//hydrolase activity;GO:0016787//hydrolase activity;GO:0016805//dipeptidase activity;GO:0016805//dipeptidase activity;GO:0016805//dipeptidase activity;GO:0016805//dipeptidase activity;GO:0042802//identical protein binding;GO:0042802//identical protein binding;GO:0016787//hydrolase activity;GO:0016805//dipeptidase activity;GO:0016805//dipeptidase activity;GO:0042802//identical protein bi…
ENSMUSG00000021457	213.768	146.754	280.782	1.91329	0.936055	0.0276791	1	13	52583173	52648792	+	9362	Syk	GO:0000166;GO:0000187;GO:0001525;GO:0001784;GO:0001784;GO:0001820;GO:0001945;GO:0002092;GO:0002250;GO:0002250;GO:0002281;GO:0002281;GO:0002283;GO:0002283;GO:0002366;GO:0002376;GO:0002554;GO:0004672;GO:0004672;GO:0004672;GO:0004672;GO:0004674;GO:0004674;GO:0004713;GO:0004713;GO:0004713;GO:0004713;GO:0004715;GO:0004715;GO:0004715;GO:0004715;GO:0004715;GO:0004715;GO:0005102;GO:0005178;GO:0005178;GO:…	K05855	EC:2.7.10.2	L;T;K	2QT06;35K9D;38Y2M;3BGCB;3CXTX;3J9XN;483CS;498VI;4Q2ZV	spleen tyrosine kinase [Source:MGI Symbol;Acc:MGI:99515]	20963	P48025	ko05203(Viral carcinogenesis);ko05171(Coronavirus disease - COVID-19);ko05169(Epstein-Barr virus infection);ko05168(Herpes simplex virus 1 infection);ko05167(Kaposi sarcoma-associated herpesvirus infection);ko05152(Tuberculosis);ko04666(Fc gamma R-mediated phagocytosis);ko04664(Fc epsilon RI signaling pathway);ko04662(B cell receptor signaling pathway);ko04650(Natural killer cell mediated cytotox…	GO:0000187//obsolete activation of MAPK activity;GO:0001525//angiogenesis;GO:0001820//serotonin secretion;GO:0001945//lymph vessel development;GO:0002092//positive regulation of receptor internalization;GO:0002250//adaptive immune response;GO:0002250//adaptive immune response;GO:0002281//macrophage activation involved in immune response;GO:0002281//macrophage activation involved in immune respons…	GO:0005634//nucleus;GO:0005634//nucleus;GO:0005737//cytoplasm;GO:0005737//cytoplasm;GO:0005737//cytoplasm;GO:0005737//cytoplasm;GO:0005737//cytoplasm;GO:0005829//cytosol;GO:0005829//cytosol;GO:0005886//plasma membrane;GO:0016020//membrane;GO:0019815//B cell receptor complex;GO:0031234//extrinsic component of cytoplasmic side of plasma membrane;GO:0031410//cytoplasmic vesicle;GO:0032009//early pha…	GO:0000166//nucleotide binding;GO:0001784//phosphotyrosine residue binding;GO:0001784//phosphotyrosine residue binding;GO:0004672//protein kinase activity;GO:0004672//protein kinase activity;GO:0004672//protein kinase activity;GO:0004672//protein kinase activity;GO:0004674//protein serine/threonine kinase activity;GO:0004674//protein serine/threonine kinase activity;GO:0004713//protein tyrosine k…
ENSMUSG00000106526	21.7617	33.6645	9.85878	0.292854	-1.77175	0.0278882	1	5	96735547	96739364	-	801	Gm42604	-	-	-	-	-	predicted gene 42604 [Source:MGI Symbol;Acc:MGI:5662741]	-	-	-	-	-	-
ENSMUSG00000020901	105.681	70.1349	141.226	2.01364	1.0098	0.027908	1	11	68432121	68497849	+	5550	Pik3r5	GO:0005634;GO:0005737;GO:0005829;GO:0005829;GO:0005829;GO:0005886;GO:0005942;GO:0005942;GO:0005942;GO:0005944;GO:0005944;GO:0005944;GO:0007186;GO:0007186;GO:0014065;GO:0016020;GO:0016301;GO:0016310;GO:0031683;GO:0034451;GO:0034451;GO:0043406;GO:0043406;GO:0043551;GO:0043551;GO:0046935;GO:0046935;GO:0046935;GO:0046935;GO:0046935;GO:0051897;	K21290	-	T;S	2QV4A;3594X;39T8G;3BCCG;3CUSI;3J4U2;47YUW;490WQ;4PXNW	phosphoinositide-3-kinase regulatory subunit 5 [Source:MGI Symbol;Acc:MGI:2443588]	320207	Q5SW28	ko05167(Kaposi sarcoma-associated herpesvirus infection);ko05145(Toxoplasmosis);ko04921(Oxytocin signaling pathway);ko04725(Cholinergic synapse);ko04611(Platelet activation);ko04371(Apelin signaling pathway);ko04261(Adrenergic signaling in cardiomyocytes);ko04151(PI3K-Akt signaling pathway);ko04072(Phospholipase D signaling pathway);ko04062(Chemokine signaling pathway);ko04022(cGMP-PKG signaling …	GO:0007186//G protein-coupled receptor signaling pathway;GO:0007186//G protein-coupled receptor signaling pathway;GO:0014065//phosphatidylinositol 3-kinase signaling;GO:0016310//phosphorylation;GO:0043406//positive regulation of MAP kinase activity;GO:0043406//positive regulation of MAP kinase activity;GO:0043551//regulation of phosphatidylinositol 3-kinase activity;GO:0043551//regulation of phos…	GO:0005634//nucleus;GO:0005737//cytoplasm;GO:0005829//cytosol;GO:0005829//cytosol;GO:0005829//cytosol;GO:0005886//plasma membrane;GO:0005942//phosphatidylinositol 3-kinase complex;GO:0005942//phosphatidylinositol 3-kinase complex;GO:0005942//phosphatidylinositol 3-kinase complex;GO:0005944//phosphatidylinositol 3-kinase complex, class IB;GO:0005944//phosphatidylinositol 3-kinase complex, class IB…	GO:0016301//kinase activity;GO:0031683//G-protein beta/gamma-subunit complex binding;GO:0046935//1-phosphatidylinositol-3-kinase regulator activity;GO:0046935//1-phosphatidylinositol-3-kinase regulator activity;GO:0046935//1-phosphatidylinositol-3-kinase regulator activity;GO:0046935//1-phosphatidylinositol-3-kinase regulator activity;GO:0046935//1-phosphatidylinositol-3-kinase regulator activity;
ENSMUSG00000003206	7.97433	3.61459	12.3341	3.4123	1.77074	0.0280759	1	17	55952640	55957022	+	1154	Ebi3	GO:0004896;GO:0004896;GO:0004896;GO:0004896;GO:0004896;GO:0005125;GO:0005515;GO:0005515;GO:0005515;GO:0005576;GO:0005615;GO:0009897;GO:0016020;GO:0016020;GO:0017046;GO:0019221;GO:0019221;GO:0019955;GO:0033210;GO:0042098;GO:0043235;GO:0045523;	K24476	-	T;S	2RXJ4;35HUU;39XG1;3BHH0;3D554;3J90C;48BQP;4951N;4Q1ZJ	Epstein-Barr virus induced gene 3 [Source:MGI Symbol;Acc:MGI:1354171]	50498	O35228	ko04659(Th17 cell differentiation);ko04060(Cytokine-cytokine receptor interaction)	GO:0019221//cytokine-mediated signaling pathway;GO:0019221//cytokine-mediated signaling pathway;GO:0033210//leptin-mediated signaling pathway;GO:0042098//T cell proliferation;	GO:0005576//extracellular region;GO:0005615//extracellular space;GO:0009897//external side of plasma membrane;GO:0016020//membrane;GO:0016020//membrane;GO:0043235//receptor complex;	GO:0004896//cytokine receptor activity;GO:0004896//cytokine receptor activity;GO:0004896//cytokine receptor activity;GO:0004896//cytokine receptor activity;GO:0004896//cytokine receptor activity;GO:0005125//cytokine activity;GO:0005515//protein binding;GO:0005515//protein binding;GO:0005515//protein binding;GO:0017046//peptide hormone binding;GO:0019955//cytokine binding;GO:0045523//interleukin-2…
ENSMUSG00000030254	119.133	83.5247	154.741	1.85263	0.889578	0.0281658	1	6	112619850	112696686	-	5796	Rad18	GO:0000403;GO:0000785;GO:0001741;GO:0003677;GO:0003677;GO:0003677;GO:0003697;GO:0003697;GO:0005515;GO:0005634;GO:0005634;GO:0005634;GO:0005654;GO:0005657;GO:0005737;GO:0005813;GO:0005813;GO:0005815;GO:0005856;GO:0006281;GO:0006281;GO:0006281;GO:0006301;GO:0006301;GO:0006301;GO:0006513;GO:0006513;GO:0006513;GO:0006974;GO:0006974;GO:0007283;GO:0009411;GO:0009411;GO:0016567;GO:0016604;GO:0016740;GO:…	K10627	EC:2.3.2.27	L;T	KOG0287;35D0J;38DW0;3BA4P;3CWPX;3JBBJ;488VP;493MI;4Q3IP	RAD18 E3 ubiquitin protein ligase [Source:MGI Symbol;Acc:MGI:1890476]	58186	Q9QXK2	-	GO:0006281//DNA repair;GO:0006281//DNA repair;GO:0006281//DNA repair;GO:0006301//postreplication repair;GO:0006301//postreplication repair;GO:0006301//postreplication repair;GO:0006513//protein monoubiquitination;GO:0006513//protein monoubiquitination;GO:0006513//protein monoubiquitination;GO:0006974//cellular response to DNA damage stimulus;GO:0006974//cellular response to DNA damage stimulus;GO…	GO:0000785//chromatin;GO:0001741//XY body;GO:0005634//nucleus;GO:0005634//nucleus;GO:0005634//nucleus;GO:0005654//nucleoplasm;GO:0005657//replication fork;GO:0005737//cytoplasm;GO:0005813//centrosome;GO:0005813//centrosome;GO:0005815//microtubule organizing center;GO:0005856//cytoskeleton;GO:0016604//nuclear body;GO:0035861//site of double-strand break;GO:0035861//site of double-strand break;GO:0…	GO:0000403//Y-form DNA binding;GO:0003677//DNA binding;GO:0003677//DNA binding;GO:0003677//DNA binding;GO:0003697//single-stranded DNA binding;GO:0003697//single-stranded DNA binding;GO:0005515//protein binding;GO:0016740//transferase activity;GO:0017116//single-stranded DNA helicase activity;GO:0031593//polyubiquitin modification-dependent protein binding;GO:0031593//polyubiquitin modification-d…
ENSMUSG00000030762	1313.53	1715.92	911.145	0.530996	-0.913228	0.0285221	1	7	123462291	123468004	+	1581	Aqp8	GO:0015267;GO:0015267;GO:0016020;GO:0016020;GO:0016020;GO:0016021;GO:0055085;GO:0055085;GO:0005886;GO:0005887;GO:0006833;GO:0015250;GO:0015250;GO:0015267;GO:0015267;GO:0015722;GO:0016020;GO:0016020;GO:0016020;GO:0016021;GO:0043231;GO:0045177;GO:0045177;GO:0046691;GO:0055085;GO:0055085;GO:0071320;	K09869	-	U;G	KOG0223;35GYT;38EQT;3BCEB;3CUTG;3J69H;485A7;48Y86;4PUQ7	aquaporin 8 [Source:MGI Symbol;Acc:MGI:1195271]	11833	P56404	ko04976(Bile secretion)	GO:0055085//transmembrane transport;GO:0055085//transmembrane transport;GO:0006833//water transport;GO:0015722//canalicular bile acid transport;GO:0055085//transmembrane transport;GO:0055085//transmembrane transport;GO:0071320//cellular response to cAMP;	GO:0016020//membrane;GO:0016020//membrane;GO:0016020//membrane;GO:0016021//integral component of membrane;GO:0005886//plasma membrane;GO:0005887//integral component of plasma membrane;GO:0016020//membrane;GO:0016020//membrane;GO:0016020//membrane;GO:0016021//integral component of membrane;GO:0043231//intracellular membrane-bounded organelle;GO:0045177//apical part of cell;GO:0045177//apical part …	GO:0015267//channel activity;GO:0015267//channel activity;GO:0015250//water channel activity;GO:0015250//water channel activity;GO:0015267//channel activity;GO:0015267//channel activity;
ENSMUSG00000106788	1.9614	3.9228	0	0	-Inf	0.0285541	1	5	90499088	90515931	-	371	Gm43449	-	-	-	-	-	predicted gene 43449 [Source:MGI Symbol;Acc:MGI:5663586]	-	-	-	-	-	-
ENSMUSG00000046031	22.343	13.7042	30.9819	2.26076	1.17681	0.0287119	1	10	34126067	34127984	-	1094	Calhm6	GO:0005261;GO:0005887;GO:0006811;GO:0016020;GO:0016021;GO:0034220;GO:0098655;	-	-	S;P	2QSG7;35KUG;38I0E;3BKJH;3D2KK;3JF7J;482BZ;4988P;4PWJJ	calcium homeostasis modulator family member 6 [Source:MGI Symbol;Acc:MGI:2443082]	215900	Q8C9E8	-	GO:0006811//ion transport;GO:0034220//ion transmembrane transport;GO:0098655//cation transmembrane transport;	GO:0005887//integral component of plasma membrane;GO:0016020//membrane;GO:0016021//integral component of membrane;	GO:0005261//cation channel activity;
ENSMUSG00000008153	101.307	142.001	60.6124	0.426844	-1.22822	0.0290904	1	6	124430581	124464794	-	5867	Clstn3	GO:0000139;GO:0005509;GO:0005509;GO:0005794;GO:0005886;GO:0007156;GO:0007156;GO:0016020;GO:0016020;GO:0016020;GO:0016021;GO:0042995;GO:0045202;GO:0000139;GO:0001558;GO:0005509;GO:0005509;GO:0005515;GO:0005783;GO:0005789;GO:0005794;GO:0005886;GO:0007155;GO:0007156;GO:0007156;GO:0007416;GO:0009986;GO:0009986;GO:0014069;GO:0016020;GO:0016020;GO:0016020;GO:0016021;GO:0030054;GO:0030425;GO:0032991;GO:…	K22661	-	S;W	KOG1834;35FWE;38FXN;3BIMN;3CXN6;3JF92;489BT;48V43;4Q4HR	calsyntenin 3 [Source:MGI Symbol;Acc:MGI:2178323]	232370	Q99JH7	-	GO:0007156//homophilic cell adhesion via plasma membrane adhesion molecules;GO:0007156//homophilic cell adhesion via plasma membrane adhesion molecules;GO:0001558//regulation of cell growth;GO:0007155//cell adhesion;GO:0007156//homophilic cell adhesion via plasma membrane adhesion molecules;GO:0007156//homophilic cell adhesion via plasma membrane adhesion molecules;GO:0007416//synapse assembly;GO…	GO:0000139//Golgi membrane;GO:0005794//Golgi apparatus;GO:0005886//plasma membrane;GO:0016020//membrane;GO:0016020//membrane;GO:0016020//membrane;GO:0016021//integral component of membrane;GO:0042995//cell projection;GO:0045202//synapse;GO:0000139//Golgi membrane;GO:0005783//endoplasmic reticulum;GO:0005789//endoplasmic reticulum membrane;GO:0005794//Golgi apparatus;GO:0005886//plasma membrane;GO…	GO:0005509//calcium ion binding;GO:0005509//calcium ion binding;GO:0005509//calcium ion binding;GO:0005509//calcium ion binding;GO:0005515//protein binding;GO:0005509//calcium ion binding;GO:0005509//calcium ion binding;GO:0005509//calcium ion binding;GO:0005509//calcium ion binding;
ENSMUSG00000029322	176.172	117.346	234.998	2.00262	1.00189	0.0291818	1	5	100553725	100572245	-	1592	Plac8	GO:0003682;GO:0005515;GO:0005634;GO:0008284;GO:0009409;GO:0040015;GO:0042742;GO:0043066;GO:0045944;GO:0045944;GO:0050873;GO:0120162;GO:0003682;GO:0005515;GO:0005634;GO:0008284;GO:0009409;GO:0040015;GO:0042742;GO:0043066;GO:0045944;GO:0045944;GO:0050873;GO:0120162;GO:0003682;GO:0005515;GO:0005634;GO:0008284;GO:0009409;GO:0040015;GO:0042742;GO:0043066;GO:0045944;GO:0045944;GO:0050873;GO:0120162;	-	-	S	2S3TI;35Q7H;3A5UZ;3BTAM;3D98W;3JGYH;48ES6;49BR4;4Q5FB	placenta-specific 8 [Source:MGI Symbol;Acc:MGI:2445289]	231507	Q9JI48	-	GO:0008284//positive regulation of cell population proliferation;GO:0009409//response to cold;GO:0040015//negative regulation of multicellular organism growth;GO:0042742//defense response to bacterium;GO:0043066//negative regulation of apoptotic process;GO:0045944//positive regulation of transcription by RNA polymerase II;GO:0045944//positive regulation of transcription by RNA polymerase II;GO:00…	GO:0005634//nucleus;GO:0005634//nucleus;GO:0005634//nucleus;	GO:0003682//chromatin binding;GO:0005515//protein binding;GO:0003682//chromatin binding;GO:0005515//protein binding;GO:0003682//chromatin binding;GO:0005515//protein binding;
ENSMUSG00000022428	43.4024	57.7235	29.0812	0.503802	-0.989071	0.0292447	1	15	79659199	79667660	+	1228	Cby1	GO:0005515;GO:0005634;GO:0005634;GO:0005634;GO:0005737;GO:0005794;GO:0005802;GO:0005814;GO:0005814;GO:0005856;GO:0008013;GO:0008104;GO:0016607;GO:0030030;GO:0030154;GO:0030178;GO:0030178;GO:0033504;GO:0036064;GO:0036064;GO:0042802;GO:0042803;GO:0042995;GO:0045444;GO:0045892;GO:0051289;GO:0055007;GO:0060271;GO:0090090;	K23402	-	Z;S	2S6C8;35PSH;3A1N0;3BQ9N;3D7GZ;3JGGV;48EIM;49BQK;4Q5FQ	chibby family member 1, beta catenin antagonist [Source:MGI Symbol;Acc:MGI:1920989]	73739	Q9D1C2	ko04310(Wnt signaling pathway)	GO:0008104//protein localization;GO:0030030//cell projection organization;GO:0030154//cell differentiation;GO:0030178//negative regulation of Wnt signaling pathway;GO:0030178//negative regulation of Wnt signaling pathway;GO:0033504//floor plate development;GO:0045444//fat cell differentiation;GO:0045892//negative regulation of transcription, DNA-templated;GO:0051289//protein homotetramerization;G…	GO:0005634//nucleus;GO:0005634//nucleus;GO:0005634//nucleus;GO:0005737//cytoplasm;GO:0005794//Golgi apparatus;GO:0005802//trans-Golgi network;GO:0005814//centriole;GO:0005814//centriole;GO:0005856//cytoskeleton;GO:0016607//nuclear speck;GO:0036064//ciliary basal body;GO:0036064//ciliary basal body;GO:0042995//cell projection;	GO:0005515//protein binding;GO:0008013//beta-catenin binding;GO:0042802//identical protein binding;GO:0042803//protein homodimerization activity;
ENSMUSG00000026388	3.73526	0.956819	6.5137	6.80766	2.76716	0.029501	1	1	120121187	120188189	+	2428	3110009E18Rik	GO:0003674;GO:0005575;GO:0008150;GO:0003674;GO:0005575;GO:0008150;GO:0003674;GO:0005575;GO:0008150;	-	-	S	KOG4147;35PZ0;3A1H8;3BQGZ;3D7H0;3JGRK;48EUT;49BE8;4Q56Y	RIKEN cDNA 3110009E18 gene [Source:MGI Symbol;Acc:MGI:1920353]	73103	Q9CRW3	-	GO:0008150//biological_process;GO:0008150//biological_process;GO:0008150//biological_process;	GO:0005575//cellular_component;GO:0005575//cellular_component;GO:0005575//cellular_component;	GO:0003674//molecular_function;GO:0003674//molecular_function;GO:0003674//molecular_function;
ENSMUSG00000022014	19.2655	11.4005	27.1305	2.37977	1.25082	0.0296323	1	14	77904239	78002657	+	2321	Epsti1	GO:0003674;GO:0005575;GO:0008150;	-	-	S	2RZCM;35VW2;3A2K3;3BR3D;3D011;3JAR6;4888C;48ZPD;4Q2QH	epithelial stromal interaction 1 (breast) [Source:MGI Symbol;Acc:MGI:1915168]	108670	Q8VDI1	-	GO:0008150//biological_process;	GO:0005575//cellular_component;	GO:0003674//molecular_function;
ENSMUSG00000023274	14.3499	20.7633	7.93649	0.382236	-1.38746	0.0298319	1	6	124864692	124888221	-	4032	Cd4	GO:0001816;GO:0001934;GO:0001934;GO:0002250;GO:0002376;GO:0005102;GO:0005515;GO:0005788;GO:0005789;GO:0005886;GO:0005886;GO:0005886;GO:0005887;GO:0005887;GO:0006948;GO:0006948;GO:0006955;GO:0006955;GO:0007155;GO:0007155;GO:0007165;GO:0007166;GO:0007166;GO:0008270;GO:0008270;GO:0009897;GO:0009897;GO:0009897;GO:0009986;GO:0010524;GO:0015026;GO:0015026;GO:0016020;GO:0016020;GO:0016020;GO:0016021;GO:…	K06454	-	T;S	2S0W5;35D3C;39TTA;3BKQS;3CTY5;3JBSJ;4836I;48XP8;4PSXZ	CD4 antigen [Source:MGI Symbol;Acc:MGI:88335]	12504	P06332	ko05340(Primary immunodeficiency);ko05235(PD-L1 expression and PD-1 checkpoint pathway in cancer);ko05170(Human immunodeficiency virus 1 infection);ko05166(Human T-cell leukemia virus 1 infection);ko05135(Yersinia infection);ko04660(T cell receptor signaling pathway);ko04659(Th17 cell differentiation);ko04658(Th1 and Th2 cell differentiation);ko04640(Hematopoietic cell lineage);ko04612(Antigen pr…	GO:0001816//cytokine production;GO:0001934//positive regulation of protein phosphorylation;GO:0001934//positive regulation of protein phosphorylation;GO:0002250//adaptive immune response;GO:0002376//immune system process;GO:0006948//induction by virus of host cell-cell fusion;GO:0006948//induction by virus of host cell-cell fusion;GO:0006955//immune response;GO:0006955//immune response;GO:0007155…	GO:0005788//endoplasmic reticulum lumen;GO:0005789//endoplasmic reticulum membrane;GO:0005886//plasma membrane;GO:0005886//plasma membrane;GO:0005886//plasma membrane;GO:0005887//integral component of plasma membrane;GO:0005887//integral component of plasma membrane;GO:0009897//external side of plasma membrane;GO:0009897//external side of plasma membrane;GO:0009897//external side of plasma membra…	GO:0005102//signaling receptor binding;GO:0005515//protein binding;GO:0008270//zinc ion binding;GO:0008270//zinc ion binding;GO:0015026//coreceptor activity;GO:0015026//coreceptor activity;GO:0019865//immunoglobulin binding;GO:0019899//enzyme binding;GO:0019899//enzyme binding;GO:0019901//protein kinase binding;GO:0019901//protein kinase binding;GO:0042011//interleukin-16 binding;GO:0042011//inte…
ENSMUSG00000004730	66.9424	46.9642	86.9207	1.85079	0.888139	0.029942	1	17	57358691	57483527	+	3238	Adgre1	GO:0002250;GO:0002376;GO:0004888;GO:0004888;GO:0004930;GO:0004930;GO:0004930;GO:0004930;GO:0005509;GO:0005509;GO:0005886;GO:0005886;GO:0005887;GO:0007165;GO:0007166;GO:0007166;GO:0007186;GO:0007186;GO:0007186;GO:0007189;GO:0009897;GO:0016020;GO:0016021;GO:0016021;GO:0016021;GO:0071944;GO:0005509;GO:0005509;GO:0005509;GO:0005509;GO:0005509;GO:0005509;GO:0002250;GO:0002376;GO:0004888;GO:0004888;GO:…	K04591	-	T;S	KOG4193;35E95;38BBZ;3BCIQ;3CU6A;3J3YH;4833E;48YED;4Q3IA	adhesion G protein-coupled receptor E1 [Source:MGI Symbol;Acc:MGI:106912]	13733	Q61549	-	GO:0002250//adaptive immune response;GO:0002376//immune system process;GO:0007165//signal transduction;GO:0007166//cell surface receptor signaling pathway;GO:0007166//cell surface receptor signaling pathway;GO:0007186//G protein-coupled receptor signaling pathway;GO:0007186//G protein-coupled receptor signaling pathway;GO:0007186//G protein-coupled receptor signaling pathway;GO:0007189//adenylate…	GO:0005886//plasma membrane;GO:0005886//plasma membrane;GO:0005887//integral component of plasma membrane;GO:0009897//external side of plasma membrane;GO:0016020//membrane;GO:0016021//integral component of membrane;GO:0016021//integral component of membrane;GO:0016021//integral component of membrane;GO:0071944//cell periphery;GO:0005886//plasma membrane;GO:0005886//plasma membrane;GO:0005887//int…	GO:0004888//transmembrane signaling receptor activity;GO:0004888//transmembrane signaling receptor activity;GO:0004930//G protein-coupled receptor activity;GO:0004930//G protein-coupled receptor activity;GO:0004930//G protein-coupled receptor activity;GO:0004930//G protein-coupled receptor activity;GO:0005509//calcium ion binding;GO:0005509//calcium ion binding;GO:0005509//calcium ion binding;GO:…
ENSMUSG00000030551	154.5	199.047	109.953	0.552398	-0.85622	0.0300862	1	7	70351944	70366735	-	8625	Nr2f2	GO:0000122;GO:0000122;GO:0000122;GO:0000977;GO:0001701;GO:0001764;GO:0001893;GO:0001937;GO:0001937;GO:0001945;GO:0001972;GO:0001972;GO:0001972;GO:0001972;GO:0003084;GO:0003084;GO:0003677;GO:0003677;GO:0003677;GO:0003700;GO:0003700;GO:0003700;GO:0003700;GO:0003700;GO:0003707;GO:0004879;GO:0004879;GO:0004879;GO:0004879;GO:0005634;GO:0005634;GO:0005634;GO:0005634;GO:0005634;GO:0005654;GO:0005654;GO:…	K08548	-	K	KOG3575;35M5Q;39CDR;3BBKC;3CSR9;3J3T1;486Z8;491GC;4Q4QM	nuclear receptor subfamily 2, group F, member 2 [Source:MGI Symbol;Acc:MGI:1352452]	11819	P43135	-	GO:0000122//negative regulation of transcription by RNA polymerase II;GO:0000122//negative regulation of transcription by RNA polymerase II;GO:0000122//negative regulation of transcription by RNA polymerase II;GO:0001701//in utero embryonic development;GO:0001764//neuron migration;GO:0001893//maternal placenta development;GO:0001937//negative regulation of endothelial cell proliferation;GO:000193…	GO:0005634//nucleus;GO:0005634//nucleus;GO:0005634//nucleus;GO:0005634//nucleus;GO:0005634//nucleus;GO:0005654//nucleoplasm;GO:0005654//nucleoplasm;GO:0005829//cytosol;GO:0005829//cytosol;GO:0042025//host cell nucleus;GO:0005634//nucleus;GO:0042025//host cell nucleus;GO:0005634//nucleus;GO:0042025//host cell nucleus;	GO:0000977//RNA polymerase II transcription regulatory region sequence-specific DNA binding;GO:0001972//retinoic acid binding;GO:0001972//retinoic acid binding;GO:0001972//retinoic acid binding;GO:0001972//retinoic acid binding;GO:0003677//DNA binding;GO:0003677//DNA binding;GO:0003677//DNA binding;GO:0003700//DNA-binding transcription factor activity;GO:0003700//DNA-binding transcription factor …
ENSMUSG00000084601	1.59953	3.19906	0	0	-Inf	0.0301107	1	17	33959663	33959767	+	105	Gm23111	-	-	-	-	-	predicted gene, 23111 [Source:MGI Symbol;Acc:MGI:5452888]	-	-	-	-	-	-
ENSMUSG00000037613	38.0068	14.6887	61.325	4.17498	2.06177	0.0306059	1	7	143665809	143685872	-	3962	Tnfrsf23	GO:0005031;GO:0005515;GO:0005515;GO:0005886;GO:0006924;GO:0009897;GO:0016020;GO:0031225;GO:0031265;GO:0031362;GO:0032872;GO:0033209;GO:0043066;GO:0045121;GO:0097049;GO:0097192;GO:0097527;GO:1902042;GO:2001269;GO:0005515;	K05159	-	S;T	2RBEC;35QRB;39YYK;3BDMI;3D0TV;3JHF8;48FRU;49CJA;4Q8UC	tumor necrosis factor receptor superfamily, member 23 [Source:MGI Symbol;Acc:MGI:1930269]	79201	Q9ER63	-	GO:0006924//activation-induced cell death of T cells;GO:0032872//regulation of stress-activated MAPK cascade;GO:0033209//tumor necrosis factor-mediated signaling pathway;GO:0043066//negative regulation of apoptotic process;GO:0097049//motor neuron apoptotic process;GO:0097192//extrinsic apoptotic signaling pathway in absence of ligand;GO:0097527//necroptotic signaling pathway;GO:1902042//negative…	GO:0005886//plasma membrane;GO:0009897//external side of plasma membrane;GO:0016020//membrane;GO:0031225//anchored component of membrane;GO:0031265//CD95 death-inducing signaling complex;GO:0031362//anchored component of external side of plasma membrane;GO:0045121//membrane raft;	GO:0005031//tumor necrosis factor-activated receptor activity;GO:0005515//protein binding;GO:0005515//protein binding;GO:0005515//protein binding;
ENSMUSG00000064202	9.89254	14.8082	4.97688	0.336089	-1.57309	0.0308072	1	19	28893042	28967800	-	5420	4430402I18Rik	GO:0016020;GO:0016021;GO:0007283;GO:0032027;GO:0097224;GO:0003674;GO:0005575;GO:0007283;GO:0007283;GO:0008150;GO:0032027;GO:0032027;GO:0097224;GO:0097224;GO:0007283;GO:0007283;GO:0032027;GO:0032027;GO:0097224;GO:0097224;GO:0007283;GO:0007283;GO:0032027;GO:0032027;GO:0097224;GO:0097224;GO:0007283;GO:0007283;GO:0032027;GO:0032027;GO:0097224;GO:0097224;GO:0007283;GO:0007283;GO:0032027;GO:0032027;GO:…	K23224	-	S	2RYM7;358ZW;39R9N;3BFAY;3D2Q3;3J5H4;4894Y;49708;4PTTM	RIKEN cDNA 4430402I18 gene [Source:MGI Symbol;Acc:MGI:1918036]	381218	B2RV46	-	GO:0007283//spermatogenesis;GO:0007283//spermatogenesis;GO:0007283//spermatogenesis;GO:0008150//biological_process;GO:0007283//spermatogenesis;GO:0007283//spermatogenesis;GO:0007283//spermatogenesis;GO:0007283//spermatogenesis;GO:0007283//spermatogenesis;GO:0007283//spermatogenesis;GO:0007283//spermatogenesis;GO:0007283//spermatogenesis;	GO:0016020//membrane;GO:0016021//integral component of membrane;GO:0097224//sperm connecting piece;GO:0005575//cellular_component;GO:0097224//sperm connecting piece;GO:0097224//sperm connecting piece;GO:0097224//sperm connecting piece;GO:0097224//sperm connecting piece;GO:0097224//sperm connecting piece;GO:0097224//sperm connecting piece;GO:0097224//sperm connecting piece;GO:0097224//sperm connec…	GO:0032027//myosin light chain binding;GO:0003674//molecular_function;GO:0032027//myosin light chain binding;GO:0032027//myosin light chain binding;GO:0032027//myosin light chain binding;GO:0032027//myosin light chain binding;GO:0032027//myosin light chain binding;GO:0032027//myosin light chain binding;GO:0032027//myosin light chain binding;GO:0032027//myosin light chain binding;GO:0032027//myosi…
ENSMUSG00000085558	18.1131	25.6036	10.6226	0.414889	-1.2692	0.0319533	1	4	9770585	9823411	+	6148	4930412C18Rik	-	-	-	-	-	RIKEN cDNA 4930412C18 gene [Source:MGI Symbol;Acc:MGI:2443490]	-	-	-	-	-	-
ENSMUSG00000059027	22.9613	35.6034	10.3193	0.289839	-1.78668	0.0319673	1	4	109651529	109657853	-	3142	9630013D21Rik	-	-	-	-	-	RIKEN cDNA 9630013D21 gene [Source:MGI Symbol;Acc:MGI:2442649]	-	-	-	-	-	-
ENSMUSG00000030107	356.942	132.747	581.137	4.37779	2.1302	0.0325132	1	6	121245906	121270917	+	2790	Usp18	GO:0004197;GO:0004843;GO:0005515;GO:0005634;GO:0005634;GO:0005829;GO:0005829;GO:0006508;GO:0006511;GO:0006511;GO:0008233;GO:0008234;GO:0009617;GO:0016579;GO:0016579;GO:0016579;GO:0016787;GO:0019785;GO:0035634;GO:0036459;GO:0036459;GO:0050727;GO:0050727;GO:0006508;GO:0006511;GO:0006511;GO:0008233;GO:0008234;GO:0016579;GO:0016579;GO:0016787;GO:0036459;GO:0036459;	K11846	EC:3.4.19.12	O	KOG1863;35J2J;39UV1;3BG0D;3D2QC;3J6QZ;47ZEY;490GH;4PT3H	ubiquitin specific peptidase 18 [Source:MGI Symbol;Acc:MGI:1344364]	24110	Q9WTV6	-	GO:0006508//proteolysis;GO:0006511//ubiquitin-dependent protein catabolic process;GO:0006511//ubiquitin-dependent protein catabolic process;GO:0009617//response to bacterium;GO:0016579//protein deubiquitination;GO:0016579//protein deubiquitination;GO:0016579//protein deubiquitination;GO:0035634//response to stilbenoid;GO:0050727//regulation of inflammatory response;GO:0050727//regulation of infla…	GO:0005634//nucleus;GO:0005634//nucleus;GO:0005829//cytosol;GO:0005829//cytosol;	GO:0004197//cysteine-type endopeptidase activity;GO:0004843//thiol-dependent deubiquitinase;GO:0005515//protein binding;GO:0008233//peptidase activity;GO:0008234//cysteine-type peptidase activity;GO:0016787//hydrolase activity;GO:0019785//ISG15-specific protease activity;GO:0036459//thiol-dependent deubiquitinase;GO:0036459//thiol-dependent deubiquitinase;GO:0008233//peptidase activity;GO:0008234…
ENSMUSG00000018008	154.665	102.796	206.534	2.00916	1.00659	0.0326153	1	15	78597047	78622019	+	7552	Cyth4	GO:0005085;GO:0005086;GO:0005086;GO:0005086;GO:0005086;GO:0005086;GO:0005886;GO:0005886;GO:0005886;GO:0008289;GO:0016020;GO:0032012;GO:0032012;GO:0005086;GO:0032012;	K18441	-	U;C	KOG0930;35M0F;38GQ7;3BI2G;3D2FZ;3J3AH;47YTA;4911Y;4PTW0	cytohesin 4 [Source:MGI Symbol;Acc:MGI:2441702]	72318	Q80YW0	ko05132(Salmonella infection);ko05131(Shigellosis);ko05130(Pathogenic Escherichia coli infection);ko04144(Endocytosis);ko04072(Phospholipase D signaling pathway)	GO:0032012//regulation of ARF protein signal transduction;GO:0032012//regulation of ARF protein signal transduction;GO:0032012//regulation of ARF protein signal transduction;	GO:0005886//plasma membrane;GO:0005886//plasma membrane;GO:0005886//plasma membrane;GO:0016020//membrane;	GO:0005085//guanyl-nucleotide exchange factor activity;GO:0005086//guanyl-nucleotide exchange factor activity;GO:0005086//guanyl-nucleotide exchange factor activity;GO:0005086//guanyl-nucleotide exchange factor activity;GO:0005086//guanyl-nucleotide exchange factor activity;GO:0005086//guanyl-nucleotide exchange factor activity;GO:0008289//lipid binding;GO:0005086//guanyl-nucleotide exchange fact…
ENSMUSG00000041308	627.548	462.127	792.97	1.71591	0.778977	0.0326716	1	8	106935750	107019714	+	10350	Sntb2	GO:0003779;GO:0005198;GO:0005198;GO:0005515;GO:0005515;GO:0005515;GO:0005516;GO:0005737;GO:0005737;GO:0005737;GO:0005856;GO:0005874;GO:0016010;GO:0016020;GO:0030054;GO:0030658;GO:0031410;GO:0032991;GO:0032991;GO:0045202;GO:0045202;GO:0005198;GO:0005198;GO:0005515;GO:0005856;GO:0016020;GO:0030054;	K24064	-	T;S	KOG3551;35FG2;38F0K;3BA4X;3CRWS;3J3N7;480WP;48X9E;4PSZQ	syntrophin, basic 2 [Source:MGI Symbol;Acc:MGI:101771]	20650	Q61235	-	-	GO:0005737//cytoplasm;GO:0005737//cytoplasm;GO:0005737//cytoplasm;GO:0005856//cytoskeleton;GO:0005874//microtubule;GO:0016010//dystrophin-associated glycoprotein complex;GO:0016020//membrane;GO:0030054//cell junction;GO:0030658//transport vesicle membrane;GO:0031410//cytoplasmic vesicle;GO:0032991//protein-containing complex;GO:0032991//protein-containing complex;GO:0045202//synapse;GO:0045202//s…	GO:0003779//actin binding;GO:0005198//structural molecule activity;GO:0005198//structural molecule activity;GO:0005515//protein binding;GO:0005515//protein binding;GO:0005515//protein binding;GO:0005516//calmodulin binding;GO:0005198//structural molecule activity;GO:0005198//structural molecule activity;GO:0005515//protein binding;
ENSMUSG00000090555	212.993	286.061	139.925	0.489146	-1.03166	0.0329824	1	12	103817856	103822243	-	1242	Gm8893	-	-	-	-	-	predicted gene 8893 [Source:MGI Symbol;Acc:MGI:3779818]	-	-	-	-	-	-
ENSMUSG00000044206	115.928	83.8783	147.979	1.76421	0.819021	0.0332141	1	X	96247203	96293438	-	1484	Vsig4	GO:0001851;GO:0001851;GO:0016020;GO:0016021;GO:0032703;GO:0032703;GO:0032703;GO:0032703;GO:0032991;GO:0042130;GO:0042130;GO:0042130;GO:0042130;GO:0043031;GO:0043031;GO:0045957;GO:0045957;	K19822	-	S;T	2S07Y;35JYT;38CS0;3BE74;3CSYV;3JCSR;48848;494AG;4Q3R3	V-set and immunoglobulin domain containing 4 [Source:MGI Symbol;Acc:MGI:2679720]	278180	F6TUL9	ko04610(Complement and coagulation cascades)	GO:0032703//negative regulation of interleukin-2 production;GO:0032703//negative regulation of interleukin-2 production;GO:0032703//negative regulation of interleukin-2 production;GO:0032703//negative regulation of interleukin-2 production;GO:0042130//negative regulation of T cell proliferation;GO:0042130//negative regulation of T cell proliferation;GO:0042130//negative regulation of T cell proli…	GO:0016020//membrane;GO:0016021//integral component of membrane;GO:0032991//protein-containing complex;	GO:0001851//complement component C3b binding;GO:0001851//complement component C3b binding;
ENSMUSG00000079014	73.607	35.5143	111.7	3.14521	1.65316	0.0336537	1	12	104263122	104269372	+	2224	Serpina3i	GO:0004867;GO:0005615;GO:0005615;GO:0005615;GO:0010951;GO:0034097;GO:0043434;	K04525	-	O;V	KOG2392;35MGV;38BQD;3BGRB;3CV0W;3JEYE;47Z2V;48UVT;4PYUZ	serine (or cysteine) peptidase inhibitor, clade A, member 3I [Source:MGI Symbol;Acc:MGI:2182841]	628900	D3Z450	-	GO:0010951//negative regulation of endopeptidase activity;GO:0034097//response to cytokine;GO:0043434//response to peptide hormone;	GO:0005615//extracellular space;GO:0005615//extracellular space;GO:0005615//extracellular space;	GO:0004867//serine-type endopeptidase inhibitor activity;
ENSMUSG00000055546	44.2474	30.042	58.4528	1.9457	0.960293	0.0338448	1	11	46810800	46844332	+	2173	Timd4	GO:0001786;GO:0005515;GO:0016020;GO:0016021;	-	-	T;S	2S1A2;35NF8;39ZTN;3BNDE;3D2RF;3J39Z;48B12;499UY;4PVHZ	T cell immunoglobulin and mucin domain containing 4 [Source:MGI Symbol;Acc:MGI:2445125]	276891	Q6U7R4	-	-	GO:0016020//membrane;GO:0016021//integral component of membrane;	GO:0001786//phosphatidylserine binding;GO:0005515//protein binding;
ENSMUSG00000101249	238.01	301.786	174.235	0.577346	-0.792492	0.0339086	1	1	24615706	24616197	-	492	Gm29216	-	-	-	-	-	predicted gene 29216 [Source:MGI Symbol;Acc:MGI:5579922]	-	-	-	-	-	-
ENSMUSG00000078685	3.2382	6.24584	0.23056	0.0369142	-4.75968	0.0339638	1	4	60437362	60440064	+	539	Mup-ps4	-	-	-	-	-	major urinary protein, pseudogene 4 [Source:MGI Symbol;Acc:MGI:3782916]	-	-	-	-	-	-
ENSMUSG00000038055	148.619	201.317	95.9214	0.476469	-1.06955	0.0341363	1	16	10502531	10543054	-	3353	Dexi	GO:0003674;GO:0005575;GO:0008150;GO:0003674;GO:0005575;GO:0008150;	-	-	S	2S66C;35QK9;3A5P8;3BSN2;3D99Z;3JHCG;48G3F;49CV3;4Q5SX	dexamethasone-induced transcript [Source:MGI Symbol;Acc:MGI:1926236]	58239	Q9WUQ7	-	GO:0008150//biological_process;GO:0008150//biological_process;	GO:0005575//cellular_component;GO:0005575//cellular_component;	GO:0003674//molecular_function;GO:0003674//molecular_function;
ENSMUSG00000024440	8.91352	15.9502	1.87683	0.117668	-3.0872	0.0342542	1	18	38267089	38284402	-	6058	Pcdh12	GO:0005509;GO:0005509;GO:0005576;GO:0005886;GO:0005886;GO:0005886;GO:0005887;GO:0005887;GO:0005911;GO:0005911;GO:0005911;GO:0005977;GO:0007155;GO:0007155;GO:0007155;GO:0007155;GO:0007156;GO:0007156;GO:0007156;GO:0016020;GO:0016020;GO:0016020;GO:0016021;GO:0016339;GO:0030054;GO:0060711;GO:0005911;GO:0005911;GO:0007155;GO:0007155;GO:0007156;GO:0007156;	K16499	-	S	KOG3594;35B5M;38GP2;3BHZR;3CXW0;3JCV5;4889P;494Y7;4Q3QJ	protocadherin 12 [Source:MGI Symbol;Acc:MGI:1855700]	53601	O55134	-	GO:0005977//glycogen metabolic process;GO:0007155//cell adhesion;GO:0007155//cell adhesion;GO:0007155//cell adhesion;GO:0007155//cell adhesion;GO:0007156//homophilic cell adhesion via plasma membrane adhesion molecules;GO:0007156//homophilic cell adhesion via plasma membrane adhesion molecules;GO:0007156//homophilic cell adhesion via plasma membrane adhesion molecules;GO:0016339//calcium-dependen…	GO:0005576//extracellular region;GO:0005886//plasma membrane;GO:0005886//plasma membrane;GO:0005886//plasma membrane;GO:0005887//integral component of plasma membrane;GO:0005887//integral component of plasma membrane;GO:0005911//cell-cell junction;GO:0005911//cell-cell junction;GO:0005911//cell-cell junction;GO:0016020//membrane;GO:0016020//membrane;GO:0016020//membrane;GO:0016021//integral compo…	GO:0005509//calcium ion binding;GO:0005509//calcium ion binding;
ENSMUSG00000060314	12.8511	7.12397	18.5782	2.60785	1.38286	0.0345307	1	7	140807449	140822178	-	4715	Zfp941	GO:0003676;GO:0003676;GO:0005575;GO:0006355;GO:0006355;GO:0046872;GO:0003676;GO:0003676;GO:0005575;GO:0006355;GO:0006355;GO:0046872;GO:0003676;GO:0005575;GO:0006355;	K09228	-	S;K;T	35RXZ;38BZ9;3BA9A;3DDIM;3JITA;48HB3;49E8P;4Q6XS	zinc finger protein 941 [Source:MGI Symbol;Acc:MGI:3039601]	407812	Q6NV92;Q6NZP7	ko05168(Herpes simplex virus 1 infection)	GO:0006355//regulation of transcription, DNA-templated;GO:0006355//regulation of transcription, DNA-templated;GO:0006355//regulation of transcription, DNA-templated;GO:0006355//regulation of transcription, DNA-templated;GO:0006355//regulation of transcription, DNA-templated;	GO:0005575//cellular_component;GO:0005575//cellular_component;GO:0005575//cellular_component;	GO:0003676//nucleic acid binding;GO:0003676//nucleic acid binding;GO:0046872//metal ion binding;GO:0003676//nucleic acid binding;GO:0003676//nucleic acid binding;GO:0046872//metal ion binding;GO:0003676//nucleic acid binding;
ENSMUSG00000053461	7.05835	10.9982	3.11849	0.283545	-1.81835	0.0346893	1	1	183418215	183436808	+	2766	Hhipl2	GO:0003674;GO:0003824;GO:0003824;GO:0005575;GO:0005576;GO:0008150;GO:0003674;GO:0003824;GO:0003824;GO:0005575;GO:0005576;GO:0008150;	-	-	G	2QQKP;35JA8;38FIA;3B9BM;3CSFZ;3JA3K;482IZ;48ZV4;4Q7D7	hedgehog interacting protein-like 2 [Source:MGI Symbol;Acc:MGI:1926022]	78772	Q9D2G9	-	GO:0008150//biological_process;GO:0008150//biological_process;	GO:0005575//cellular_component;GO:0005576//extracellular region;GO:0005575//cellular_component;GO:0005576//extracellular region;	GO:0003674//molecular_function;GO:0003824//catalytic activity;GO:0003824//catalytic activity;GO:0003674//molecular_function;GO:0003824//catalytic activity;GO:0003824//catalytic activity;
ENSMUSG00000009633	623.517	995.216	251.817	0.253028	-1.98263	0.0350295	1	1	193272161	193273217	-	871	G0s2	GO:0005739;GO:0005739;GO:0005739;GO:0005739;GO:0006915;GO:0016020;GO:0016021;GO:0097191;GO:0097191;GO:0097191;GO:0120162;GO:2001238;GO:2001238;GO:2001238;GO:2001238;	-	-	S	2S7WP;35QYS;3A4DN;3BS3F;3D8AZ;3JHVC;48FWK;49CYI;4Q64A	G0/G1 switch gene 2 [Source:MGI Symbol;Acc:MGI:1316737]	14373	Q61585	-	GO:0006915//apoptotic process;GO:0097191//extrinsic apoptotic signaling pathway;GO:0097191//extrinsic apoptotic signaling pathway;GO:0097191//extrinsic apoptotic signaling pathway;GO:0120162//positive regulation of cold-induced thermogenesis;GO:2001238//positive regulation of extrinsic apoptotic signaling pathway;GO:2001238//positive regulation of extrinsic apoptotic signaling pathway;GO:2001238/…	GO:0005739//mitochondrion;GO:0005739//mitochondrion;GO:0005739//mitochondrion;GO:0005739//mitochondrion;GO:0016020//membrane;GO:0016021//integral component of membrane;	-
ENSMUSG00000056752	1.53568	0	3.07136	Inf	Inf	0.0350467	1	11	65831282	66168551	-	15949	Dnah9	GO:0000166;GO:0003341;GO:0003341;GO:0003341;GO:0003341;GO:0003341;GO:0003774;GO:0003777;GO:0003777;GO:0005524;GO:0005524;GO:0005524;GO:0005737;GO:0005856;GO:0005874;GO:0005929;GO:0005930;GO:0005930;GO:0005930;GO:0007018;GO:0007018;GO:0007018;GO:0008569;GO:0030286;GO:0030286;GO:0030286;GO:0030286;GO:0031514;GO:0031514;GO:0031514;GO:0042995;GO:0045505;GO:0051959;GO:0097729;GO:0097729;GO:0120135;GO:…	K10408	-	Z	KOG3595;35K6E;38EIS;3BCB2;3CW7I;3J3B2;4833H;491GB;4PT4S	dynein, axonemal, heavy chain 9 [Source:MGI Symbol;Acc:MGI:1289279]	237806	B1AR51	ko05022(Pathways of neurodegeneration - multiple diseases);ko05016(Huntington disease);ko05014(Amyotrophic lateral sclerosis)	GO:0003341//cilium movement;GO:0003341//cilium movement;GO:0003341//cilium movement;GO:0003341//cilium movement;GO:0003341//cilium movement;GO:0007018//microtubule-based movement;GO:0007018//microtubule-based movement;GO:0007018//microtubule-based movement;GO:0003341//cilium movement;GO:0003341//cilium movement;GO:0003341//cilium movement;GO:0003341//cilium movement;GO:0007018//microtubule-based …	GO:0005737//cytoplasm;GO:0005856//cytoskeleton;GO:0005874//microtubule;GO:0005929//cilium;GO:0005930//axoneme;GO:0005930//axoneme;GO:0005930//axoneme;GO:0030286//dynein complex;GO:0030286//dynein complex;GO:0030286//dynein complex;GO:0030286//dynein complex;GO:0031514//motile cilium;GO:0031514//motile cilium;GO:0031514//motile cilium;GO:0042995//cell projection;GO:0097729//9+2 motile cilium;GO:00…	GO:0000166//nucleotide binding;GO:0003774//cytoskeletal motor activity;GO:0003777//microtubule motor activity;GO:0003777//microtubule motor activity;GO:0005524//ATP binding;GO:0005524//ATP binding;GO:0005524//ATP binding;GO:0008569//minus-end-directed microtubule motor activity;GO:0045505//dynein intermediate chain binding;GO:0051959//dynein light intermediate chain binding;GO:0000166//nucleotide…
ENSMUSG00000024679	127.091	77.4557	176.726	2.28164	1.19007	0.0351902	1	19	11586604	11604849	-	1735	Ms4a6d	GO:0016020;GO:0016021;GO:0016021;GO:0016021;GO:0016020;GO:0016021;GO:0016021;GO:0016021;	K22191	-	S	2SUQB;35A1J;39Y31;3BN22;3D4A8;3JDEE;4894D;495MD;4Q55P	membrane-spanning 4-domains, subfamily A, member 6D [Source:MGI Symbol;Acc:MGI:1916024]	68774	Q99N07;Q2TVW7	-	-	GO:0016020//membrane;GO:0016021//integral component of membrane;GO:0016021//integral component of membrane;GO:0016021//integral component of membrane;GO:0016020//membrane;GO:0016021//integral component of membrane;GO:0016021//integral component of membrane;GO:0016021//integral component of membrane;	-
ENSMUSG00000019906	90.9618	118.981	62.9426	0.529015	-0.91862	0.0354094	1	10	107271686	107421474	+	3311	Lin7a	GO:0005515;GO:0005515;GO:0005515;GO:0005886;GO:0005911;GO:0005923;GO:0006887;GO:0007269;GO:0007269;GO:0015031;GO:0016020;GO:0016020;GO:0016323;GO:0016323;GO:0016323;GO:0030054;GO:0045199;GO:0045202;GO:0045202;GO:0045211;GO:0048489;GO:0048839;GO:0097016;GO:0097016;GO:0097016;GO:0097025;GO:0098793;GO:0098839;GO:1903361;GO:0005515;GO:0005515;	K19931	-	S;W	KOG3550;359EA;39SUG;3BDYJ;3CSKM;3J3HG;482SJ;48Y7Y;4PUWZ	lin-7 homolog A (C. elegans) [Source:MGI Symbol;Acc:MGI:2135609]	108030	Q8JZS0	-	GO:0006887//exocytosis;GO:0007269//neurotransmitter secretion;GO:0007269//neurotransmitter secretion;GO:0015031//protein transport;GO:0045199//maintenance of epithelial cell apical/basal polarity;GO:0048489//synaptic vesicle transport;GO:0048839//inner ear development;GO:1903361//protein localization to basolateral plasma membrane;	GO:0005886//plasma membrane;GO:0005911//cell-cell junction;GO:0005923//bicellular tight junction;GO:0016020//membrane;GO:0016020//membrane;GO:0016323//basolateral plasma membrane;GO:0016323//basolateral plasma membrane;GO:0016323//basolateral plasma membrane;GO:0030054//cell junction;GO:0045202//synapse;GO:0045202//synapse;GO:0045211//postsynaptic membrane;GO:0097025//MPP7-DLG1-LIN7 complex;GO:00…	GO:0005515//protein binding;GO:0005515//protein binding;GO:0005515//protein binding;GO:0097016//L27 domain binding;GO:0097016//L27 domain binding;GO:0097016//L27 domain binding;GO:0005515//protein binding;GO:0005515//protein binding;
ENSMUSG00000037022	199.943	253.667	146.218	0.576415	-0.794821	0.0354413	1	8	79263598	79294937	-	6023	Mmaa	GO:0000166;GO:0003924;GO:0003924;GO:0003924;GO:0003924;GO:0003924;GO:0005525;GO:0005525;GO:0005525;GO:0005525;GO:0005525;GO:0005575;GO:0005739;GO:0008150;GO:0016787;GO:0042802;GO:0042802;GO:0042802;GO:0042803;GO:0042803;GO:0042803;GO:0003924;GO:0005525;	K07588	EC:2.7.-.-	L;E	2QR2W;35CV6;38GCT;3B9TV;3CVKS;3J2MK;489B6;49141;4PU2E	methylmalonic aciduria (cobalamin deficiency) type A [Source:MGI Symbol;Acc:MGI:1923805]	109136	Q8C7H1	-	GO:0008150//biological_process;	GO:0005575//cellular_component;GO:0005739//mitochondrion;	GO:0000166//nucleotide binding;GO:0003924//GTPase activity;GO:0003924//GTPase activity;GO:0003924//GTPase activity;GO:0003924//GTPase activity;GO:0003924//GTPase activity;GO:0005525//GTP binding;GO:0005525//GTP binding;GO:0005525//GTP binding;GO:0005525//GTP binding;GO:0005525//GTP binding;GO:0016787//hydrolase activity;GO:0042802//identical protein binding;GO:0042802//identical protein binding;G…
ENSMUSG00000035745	5.91964	9.43914	2.40015	0.254277	-1.97553	0.0355106	1	10	79970715	79977190	+	3296	Grin3b	GO:0004970;GO:0004970;GO:0004972;GO:0005216;GO:0005216;GO:0005261;GO:0005262;GO:0005886;GO:0005886;GO:0006811;GO:0006811;GO:0006811;GO:0015276;GO:0015276;GO:0015276;GO:0016020;GO:0016020;GO:0016020;GO:0016021;GO:0016594;GO:0017146;GO:0017146;GO:0030054;GO:0030594;GO:0034220;GO:0035235;GO:0035235;GO:0038023;GO:0038023;GO:0038023;GO:0042165;GO:0043025;GO:0045202;GO:0045211;GO:0051205;GO:0051924;GO:…	K05214	-	U;E;P;T	KOG1053;35H4M;38C29;3BFIC;3CR78;3J9UR;481VM;496GU;4PXM8	glutamate receptor, ionotropic, NMDA3B [Source:MGI Symbol;Acc:MGI:2150393]	170483	Q91ZU9	ko05034(Alcoholism);ko05033(Nicotine addiction);ko05031(Amphetamine addiction);ko05030(Cocaine addiction);ko05020(Prion disease);ko05017(Spinocerebellar ataxia);ko04724(Glutamatergic synapse);ko04080(Neuroactive ligand-receptor interaction);ko04024(cAMP signaling pathway)	GO:0006811//ion transport;GO:0006811//ion transport;GO:0006811//ion transport;GO:0034220//ion transmembrane transport;GO:0035235//ionotropic glutamate receptor signaling pathway;GO:0035235//ionotropic glutamate receptor signaling pathway;GO:0051205//protein insertion into membrane;GO:0051924//regulation of calcium ion transport;GO:0070588//calcium ion transmembrane transport;GO:0098655//cation tr…	GO:0005886//plasma membrane;GO:0005886//plasma membrane;GO:0016020//membrane;GO:0016020//membrane;GO:0016020//membrane;GO:0016021//integral component of membrane;GO:0017146//NMDA selective glutamate receptor complex;GO:0017146//NMDA selective glutamate receptor complex;GO:0030054//cell junction;GO:0043025//neuronal cell body;GO:0045202//synapse;GO:0045211//postsynaptic membrane;GO:0098686//hippoc…	GO:0004970//ionotropic glutamate receptor activity;GO:0004970//ionotropic glutamate receptor activity;GO:0004972//NMDA glutamate receptor activity;GO:0005216//ion channel activity;GO:0005216//ion channel activity;GO:0005261//cation channel activity;GO:0005262//calcium channel activity;GO:0015276//ligand-gated ion channel activity;GO:0015276//ligand-gated ion channel activity;GO:0015276//ligand-ga…
ENSMUSG00000000275	2624.15	1958.71	3289.59	1.67946	0.748001	0.0359274	1	11	88999376	89020293	+	5754	Trim25	GO:0046872;GO:0002376;GO:0005515;GO:0005654;GO:0005654;GO:0005737;GO:0005737;GO:0005829;GO:0005829;GO:0006511;GO:0006511;GO:0006513;GO:0006513;GO:0010494;GO:0010494;GO:0010494;GO:0016567;GO:0016604;GO:0016604;GO:0016740;GO:0016874;GO:0030433;GO:0030433;GO:0033280;GO:0039552;GO:0039552;GO:0043123;GO:0043123;GO:0043627;GO:0043627;GO:0043627;GO:0045087;GO:0045087;GO:0045087;GO:0046596;GO:0046596;GO:…	K10652	EC:2.3.2.27	O	KOG2177;35JRE;39MUQ;3BJBY;3CXQM;3JG5G;47Z7X;48ZYJ;4PVAV	tripartite motif-containing 25 [Source:MGI Symbol;Acc:MGI:102749]	217069	Q61510	ko05164(Influenza A);ko04622(RIG-I-like receptor signaling pathway);ko04064(NF-kappa B signaling pathway)	GO:0002376//immune system process;GO:0006511//ubiquitin-dependent protein catabolic process;GO:0006511//ubiquitin-dependent protein catabolic process;GO:0006513//protein monoubiquitination;GO:0006513//protein monoubiquitination;GO:0016567//protein ubiquitination;GO:0030433//ubiquitin-dependent ERAD pathway;GO:0030433//ubiquitin-dependent ERAD pathway;GO:0033280//response to vitamin D;GO:0043123//…	GO:0005654//nucleoplasm;GO:0005654//nucleoplasm;GO:0005737//cytoplasm;GO:0005737//cytoplasm;GO:0005829//cytosol;GO:0005829//cytosol;GO:0010494//cytoplasmic stress granule;GO:0010494//cytoplasmic stress granule;GO:0010494//cytoplasmic stress granule;GO:0016604//nuclear body;GO:0016604//nuclear body;	GO:0046872//metal ion binding;GO:0005515//protein binding;GO:0016740//transferase activity;GO:0016874//ligase activity;GO:0039552//RIG-I binding;GO:0039552//RIG-I binding;GO:0046872//metal ion binding;GO:0061630//ubiquitin protein ligase activity;GO:0061630//ubiquitin protein ligase activity;GO:0005515//protein binding;GO:0046872//metal ion binding;
ENSMUSG00000052512	1234.36	863.399	1605.32	1.8593	0.894762	0.0360137	1	7	48908716	49610090	+	32228	Nav2	GO:0003025;GO:0005515;GO:0005614;GO:0005654;GO:0007399;GO:0007399;GO:0007605;GO:0007608;GO:0007626;GO:0008201;GO:0021554;GO:0021563;GO:0021564;GO:0021695;GO:0022008;GO:0022008;GO:0031012;GO:0003025;GO:0005515;GO:0005614;GO:0005654;GO:0007399;GO:0007399;GO:0007605;GO:0007608;GO:0007626;GO:0008201;GO:0021554;GO:0021563;GO:0021564;GO:0022008;GO:0022008;GO:0031012;GO:0003025;GO:0005515;GO:0005614;GO:…	K19483	EC:3.6.4.12	Z	2QPT3;359CX;38FX8;3BF0Q;3CR89;3JCK3;483QK;4905Q;4PX18	neuron navigator 2 [Source:MGI Symbol;Acc:MGI:2183691]	78286	Q6ZPE7;Q8BYE8;V9GXT3;Q8BJG0	-	GO:0003025//regulation of systemic arterial blood pressure by baroreceptor feedback;GO:0007399//nervous system development;GO:0007399//nervous system development;GO:0007605//sensory perception of sound;GO:0007608//sensory perception of smell;GO:0007626//locomotory behavior;GO:0021554//optic nerve development;GO:0021563//glossopharyngeal nerve development;GO:0021564//vagus nerve development;GO:002…	GO:0005614//interstitial matrix;GO:0005654//nucleoplasm;GO:0031012//extracellular matrix;GO:0005614//interstitial matrix;GO:0005654//nucleoplasm;GO:0031012//extracellular matrix;GO:0005614//interstitial matrix;GO:0005654//nucleoplasm;GO:0005654//nucleoplasm;GO:0031012//extracellular matrix;GO:0005614//interstitial matrix;GO:0005654//nucleoplasm;GO:0031012//extracellular matrix;GO:0005614//interst…	GO:0005515//protein binding;GO:0008201//heparin binding;GO:0005515//protein binding;GO:0008201//heparin binding;GO:0005515//protein binding;GO:0008201//heparin binding;GO:0008201//heparin binding;GO:0005515//protein binding;GO:0008201//heparin binding;GO:0008201//heparin binding;
ENSMUSG00000081284	4.62362	7.58802	1.65922	0.218663	-2.19322	0.0362389	1	2	79359865	79360395	+	531	Gm13673	-	-	-	-	-	predicted gene 13673 [Source:MGI Symbol;Acc:MGI:3650280]	-	-	-	-	-	-
ENSMUSG00000029490	21.1289	13.0778	29.18	2.23126	1.15786	0.0363677	1	5	108441054	108449100	-	5340	Mfsd7a	GO:0005575;GO:0016020;GO:0016021;GO:0022857;GO:0022857;GO:0055085;GO:0055085;GO:0016020;GO:0016021;	K12306	-	S;J	KOG2563;35A8C;38GTZ;3BE2U;3D0QQ;3J723;48926;48VK6;4PWDJ	major facilitator superfamily domain containing 7A [Source:MGI Symbol;Acc:MGI:2442629]	243197	Q8CE47	-	GO:0055085//transmembrane transport;GO:0055085//transmembrane transport;	GO:0005575//cellular_component;GO:0016020//membrane;GO:0016021//integral component of membrane;GO:0016020//membrane;GO:0016021//integral component of membrane;	GO:0022857//transmembrane transporter activity;GO:0022857//transmembrane transporter activity;
ENSMUSG00000056671	18.8224	9.96038	27.6845	2.77946	1.47481	0.0364157	1	18	41875600	41951242	-	1175	Prelid2	GO:0005739;GO:0005758;GO:0005758;GO:0005758;GO:0015914;GO:0120009;GO:1990050;GO:0005758;GO:0005758;	-	-	S	2RYVE;359MG;39YWW;3BIZ1;3D21A;3J9DH;4810C;4959S;4PWGN	PRELI domain containing 2 [Source:MGI Symbol;Acc:MGI:1924869]	77619	Q0VBB0	-	GO:0015914//phospholipid transport;GO:0120009//intermembrane lipid transfer;	GO:0005739//mitochondrion;GO:0005758//mitochondrial intermembrane space;GO:0005758//mitochondrial intermembrane space;GO:0005758//mitochondrial intermembrane space;GO:0005758//mitochondrial intermembrane space;GO:0005758//mitochondrial intermembrane space;	GO:1990050//phosphatidic acid transfer activity;
ENSMUSG00000002111	132.003	94.9451	169.061	1.78062	0.832377	0.0365218	1	2	91082390	91115756	+	2695	Spi1	GO:0000122;GO:0000790;GO:0000790;GO:0000790;GO:0000978;GO:0000978;GO:0000978;GO:0000978;GO:0000981;GO:0000981;GO:0000981;GO:0001085;GO:0001227;GO:0001228;GO:0001228;GO:0001944;GO:0002320;GO:0002573;GO:0003677;GO:0003677;GO:0003677;GO:0003700;GO:0003700;GO:0003700;GO:0003700;GO:0003700;GO:0003723;GO:0005515;GO:0005515;GO:0005634;GO:0005634;GO:0005634;GO:0005634;GO:0005634;GO:0005634;GO:0005654;GO:…	K09438	-	K	KOG3805;35B5R;38HJ9;3BAQ7;3D0F0;3JAC3;4842Q;48VDU;4PTZN	spleen focus forming virus (SFFV) proviral integration oncogene [Source:MGI Symbol;Acc:MGI:98282]	20375	P17433	ko05221(Acute myeloid leukemia);ko05202(Transcriptional misregulation in cancer);ko05200(Pathways in cancer);ko05166(Human T-cell leukemia virus 1 infection);ko04380(Osteoclast differentiation)	GO:0000122//negative regulation of transcription by RNA polymerase II;GO:0001944//vasculature development;GO:0002320//lymphoid progenitor cell differentiation;GO:0002573//myeloid leukocyte differentiation;GO:0006355//regulation of transcription, DNA-templated;GO:0006355//regulation of transcription, DNA-templated;GO:0006355//regulation of transcription, DNA-templated;GO:0006357//regulation of tra…	GO:0000790//chromatin;GO:0000790//chromatin;GO:0000790//chromatin;GO:0005634//nucleus;GO:0005634//nucleus;GO:0005634//nucleus;GO:0005634//nucleus;GO:0005634//nucleus;GO:0005634//nucleus;GO:0005654//nucleoplasm;GO:0005654//nucleoplasm;GO:0005654//nucleoplasm;GO:0005667//transcription regulator complex;GO:0005667//transcription regulator complex;	GO:0000978//RNA polymerase II cis-regulatory region sequence-specific DNA binding;GO:0000978//RNA polymerase II cis-regulatory region sequence-specific DNA binding;GO:0000978//RNA polymerase II cis-regulatory region sequence-specific DNA binding;GO:0000978//RNA polymerase II cis-regulatory region sequence-specific DNA binding;GO:0000981//DNA-binding transcription factor activity, RNA polymerase I…
ENSMUSG00000069793	128.184	59.7593	196.609	3.29003	1.7181	0.0365607	1	11	82978390	82991830	-	5965	Slfn9	GO:0000049;GO:0000166;GO:0004518;GO:0004519;GO:0004521;GO:0005524;GO:0005634;GO:0005737;GO:0005737;GO:0008270;GO:0016787;GO:0046872;GO:0051607;GO:0090305;GO:0090502;GO:0000049;GO:0000166;GO:0004518;GO:0004519;GO:0004521;GO:0005524;GO:0005634;GO:0005737;GO:0005737;GO:0008270;GO:0016787;GO:0046872;GO:0051607;GO:0090305;GO:0090502;	K24459	EC:3.1.-.-	S;L	2QWKG;35HAH;38H5R;3BJM0;3CY63;3J3HB;486I7;48VQ5;4Q9MX	schlafen 9 [Source:MGI Symbol;Acc:MGI:2445121]	237886	B1ARD6	-	GO:0051607//defense response to virus;GO:0090305//nucleic acid phosphodiester bond hydrolysis;GO:0090502//RNA phosphodiester bond hydrolysis, endonucleolytic;GO:0051607//defense response to virus;GO:0090305//nucleic acid phosphodiester bond hydrolysis;GO:0090502//RNA phosphodiester bond hydrolysis, endonucleolytic;	GO:0005634//nucleus;GO:0005737//cytoplasm;GO:0005737//cytoplasm;GO:0005634//nucleus;GO:0005737//cytoplasm;GO:0005737//cytoplasm;	GO:0000049//tRNA binding;GO:0000166//nucleotide binding;GO:0004518//nuclease activity;GO:0004519//endonuclease activity;GO:0004521//endoribonuclease activity;GO:0005524//ATP binding;GO:0008270//zinc ion binding;GO:0016787//hydrolase activity;GO:0046872//metal ion binding;GO:0000049//tRNA binding;GO:0000166//nucleotide binding;GO:0004518//nuclease activity;GO:0004519//endonuclease activity;GO:0004…
ENSMUSG00000040350	121.797	178.363	65.2304	0.365717	-1.4512	0.0365753	1	11	48826140	48852209	+	7597	Trim7	GO:0005515;GO:0005634;GO:0005737;GO:0005737;GO:0008270;GO:0016567;GO:0016567;GO:0016740;GO:0046872;GO:0061630;GO:0005515;GO:0005634;GO:0005737;GO:0008270;GO:0008270;GO:0046872;GO:0008270;GO:0046872;	K12000	-	O	KOG2177;35CGG;38C4M;3BDNZ;3CWUT;3JAI3;480HC;48V6T;4PT99	tripartite motif-containing 7 [Source:MGI Symbol;Acc:MGI:2137353]	94089	Q923T7	-	GO:0016567//protein ubiquitination;GO:0016567//protein ubiquitination;	GO:0005634//nucleus;GO:0005737//cytoplasm;GO:0005737//cytoplasm;GO:0005634//nucleus;GO:0005737//cytoplasm;	GO:0005515//protein binding;GO:0008270//zinc ion binding;GO:0016740//transferase activity;GO:0046872//metal ion binding;GO:0061630//ubiquitin protein ligase activity;GO:0005515//protein binding;GO:0008270//zinc ion binding;GO:0008270//zinc ion binding;GO:0046872//metal ion binding;GO:0008270//zinc ion binding;GO:0046872//metal ion binding;
ENSMUSG00000054404	272.082	178.658	365.507	2.04585	1.0327	0.0367738	1	11	82951349	82964840	+	6326	Slfn5	GO:0005634;GO:0005634;GO:0000166;GO:0005524;GO:0005634;GO:0005634;GO:0005634;GO:0030154;GO:0000166;GO:0005524;GO:0005634;GO:0005634;GO:0005634;GO:0030154;	-	-	S	2QWKG;35C62;38H5R;3BJM0;3CY63;3J3HB;486I7;48VQ5;4Q87C	schlafen 5 [Source:MGI Symbol;Acc:MGI:1329004]	327978	Q8CBA2	-	GO:0030154//cell differentiation;GO:0030154//cell differentiation;	GO:0005634//nucleus;GO:0005634//nucleus;GO:0005634//nucleus;GO:0005634//nucleus;GO:0005634//nucleus;GO:0005634//nucleus;GO:0005634//nucleus;GO:0005634//nucleus;	GO:0000166//nucleotide binding;GO:0005524//ATP binding;GO:0000166//nucleotide binding;GO:0005524//ATP binding;
ENSMUSG00000045730	60.4219	34.7922	86.0516	2.4733	1.30644	0.036972	1	18	62177816	62179959	-	2144	Adrb2	GO:0001540;GO:0001540;GO:0001965;GO:0001993;GO:0002024;GO:0002025;GO:0002025;GO:0002028;GO:0002032;GO:0002032;GO:0002032;GO:0002086;GO:0003059;GO:0004930;GO:0004930;GO:0004930;GO:0004930;GO:0004935;GO:0004935;GO:0004941;GO:0004941;GO:0004941;GO:0004941;GO:0004941;GO:0005515;GO:0005515;GO:0005634;GO:0005737;GO:0005768;GO:0005768;GO:0005769;GO:0005886;GO:0005886;GO:0005886;GO:0005886;GO:0005887;GO:…	K04142	-	T;O	KOG3656;35CFJ;392GI;3BEIZ;3CVYA;3JEBX;47ZVR;48W96;4Q0JE	adrenergic receptor, beta 2 [Source:MGI Symbol;Acc:MGI:87938]	11555	P18762	ko05207(Chemical carcinogenesis - receptor activation);ko04970(Salivary secretion);ko04924(Renin secretion);ko04923(Regulation of lipolysis in adipocytes);ko04261(Adrenergic signaling in cardiomyocytes);ko04080(Neuroactive ligand-receptor interaction);ko04024(cAMP signaling pathway);ko04022(cGMP-PKG signaling pathway);ko04020(Calcium signaling pathway)	GO:0001993//regulation of systemic arterial blood pressure by norepinephrine-epinephrine;GO:0002024//diet induced thermogenesis;GO:0002025//norepinephrine-epinephrine-mediated vasodilation involved in regulation of systemic arterial blood pressure;GO:0002025//norepinephrine-epinephrine-mediated vasodilation involved in regulation of systemic arterial blood pressure;GO:0002028//regulation of sodiu…	GO:0005634//nucleus;GO:0005737//cytoplasm;GO:0005768//endosome;GO:0005768//endosome;GO:0005769//early endosome;GO:0005886//plasma membrane;GO:0005886//plasma membrane;GO:0005886//plasma membrane;GO:0005886//plasma membrane;GO:0005887//integral component of plasma membrane;GO:0005887//integral component of plasma membrane;GO:0005887//integral component of plasma membrane;GO:0005901//caveola;GO:001…	GO:0001540//amyloid-beta binding;GO:0001540//amyloid-beta binding;GO:0001965//G-protein alpha-subunit binding;GO:0004930//G protein-coupled receptor activity;GO:0004930//G protein-coupled receptor activity;GO:0004930//G protein-coupled receptor activity;GO:0004930//G protein-coupled receptor activity;GO:0004935//adrenergic receptor activity;GO:0004935//adrenergic receptor activity;GO:0004941//bet…
ENSMUSG00000109429	4.10081	7.22733	0.974296	0.134807	-2.89103	0.0369862	1	7	90132492	90137629	+	5138	Gm45223	-	-	-	-	-	predicted gene 45223 [Source:MGI Symbol;Acc:MGI:5753799]	-	-	-	-	-	-
ENSMUSG00000057596	330.25	144.02	516.481	3.58617	1.84244	0.0372185	1	7	104470014	104507849	-	3758	Trim30d	GO:0000209;GO:0004842;GO:0004842;GO:0005515;GO:0005654;GO:0005737;GO:0005829;GO:0006914;GO:0006914;GO:0010468;GO:0010508;GO:0016567;GO:0019901;GO:0032880;GO:0042803;GO:0043123;GO:0045087;GO:0045087;GO:0045087;GO:0046596;GO:0051092;GO:0051607;GO:0051607;GO:0061630;GO:0000209;GO:0004842;GO:0004842;GO:0005515;GO:0005634;GO:0005654;GO:0005737;GO:0005737;GO:0005829;GO:0006914;GO:0006914;GO:0008270;GO:…	K10648	EC:2.3.2.27	O	KOG2177;35RX9;3AJ7M;3BZF8;3DF3P;3JBVQ;482EH;498N0;4Q6HQ	tripartite motif-containing 30D [Source:MGI Symbol;Acc:MGI:3035181]	209387	Q3TNW3	ko05170(Human immunodeficiency virus 1 infection)	GO:0000209//protein polyubiquitination;GO:0006914//autophagy;GO:0006914//autophagy;GO:0010468//regulation of gene expression;GO:0010508//positive regulation of autophagy;GO:0016567//protein ubiquitination;GO:0032880//regulation of protein localization;GO:0043123//positive regulation of I-kappaB kinase/NF-kappaB signaling;GO:0045087//innate immune response;GO:0045087//innate immune response;GO:004…	GO:0005654//nucleoplasm;GO:0005737//cytoplasm;GO:0005829//cytosol;GO:0005634//nucleus;GO:0005654//nucleoplasm;GO:0005737//cytoplasm;GO:0005737//cytoplasm;GO:0005829//cytosol;GO:0005654//nucleoplasm;GO:0005737//cytoplasm;GO:0005829//cytosol;	GO:0004842//ubiquitin-protein transferase activity;GO:0004842//ubiquitin-protein transferase activity;GO:0005515//protein binding;GO:0019901//protein kinase binding;GO:0042803//protein homodimerization activity;GO:0061630//ubiquitin protein ligase activity;GO:0004842//ubiquitin-protein transferase activity;GO:0004842//ubiquitin-protein transferase activity;GO:0005515//protein binding;GO:0008270//…
ENSMUSG00000015314	3.11707	0.717614	5.51652	7.6873	2.94248	0.0372917	1	1	171917515	171953170	+	10832	Slamf6	GO:0001779;GO:0001787;GO:0002250;GO:0002376;GO:0005886;GO:0005886;GO:0005887;GO:0016020;GO:0016021;GO:0032729;GO:0032740;GO:0045087;GO:0045954;GO:0072540;GO:0001779;GO:0001787;GO:0002250;GO:0002376;GO:0005886;GO:0005886;GO:0005887;GO:0016020;GO:0016021;GO:0032729;GO:0032740;GO:0045087;GO:0045954;GO:0072540;GO:0001779;GO:0001787;GO:0002250;GO:0002376;GO:0005886;GO:0005886;GO:0005887;GO:0016020;GO:…	K16852	-	T;S	2SSRG;35NHN;3AIU6;3BQWC;3D3X9;3J7CQ;48C8S;497GS;4Q52M	SLAM family member 6 [Source:MGI Symbol;Acc:MGI:1353620]	30925	Q9ET39	-	GO:0001779//natural killer cell differentiation;GO:0001787//natural killer cell proliferation;GO:0002250//adaptive immune response;GO:0002376//immune system process;GO:0032729//positive regulation of interferon-gamma production;GO:0032740//positive regulation of interleukin-17 production;GO:0045087//innate immune response;GO:0045954//positive regulation of natural killer cell mediated cytotoxicit…	GO:0005886//plasma membrane;GO:0005886//plasma membrane;GO:0005887//integral component of plasma membrane;GO:0016020//membrane;GO:0016021//integral component of membrane;GO:0005886//plasma membrane;GO:0005886//plasma membrane;GO:0005887//integral component of plasma membrane;GO:0016020//membrane;GO:0016021//integral component of membrane;GO:0005886//plasma membrane;GO:0005886//plasma membrane;GO:…	-
ENSMUSG00000040732	32.6536	46.2377	19.0696	0.412426	-1.27779	0.0373049	1	16	95359169	95586593	-	3466	Erg	GO:0000978;GO:0000978;GO:0000981;GO:0001228;GO:0001228;GO:0003677;GO:0003682;GO:0003700;GO:0003700;GO:0005515;GO:0005634;GO:0005634;GO:0005737;GO:0006355;GO:0006355;GO:0006357;GO:0030154;GO:0042025;GO:0042025;GO:0043565;GO:0043565;GO:0045944;GO:0045944;GO:1990837;GO:1990837;GO:1990904;GO:1990904;GO:1990904;GO:0003677;GO:0003700;GO:0003700;GO:0005634;GO:0006355;GO:0006355;GO:0042025;GO:0042025;GO:…	K09435	-	-	-	ETS transcription factor [Source:MGI Symbol;Acc:MGI:95415]	13876	P81270	ko05215(Prostate cancer);ko05202(Transcriptional misregulation in cancer)	GO:0006355//regulation of transcription, DNA-templated;GO:0006355//regulation of transcription, DNA-templated;GO:0006357//regulation of transcription by RNA polymerase II;GO:0030154//cell differentiation;GO:0045944//positive regulation of transcription by RNA polymerase II;GO:0045944//positive regulation of transcription by RNA polymerase II;GO:0006355//regulation of transcription, DNA-templated;…	GO:0005634//nucleus;GO:0005634//nucleus;GO:0005737//cytoplasm;GO:0042025//host cell nucleus;GO:0042025//host cell nucleus;GO:1990904//ribonucleoprotein complex;GO:1990904//ribonucleoprotein complex;GO:1990904//ribonucleoprotein complex;GO:0005634//nucleus;GO:0042025//host cell nucleus;GO:0042025//host cell nucleus;GO:0005634//nucleus;GO:0005634//nucleus;GO:0005737//cytoplasm;GO:0042025//host cell…	GO:0000978//RNA polymerase II cis-regulatory region sequence-specific DNA binding;GO:0000978//RNA polymerase II cis-regulatory region sequence-specific DNA binding;GO:0000981//DNA-binding transcription factor activity, RNA polymerase II-specific;GO:0001228//DNA-binding transcription activator activity, RNA polymerase II-specific;GO:0001228//DNA-binding transcription activator activity, RNA polyme…
ENSMUSG00000037573	1000.34	1383.27	617.415	0.446344	-1.16377	0.0380901	1	11	94211454	94215495	+	2288	Tob1	GO:0003714;GO:0003714;GO:0005515;GO:0005515;GO:0005634;GO:0005634;GO:0005737;GO:0005737;GO:0005737;GO:0008285;GO:0008285;GO:0008285;GO:0008285;GO:0008285;GO:0010468;GO:0017148;GO:0017148;GO:0017148;GO:0030014;GO:0030014;GO:0030014;GO:0030514;GO:0030971;GO:0030971;GO:0030971;GO:0045668;GO:0046332;GO:0060212;GO:0060212;GO:0060212;GO:0060213;GO:0060213;GO:0060213;GO:0060390;GO:1900153;GO:1900153;GO:…	K14443	-	K;T;S	KOG4006;35BIG;38BRJ;3BER5;3D151;3J9TW;485DE;492TR;4Q6HE	transducer of ErbB-2.1 [Source:MGI Symbol;Acc:MGI:1349721]	22057	Q61471	ko03018(RNA degradation)	GO:0008285//negative regulation of cell population proliferation;GO:0008285//negative regulation of cell population proliferation;GO:0008285//negative regulation of cell population proliferation;GO:0008285//negative regulation of cell population proliferation;GO:0008285//negative regulation of cell population proliferation;GO:0010468//regulation of gene expression;GO:0017148//negative regulation …	GO:0005634//nucleus;GO:0005634//nucleus;GO:0005737//cytoplasm;GO:0005737//cytoplasm;GO:0005737//cytoplasm;GO:0030014//CCR4-NOT complex;GO:0030014//CCR4-NOT complex;GO:0030014//CCR4-NOT complex;	GO:0003714//transcription corepressor activity;GO:0003714//transcription corepressor activity;GO:0005515//protein binding;GO:0005515//protein binding;GO:0030971//receptor tyrosine kinase binding;GO:0030971//receptor tyrosine kinase binding;GO:0030971//receptor tyrosine kinase binding;GO:0046332//SMAD binding;
ENSMUSG00000109702	13.7132	20.8456	6.58085	0.315694	-1.6634	0.0386097	1	7	45972412	45973990	+	450	Gm45674	-	-	-	-	-	predicted gene 45674 [Source:MGI Symbol;Acc:MGI:5791510]	-	-	-	-	-	-
ENSMUSG00000023033	22.7941	11.4159	34.1724	2.9934	1.58179	0.0386196	1	15	100869858	101045938	+	15766	Scn8a	GO:0001518;GO:0001518;GO:0005216;GO:0005216;GO:0005248;GO:0005248;GO:0005261;GO:0005261;GO:0005886;GO:0005886;GO:0006811;GO:0006811;GO:0006814;GO:0006814;GO:0016020;GO:0016020;GO:0016020;GO:0016021;GO:0034220;GO:0035725;GO:0055085;GO:0055085;GO:0098655;GO:0001518;GO:0001518;GO:0001518;GO:0005216;GO:0005216;GO:0005244;GO:0005248;GO:0005248;GO:0005248;GO:0005261;GO:0005261;GO:0005272;GO:0005515;GO:…	K04840	-	T;P;U	KOG2301;35I4W;38BYK;3B9I5;3CRAE;3J33W;4863B;48XU3;4Q4MJ	sodium channel, voltage-gated, type VIII, alpha [Source:MGI Symbol;Acc:MGI:103169]	20273	Q9WTU3;F6U329	-	GO:0006811//ion transport;GO:0006811//ion transport;GO:0006814//sodium ion transport;GO:0006814//sodium ion transport;GO:0034220//ion transmembrane transport;GO:0035725//sodium ion transmembrane transport;GO:0055085//transmembrane transport;GO:0055085//transmembrane transport;GO:0098655//cation transmembrane transport;GO:0006811//ion transport;GO:0006811//ion transport;GO:0006811//ion transport;G…	GO:0001518//voltage-gated sodium channel complex;GO:0001518//voltage-gated sodium channel complex;GO:0005886//plasma membrane;GO:0005886//plasma membrane;GO:0016020//membrane;GO:0016020//membrane;GO:0016020//membrane;GO:0016021//integral component of membrane;GO:0001518//voltage-gated sodium channel complex;GO:0001518//voltage-gated sodium channel complex;GO:0001518//voltage-gated sodium channel …	GO:0005216//ion channel activity;GO:0005216//ion channel activity;GO:0005248//voltage-gated sodium channel activity;GO:0005248//voltage-gated sodium channel activity;GO:0005261//cation channel activity;GO:0005261//cation channel activity;GO:0005216//ion channel activity;GO:0005216//ion channel activity;GO:0005244//voltage-gated ion channel activity;GO:0005248//voltage-gated sodium channel activit…
ENSMUSG00000090290	67.2311	46.0243	88.4379	1.92155	0.942269	0.0386515	1	8	126425329	126475065	-	6383	Tarbp1	GO:0003723;GO:0003723;GO:0006396;GO:0006396;GO:0008173;GO:0008173;GO:0016423;GO:0030488;	K15333	EC:2.1.1.34	A;J	KOG0839;35CNR;38BTF;3BAJP;3CT1I;3J5S3;48652;48Z95;4PYSI	TAR RNA binding protein 1 [Source:MGI Symbol;Acc:MGI:4936930]	212728	E9Q368	-	GO:0006396//RNA processing;GO:0006396//RNA processing;GO:0030488//tRNA methylation;	-	GO:0003723//RNA binding;GO:0003723//RNA binding;GO:0008173//RNA methyltransferase activity;GO:0008173//RNA methyltransferase activity;GO:0016423//tRNA (guanine) methyltransferase activity;
ENSMUSG00000040187	18.9889	11.1825	26.7953	2.39619	1.26074	0.0386819	1	6	146796055	146833529	+	5691	Arntl2	GO:0000978;GO:0000978;GO:0000981;GO:0000981;GO:0003677;GO:0003700;GO:0003700;GO:0003700;GO:0003700;GO:0005515;GO:0005515;GO:0005634;GO:0005634;GO:0005634;GO:0005634;GO:0005634;GO:0005654;GO:0005654;GO:0005667;GO:0005667;GO:0005730;GO:0005730;GO:0005737;GO:0005737;GO:0006355;GO:0006355;GO:0006357;GO:0006357;GO:0007623;GO:0007623;GO:0042753;GO:0045893;GO:0045893;GO:0045893;GO:0045944;GO:0045944;GO:…	K09099	-	K	KOG3561;35JKH;39S78;3BG49;3CVPZ;3JFX0;4886V;497WU	aryl hydrocarbon receptor nuclear translocator-like 2 [Source:MGI Symbol;Acc:MGI:2684845]	272322	Q2VPD4	-	GO:0006355//regulation of transcription, DNA-templated;GO:0006355//regulation of transcription, DNA-templated;GO:0006357//regulation of transcription by RNA polymerase II;GO:0006357//regulation of transcription by RNA polymerase II;GO:0007623//circadian rhythm;GO:0007623//circadian rhythm;GO:0042753//positive regulation of circadian rhythm;GO:0045893//positive regulation of transcription, DNA-tem…	GO:0005634//nucleus;GO:0005634//nucleus;GO:0005634//nucleus;GO:0005634//nucleus;GO:0005634//nucleus;GO:0005654//nucleoplasm;GO:0005654//nucleoplasm;GO:0005667//transcription regulator complex;GO:0005667//transcription regulator complex;GO:0005730//nucleolus;GO:0005730//nucleolus;GO:0005737//cytoplasm;GO:0005737//cytoplasm;GO:0005634//nucleus;GO:0005634//nucleus;GO:0005667//transcription regulator…	GO:0000978//RNA polymerase II cis-regulatory region sequence-specific DNA binding;GO:0000978//RNA polymerase II cis-regulatory region sequence-specific DNA binding;GO:0000981//DNA-binding transcription factor activity, RNA polymerase II-specific;GO:0000981//DNA-binding transcription factor activity, RNA polymerase II-specific;GO:0003677//DNA binding;GO:0003700//DNA-binding transcription factor ac…
ENSMUSG00000022364	40.5196	53.2876	27.7515	0.520788	-0.941232	0.0394096	1	15	57912199	57970067	+	6366	Tbc1d31	GO:0003674;GO:0005515;GO:0005813;GO:0005813;GO:0005813;GO:0008150;	-	-	S;E;D	KOG0295;KOG1093;35F2G;38BS7;3B9MW;3D004;3JCQD;4816G;493SC;4Q279	TBC1 domain family, member 31 [Source:MGI Symbol;Acc:MGI:2684931]	210544	Q6NXY1	-	GO:0008150//biological_process;	GO:0005813//centrosome;GO:0005813//centrosome;GO:0005813//centrosome;	GO:0003674//molecular_function;GO:0005515//protein binding;
ENSMUSG00000062542	3.93392	7.1412	0.726642	0.101753	-3.29685	0.0395338	1	7	107370728	107548656	+	3979	Syt9	GO:0016021;GO:0016021;GO:0017158;GO:0017158;GO:0050796;GO:0050796;GO:0016020;GO:0016021;GO:0016021;GO:0017158;GO:0050796;GO:0000149;GO:0000149;GO:0001786;GO:0001786;GO:0005509;GO:0005515;GO:0005515;GO:0005544;GO:0005546;GO:0005886;GO:0014059;GO:0016020;GO:0016020;GO:0016020;GO:0016021;GO:0016021;GO:0016021;GO:0016192;GO:0017156;GO:0017158;GO:0017158;GO:0017158;GO:0017158;GO:0017158;GO:0017158;GO:…	K19909	-	U;S;T	KOG1028;35EC3;38CK1;3BEZY;3CVED;3JBH2;482DP;48WYA;4PX0H	synaptotagmin IX [Source:MGI Symbol;Acc:MGI:1926373]	60510	Q9R0N9	-	GO:0017158//regulation of calcium ion-dependent exocytosis;GO:0017158//regulation of calcium ion-dependent exocytosis;GO:0050796//regulation of insulin secretion;GO:0050796//regulation of insulin secretion;GO:0017158//regulation of calcium ion-dependent exocytosis;GO:0050796//regulation of insulin secretion;GO:0014059//regulation of dopamine secretion;GO:0016192//vesicle-mediated transport;GO:001…	GO:0016021//integral component of membrane;GO:0016021//integral component of membrane;GO:0016020//membrane;GO:0016021//integral component of membrane;GO:0016021//integral component of membrane;GO:0005886//plasma membrane;GO:0016020//membrane;GO:0016020//membrane;GO:0016020//membrane;GO:0016021//integral component of membrane;GO:0016021//integral component of membrane;GO:0016021//integral componen…	GO:0000149//SNARE binding;GO:0000149//SNARE binding;GO:0001786//phosphatidylserine binding;GO:0001786//phosphatidylserine binding;GO:0005509//calcium ion binding;GO:0005515//protein binding;GO:0005515//protein binding;GO:0005544//calcium-dependent phospholipid binding;GO:0005546//phosphatidylinositol-4,5-bisphosphate binding;GO:0019905//syntaxin binding;GO:0030276//clathrin binding;GO:0042802//id…
ENSMUSG00000032014	1740.56	2395.07	1086.05	0.453452	-1.14098	0.0395638	1	9	43221235	43239911	-	2629	Oaf	GO:0003674;GO:0008150;	-	-	S	2QWDA;35DD4;39NUG;3BJQ5;3D04J;3JC5J;480BQ;48XI5;4PSIS	out at first homolog [Source:MGI Symbol;Acc:MGI:94852]	102644	Q8QZR4	-	GO:0008150//biological_process;	-	GO:0003674//molecular_function;
ENSMUSG00000026024	706.801	881.086	532.515	0.604384	-0.726462	0.0396481	1	1	59162926	59237231	-	9496	Als2	GO:0001662;GO:0001701;GO:0001726;GO:0001881;GO:0005085;GO:0005085;GO:0005085;GO:0005085;GO:0005085;GO:0005096;GO:0005096;GO:0005515;GO:0005634;GO:0005634;GO:0005737;GO:0005737;GO:0005769;GO:0005769;GO:0005769;GO:0005813;GO:0005813;GO:0005829;GO:0005829;GO:0005829;GO:0006979;GO:0007032;GO:0007032;GO:0007041;GO:0007041;GO:0007409;GO:0007409;GO:0007528;GO:0007626;GO:0008104;GO:0008219;GO:0008219;GO:…	K04575	-	D;Z;T	KOG0231;KOG1426;35IHK;38G25;3BBF7;3CZP7;3JDBX;486FM;494TM;4PSC6	alsin Rho guanine nucleotide exchange factor [Source:MGI Symbol;Acc:MGI:1921268]	74018	Q920R0	ko05022(Pathways of neurodegeneration - multiple diseases);ko05014(Amyotrophic lateral sclerosis)	GO:0001662//behavioral fear response;GO:0001701//in utero embryonic development;GO:0001881//receptor recycling;GO:0006979//response to oxidative stress;GO:0007032//endosome organization;GO:0007032//endosome organization;GO:0007041//lysosomal transport;GO:0007041//lysosomal transport;GO:0007409//axonogenesis;GO:0007409//axonogenesis;GO:0007528//neuromuscular junction development;GO:0007626//locomo…	GO:0001726//ruffle;GO:0005634//nucleus;GO:0005634//nucleus;GO:0005737//cytoplasm;GO:0005737//cytoplasm;GO:0005769//early endosome;GO:0005769//early endosome;GO:0005769//early endosome;GO:0005813//centrosome;GO:0005813//centrosome;GO:0005829//cytosol;GO:0005829//cytosol;GO:0005829//cytosol;GO:0014069//postsynaptic density;GO:0016020//membrane;GO:0016020//membrane;GO:0030027//lamellipodium;GO:00304…	GO:0005085//guanyl-nucleotide exchange factor activity;GO:0005085//guanyl-nucleotide exchange factor activity;GO:0005085//guanyl-nucleotide exchange factor activity;GO:0005085//guanyl-nucleotide exchange factor activity;GO:0005085//guanyl-nucleotide exchange factor activity;GO:0005096//GTPase activator activity;GO:0005096//GTPase activator activity;GO:0005515//protein binding;GO:0017112//guanyl-n…
ENSMUSG00000066170	5.62971	2.06682	9.1926	4.44771	2.15306	0.0396982	1	17	28522720	28525398	+	2679	E230001N04Rik	-	-	-	-	-	RIKEN cDNA E230001N04 gene [Source:MGI Symbol;Acc:MGI:2443549]	-	-	-	-	-	-
ENSMUSG00000020547	374.346	274.961	473.731	1.7229	0.784838	0.0397566	1	12	36091835	36158080	-	5413	Bzw2	GO:0005515;GO:0005737;GO:0005737;GO:0005737;GO:0007275;GO:0007399;GO:0030154;	-	-	S;J	KOG2297;35GX0;38DZM;3BFWH;3CTTS;3J7VS;47YTE;48UV2;4PYT5	basic leucine zipper and W2 domains 2 [Source:MGI Symbol;Acc:MGI:1914162]	66912	Q91VK1	-	GO:0007275//multicellular organism development;GO:0007399//nervous system development;GO:0030154//cell differentiation;	GO:0005737//cytoplasm;GO:0005737//cytoplasm;GO:0005737//cytoplasm;	GO:0005515//protein binding;
ENSMUSG00000023913	86.9461	51.0466	122.845	2.40653	1.26696	0.040453	1	17	43568098	43612201	+	2905	Pla2g7	GO:0003847;GO:0003847;GO:0003847;GO:0016042;GO:0016042;GO:0016787;GO:0003847;GO:0003847;GO:0003847;GO:0003847;GO:0003847;GO:0003847;GO:0005543;GO:0005543;GO:0005576;GO:0005615;GO:0005615;GO:0005615;GO:0005737;GO:0005737;GO:0006629;GO:0006954;GO:0009395;GO:0016042;GO:0016042;GO:0016042;GO:0016787;GO:0034362;GO:0034362;GO:0034362;GO:0034364;GO:0034364;GO:0034364;GO:0034374;GO:0034374;GO:0034440;GO:…	K01062	EC:3.1.1.47	B;I	KOG3847;35GA2;38D7T;3BE36;3D3K0;3JEH0;487PE;490Y2;4PU0I	phospholipase A2, group VII (platelet-activating factor acetylhydrolase, plasma) [Source:MGI Symbol;Acc:MGI:1351327]	27226	Q60963	ko00565(Ether lipid metabolism)	GO:0016042//lipid catabolic process;GO:0016042//lipid catabolic process;GO:0006629//lipid metabolic process;GO:0006954//inflammatory response;GO:0009395//phospholipid catabolic process;GO:0016042//lipid catabolic process;GO:0016042//lipid catabolic process;GO:0016042//lipid catabolic process;GO:0034374//low-density lipoprotein particle remodeling;GO:0034374//low-density lipoprotein particle remod…	GO:0005576//extracellular region;GO:0005615//extracellular space;GO:0005615//extracellular space;GO:0005615//extracellular space;GO:0005737//cytoplasm;GO:0005737//cytoplasm;GO:0034362//low-density lipoprotein particle;GO:0034362//low-density lipoprotein particle;GO:0034362//low-density lipoprotein particle;GO:0034364//high-density lipoprotein particle;GO:0034364//high-density lipoprotein particle…	GO:0003847//1-alkyl-2-acetylglycerophosphocholine esterase activity;GO:0003847//1-alkyl-2-acetylglycerophosphocholine esterase activity;GO:0003847//1-alkyl-2-acetylglycerophosphocholine esterase activity;GO:0016787//hydrolase activity;GO:0003847//1-alkyl-2-acetylglycerophosphocholine esterase activity;GO:0003847//1-alkyl-2-acetylglycerophosphocholine esterase activity;GO:0003847//1-alkyl-2-acetyl…
ENSMUSG00000047793	65.3156	85.0738	45.5574	0.535504	-0.901029	0.040613	1	1	93235841	93301065	+	9491	Sned1	GO:0005509;GO:0005509;GO:0005515;GO:0007160;GO:0007160;GO:0005509;GO:0005509;GO:0005515;	K24470	-	T;K;L;O	KOG1217;KOG4291;35A95;38HMU;3BEFN;3D26A;3JDVB;48146;49557;4Q3VF	sushi, nidogen and EGF-like domains 1 [Source:MGI Symbol;Acc:MGI:3045960]	208777	Q70E20;A0A0R4J0N0	-	GO:0007160//cell-matrix adhesion;GO:0007160//cell-matrix adhesion;	-	GO:0005509//calcium ion binding;GO:0005509//calcium ion binding;GO:0005515//protein binding;GO:0005509//calcium ion binding;GO:0005509//calcium ion binding;GO:0005515//protein binding;
ENSMUSG00000003585	3558.25	4584.74	2531.75	0.552212	-0.856705	0.0407999	1	11	4097039	4123415	-	3505	Sec14l2	GO:0005634;GO:0005654;GO:0005654;GO:0005737;GO:0005829;GO:0005829;GO:0008047;GO:0008289;GO:0016765;GO:0043085;GO:0045542;	-	-	S;I;K	KOG1471;35EPM;38H26;3BB1Q;3CUPE;3JCSG;480KB;495UQ;4Q37I	SEC14-like lipid binding 2 [Source:MGI Symbol;Acc:MGI:1915065]	67815	Q99J08	-	GO:0043085//positive regulation of catalytic activity;GO:0045542//positive regulation of cholesterol biosynthetic process;	GO:0005634//nucleus;GO:0005654//nucleoplasm;GO:0005654//nucleoplasm;GO:0005737//cytoplasm;GO:0005829//cytosol;GO:0005829//cytosol;	GO:0008047//enzyme activator activity;GO:0008289//lipid binding;GO:0016765//transferase activity, transferring alkyl or aryl (other than methyl) groups;
ENSMUSG00000028037	60.9584	31.8983	90.0185	2.82204	1.49674	0.0408611	1	3	151730922	151749960	-	6129	Ifi44	GO:0003674;GO:0005737;GO:0006955;GO:0009617;	-	-	S	2QQ57;35VS3;39SKQ;3BC7T;3CYD0;3JQ16;48AS9;496DZ;4Q6EF	interferon-induced protein 44 [Source:MGI Symbol;Acc:MGI:2443016]	99899	Q8BV66	-	GO:0006955//immune response;GO:0009617//response to bacterium;	GO:0005737//cytoplasm;	GO:0003674//molecular_function;
ENSMUSG00000035208	111.652	62.8325	160.472	2.55396	1.35273	0.0412677	1	11	83002158	83020810	-	4091	Slfn8	GO:0000049;GO:0000166;GO:0002376;GO:0004518;GO:0004519;GO:0004521;GO:0004521;GO:0005524;GO:0005737;GO:0005737;GO:0008270;GO:0008270;GO:0016075;GO:0016078;GO:0016787;GO:0046872;GO:0051607;GO:0090305;GO:0090502;GO:0000049;GO:0000166;GO:0002376;GO:0004518;GO:0004519;GO:0004521;GO:0004521;GO:0005524;GO:0005737;GO:0005737;GO:0008270;GO:0008270;GO:0016075;GO:0016078;GO:0016787;GO:0046872;GO:0051607;GO:…	K24459	EC:3.1.-.-	S;L	2QWKG;35HAH;38H5R;3BJM0;3CY63;3J3HB;486I7;48VQ5;4Q9MX	schlafen 8 [Source:MGI Symbol;Acc:MGI:2672859]	276950	B1ARD8	-	GO:0002376//immune system process;GO:0016075//rRNA catabolic process;GO:0016078//tRNA catabolic process;GO:0051607//defense response to virus;GO:0090305//nucleic acid phosphodiester bond hydrolysis;GO:0090502//RNA phosphodiester bond hydrolysis, endonucleolytic;GO:0002376//immune system process;GO:0016075//rRNA catabolic process;GO:0016078//tRNA catabolic process;GO:0051607//defense response to v…	GO:0005737//cytoplasm;GO:0005737//cytoplasm;GO:0005737//cytoplasm;GO:0005737//cytoplasm;	GO:0000049//tRNA binding;GO:0000166//nucleotide binding;GO:0004518//nuclease activity;GO:0004519//endonuclease activity;GO:0004521//endoribonuclease activity;GO:0004521//endoribonuclease activity;GO:0005524//ATP binding;GO:0008270//zinc ion binding;GO:0008270//zinc ion binding;GO:0016787//hydrolase activity;GO:0046872//metal ion binding;GO:0000049//tRNA binding;GO:0000166//nucleotide binding;GO:0…
ENSMUSG00000090272	121.779	87.9515	155.607	1.76924	0.82313	0.0412684	1	1	173849126	173880881	-	3591	Mndal	GO:0002218;GO:0002218;GO:0005634;GO:0035458;GO:0035458;GO:0000122;GO:0000978;GO:0001227;GO:0002218;GO:0002218;GO:0002218;GO:0003674;GO:0003690;GO:0003690;GO:0005634;GO:0005634;GO:0005654;GO:0005730;GO:0005730;GO:0005829;GO:0008134;GO:0009617;GO:0030308;GO:0032731;GO:0035458;GO:0035458;GO:0035458;GO:0040008;GO:0042802;GO:0002218;GO:0035458;GO:0002218;GO:0002218;GO:0035458;GO:0035458;	-	-	K;S	2QTQS;35HRG;39WE0;3BNVR;3D1Y6;3JCE2;489CA;48ZP7	myeloid nuclear differentiation antigen like [Source:MGI Symbol;Acc:MGI:3780953]	100040462	D0QMC3	-	GO:0002218//activation of innate immune response;GO:0002218//activation of innate immune response;GO:0035458//cellular response to interferon-beta;GO:0035458//cellular response to interferon-beta;GO:0000122//negative regulation of transcription by RNA polymerase II;GO:0002218//activation of innate immune response;GO:0002218//activation of innate immune response;GO:0002218//activation of innate im…	GO:0005634//nucleus;GO:0005634//nucleus;GO:0005634//nucleus;GO:0005654//nucleoplasm;GO:0005730//nucleolus;GO:0005730//nucleolus;GO:0005829//cytosol;	GO:0000978//RNA polymerase II cis-regulatory region sequence-specific DNA binding;GO:0001227//DNA-binding transcription repressor activity, RNA polymerase II-specific;GO:0003674//molecular_function;GO:0003690//double-stranded DNA binding;GO:0003690//double-stranded DNA binding;GO:0008134//transcription factor binding;GO:0042802//identical protein binding;
ENSMUSG00000091575	3.53184	1.08363	5.98004	5.51853	2.46428	0.0415805	1	3	106481982	106485913	-	3697	2010016I18Rik	-	-	-	-	-	RIKEN cDNA 2010016I18 gene [Source:MGI Symbol;Acc:MGI:1916456]	-	-	-	-	-	-
ENSMUSG00000051344	40.4802	27.5663	53.394	1.93693	0.953771	0.0415864	1	1	64785983	64956824	-	10921	Plekhm3	GO:0005515;GO:0005737;GO:0005794;GO:0005886;GO:0016020;GO:0045445;GO:0046872;GO:0005515;GO:0005737;GO:0005794;GO:0005886;GO:0016020;GO:0045445;GO:0046872;	-	-	S;T	KOG1829;358WI;38DQN;3BJJ4;3CXB1;3J93Z;47ZHG;4914R;4Q27A	pleckstrin homology domain containing, family M, member 3 [Source:MGI Symbol;Acc:MGI:2443627]	241075	Q8BM47	-	GO:0045445//myoblast differentiation;GO:0045445//myoblast differentiation;	GO:0005737//cytoplasm;GO:0005794//Golgi apparatus;GO:0005886//plasma membrane;GO:0016020//membrane;GO:0005737//cytoplasm;GO:0005794//Golgi apparatus;GO:0005886//plasma membrane;GO:0016020//membrane;	GO:0005515//protein binding;GO:0046872//metal ion binding;GO:0005515//protein binding;GO:0046872//metal ion binding;
ENSMUSG00000029428	82.736	106.163	59.309	0.55866	-0.839958	0.0416679	1	5	128984557	129008574	-	4586	Stx2	GO:0005198;GO:0005484;GO:0005484;GO:0005615;GO:0005886;GO:0006886;GO:0006886;GO:0007340;GO:0007340;GO:0016020;GO:0016020;GO:0016020;GO:0016021;GO:0016021;GO:0016021;GO:0016192;GO:0016192;GO:0016323;GO:0030027;GO:0030154;GO:0030154;GO:0032991;GO:0034599;GO:0061025;GO:1903575;GO:0005484;GO:0005484;GO:0006886;GO:0006886;GO:0007340;GO:0007340;GO:0016020;GO:0016020;GO:0016020;GO:0016021;GO:0016021;GO:…	K08486	-	U	KOG0810;35ACH;397YE;3BFJX;3CT7B;3J426;489ZN;491MM;4Q3R4	syntaxin 2 [Source:MGI Symbol;Acc:MGI:108059]	13852	Q80W45;Q3TJ55	ko04721(Synaptic vesicle cycle);ko04130(SNARE interactions in vesicular transport)	GO:0006886//intracellular protein transport;GO:0006886//intracellular protein transport;GO:0007340//acrosome reaction;GO:0007340//acrosome reaction;GO:0016192//vesicle-mediated transport;GO:0016192//vesicle-mediated transport;GO:0030154//cell differentiation;GO:0030154//cell differentiation;GO:0034599//cellular response to oxidative stress;GO:0061025//membrane fusion;GO:1903575//cornified envelop…	GO:0005615//extracellular space;GO:0005886//plasma membrane;GO:0016020//membrane;GO:0016020//membrane;GO:0016020//membrane;GO:0016021//integral component of membrane;GO:0016021//integral component of membrane;GO:0016021//integral component of membrane;GO:0016323//basolateral plasma membrane;GO:0030027//lamellipodium;GO:0032991//protein-containing complex;GO:0016020//membrane;GO:0016020//membrane;…	GO:0005198//structural molecule activity;GO:0005484//SNAP receptor activity;GO:0005484//SNAP receptor activity;GO:0005484//SNAP receptor activity;GO:0005484//SNAP receptor activity;
ENSMUSG00000034785	1452.69	1808.87	1096.51	0.606185	-0.72217	0.0417119	1	4	107291465	107307169	-	1970	Dio1	GO:0004800;GO:0004800;GO:0006520;GO:0016020;GO:0016491;GO:0033798;GO:0042446;GO:0055114;GO:0055114;GO:0055114;GO:0004800;GO:0016491;GO:0042446;GO:0055114;GO:0055114;GO:0004800;GO:0016491;GO:0042446;GO:0055114;GO:0055114;GO:0004800;GO:0004800;GO:0016491;GO:0042446;GO:0055114;GO:0055114;GO:0055114;GO:0004800;GO:0004800;GO:0016491;GO:0042446;GO:0055114;GO:0055114;GO:0055114;GO:0004800;GO:0016491;GO:…	K01562	EC:1.21.99.4	C;Q	2QUGZ;35KAM;39UAM;3BJ8Z;3CVP5;3J8YZ;485A0;4933K;4Q7EM	deiodinase, iodothyronine, type I [Source:MGI Symbol;Acc:MGI:94896]	13370	Q61153	ko04919(Thyroid hormone signaling pathway)	GO:0006520//cellular amino acid metabolic process;GO:0042446//hormone biosynthetic process;GO:0055114//obsolete oxidation-reduction process;GO:0055114//obsolete oxidation-reduction process;GO:0055114//obsolete oxidation-reduction process;GO:0042446//hormone biosynthetic process;GO:0055114//obsolete oxidation-reduction process;GO:0055114//obsolete oxidation-reduction process;GO:0042446//hormone bi…	GO:0016020//membrane;	GO:0004800//thyroxine 5'-deiodinase activity;GO:0004800//thyroxine 5'-deiodinase activity;GO:0016491//oxidoreductase activity;GO:0033798//thyroxine 5-deiodinase activity;GO:0004800//thyroxine 5'-deiodinase activity;GO:0016491//oxidoreductase activity;GO:0004800//thyroxine 5'-deiodinase activity;GO:0016491//oxidoreductase activity;GO:0004800//thyroxine 5'-deiodinase activity;GO:0004800//thyroxine …
ENSMUSG00000075420	4.15372	6.86247	1.44498	0.210563	-2.24768	0.0417479	1	11	115912017	115913920	+	978	Smim6	GO:0016020;GO:0016021;	-	-	S	2RWMW;35RAG;3ARW3;3C3VF;3DCFC;3JIDK;48H03;49DW1;4Q6ER	small integral membrane protein 6 [Source:MGI Symbol;Acc:MGI:1915778]	68528	Q3U0I6	-	-	GO:0016020//membrane;GO:0016021//integral component of membrane;	-
ENSMUSG00000026979	99.2118	70.4846	127.939	1.81513	0.860075	0.0417596	1	2	24367580	24414954	+	11786	Psd4	GO:0005085;GO:0005086;GO:0005086;GO:0005886;GO:0008289;GO:0016020;GO:0032012;GO:0032012;GO:0032587;GO:0032587;GO:0032587;GO:0032587;GO:0042995;GO:0005085;GO:0005086;GO:0005086;GO:0005886;GO:0008289;GO:0016020;GO:0032012;GO:0032012;GO:0032587;GO:0032587;GO:0032587;GO:0042995;GO:0005085;GO:0005086;GO:0005086;GO:0005886;GO:0008289;GO:0016020;GO:0032012;GO:0032012;GO:0032587;GO:0032587;GO:0032587;GO:…	K12494	-	L;T;U	KOG0932;35VSI;38HIY;3BDCP;3E4QX;3JQ1S;48RBC;49MX3;4Q1SS	pleckstrin and Sec7 domain containing 4 [Source:MGI Symbol;Acc:MGI:2674093]	215632	Q8BLR5	ko04361(Axon regeneration);ko04144(Endocytosis)	GO:0032012//regulation of ARF protein signal transduction;GO:0032012//regulation of ARF protein signal transduction;GO:0032012//regulation of ARF protein signal transduction;GO:0032012//regulation of ARF protein signal transduction;GO:0032012//regulation of ARF protein signal transduction;GO:0032012//regulation of ARF protein signal transduction;	GO:0005886//plasma membrane;GO:0016020//membrane;GO:0032587//ruffle membrane;GO:0032587//ruffle membrane;GO:0032587//ruffle membrane;GO:0032587//ruffle membrane;GO:0042995//cell projection;GO:0005886//plasma membrane;GO:0016020//membrane;GO:0032587//ruffle membrane;GO:0032587//ruffle membrane;GO:0032587//ruffle membrane;GO:0042995//cell projection;GO:0005886//plasma membrane;GO:0016020//membrane;…	GO:0005085//guanyl-nucleotide exchange factor activity;GO:0005086//guanyl-nucleotide exchange factor activity;GO:0005086//guanyl-nucleotide exchange factor activity;GO:0008289//lipid binding;GO:0005085//guanyl-nucleotide exchange factor activity;GO:0005086//guanyl-nucleotide exchange factor activity;GO:0005086//guanyl-nucleotide exchange factor activity;GO:0008289//lipid binding;GO:0005085//guany…
ENSMUSG00000044583	40.1455	24.0185	56.2725	2.34288	1.22828	0.0418623	1	X	167304929	167330558	-	4082	Tlr7	GO:0001774;GO:0001774;GO:0001932;GO:0002224;GO:0002224;GO:0002224;GO:0002376;GO:0002755;GO:0002755;GO:0003725;GO:0003725;GO:0003725;GO:0003727;GO:0003727;GO:0003727;GO:0004888;GO:0004888;GO:0005515;GO:0005515;GO:0005737;GO:0005737;GO:0005764;GO:0005768;GO:0005783;GO:0005789;GO:0005886;GO:0005886;GO:0005886;GO:0006954;GO:0006955;GO:0006955;GO:0006955;GO:0007165;GO:0007165;GO:0007249;GO:0007252;GO:…	K05404	-	L;T;K	KOG4641;35ENU;38CVU;3B9XR;3D07I;3JFS0;487KK;4910F;4PWKT	toll-like receptor 7 [Source:MGI Symbol;Acc:MGI:2176882]	170743	P58681	ko05171(Coronavirus disease - COVID-19);ko05164(Influenza A);ko05162(Measles);ko04620(Toll-like receptor signaling pathway);ko04613(Neutrophil extracellular trap formation)	GO:0001774//microglial cell activation;GO:0001774//microglial cell activation;GO:0001932//regulation of protein phosphorylation;GO:0002224//toll-like receptor signaling pathway;GO:0002224//toll-like receptor signaling pathway;GO:0002224//toll-like receptor signaling pathway;GO:0002376//immune system process;GO:0002755//MyD88-dependent toll-like receptor signaling pathway;GO:0002755//MyD88-depende…	GO:0005737//cytoplasm;GO:0005737//cytoplasm;GO:0005764//lysosome;GO:0005768//endosome;GO:0005783//endoplasmic reticulum;GO:0005789//endoplasmic reticulum membrane;GO:0005886//plasma membrane;GO:0005886//plasma membrane;GO:0005886//plasma membrane;GO:0010008//endosome membrane;GO:0016020//membrane;GO:0016021//integral component of membrane;GO:0016021//integral component of membrane;GO:0016021//int…	GO:0003725//double-stranded RNA binding;GO:0003725//double-stranded RNA binding;GO:0003725//double-stranded RNA binding;GO:0003727//single-stranded RNA binding;GO:0003727//single-stranded RNA binding;GO:0003727//single-stranded RNA binding;GO:0004888//transmembrane signaling receptor activity;GO:0004888//transmembrane signaling receptor activity;GO:0005515//protein binding;GO:0005515//protein bin…
ENSMUSG00000051452	10.0155	16.2616	3.76941	0.231799	-2.10906	0.0420156	1	11	84148351	84167476	-	1239	Gm11437	GO:0003674;GO:0005575;GO:0008150;GO:0016020;GO:0016021;	-	-	S	2SUFK;35ICJ;39WWD;3BGET;3D4QG;3JF68;48AVP;48UXP;4PYUF	predicted gene 11437 [Source:MGI Symbol;Acc:MGI:3650287]	628813	Q5QR91	-	GO:0008150//biological_process;	GO:0005575//cellular_component;GO:0016020//membrane;GO:0016021//integral component of membrane;	GO:0003674//molecular_function;
ENSMUSG00000021483	116.438	149.286	83.5912	0.559941	-0.836653	0.042193	1	13	64432314	64441773	+	6775	Cdk20	GO:0000166;GO:0001843;GO:0004672;GO:0004672;GO:0004674;GO:0004693;GO:0004693;GO:0005515;GO:0005524;GO:0005524;GO:0005524;GO:0005634;GO:0005634;GO:0005654;GO:0005654;GO:0005737;GO:0005929;GO:0006468;GO:0006468;GO:0006468;GO:0007049;GO:0007275;GO:0016301;GO:0016310;GO:0016740;GO:0021508;GO:0031076;GO:0042995;GO:0048706;GO:0051301;GO:0051726;GO:0060021;GO:0061512;GO:1901620;GO:1901621;GO:1903317;GO:…	K08817	EC:2.7.11.22	K;T;D;L;H	KOG0659;35K5R;38BVE;3BE0Q;3CZZT;3J1P7;48135;493W8;4PT4F	cyclin-dependent kinase 20 [Source:MGI Symbol;Acc:MGI:2145349]	105278	Q9JHU3	-	GO:0001843//neural tube closure;GO:0006468//protein phosphorylation;GO:0006468//protein phosphorylation;GO:0006468//protein phosphorylation;GO:0007049//cell cycle;GO:0007275//multicellular organism development;GO:0016310//phosphorylation;GO:0021508//floor plate formation;GO:0031076//embryonic camera-type eye development;GO:0048706//embryonic skeletal system development;GO:0051301//cell division;G…	GO:0005634//nucleus;GO:0005634//nucleus;GO:0005654//nucleoplasm;GO:0005654//nucleoplasm;GO:0005737//cytoplasm;GO:0005929//cilium;GO:0042995//cell projection;	GO:0000166//nucleotide binding;GO:0004672//protein kinase activity;GO:0004672//protein kinase activity;GO:0004674//protein serine/threonine kinase activity;GO:0004693//cyclin-dependent protein serine/threonine kinase activity;GO:0004693//cyclin-dependent protein serine/threonine kinase activity;GO:0005515//protein binding;GO:0005524//ATP binding;GO:0005524//ATP binding;GO:0005524//ATP binding;GO:…
ENSMUSG00000062609	3.02301	5.81545	0.23056	0.0396461	-4.65668	0.0422657	1	16	95257558	95300260	+	6313	Kcnj15	GO:0005242;GO:0005242;GO:0005244;GO:0006811;GO:0006813;GO:0006813;GO:0006813;GO:0016020;GO:0016020;GO:0016020;GO:0016021;GO:0016021;GO:0016021;GO:0034220;GO:0034765;GO:0071805;GO:0005242;GO:0005242;GO:0005242;GO:0005242;GO:0005244;GO:0005267;GO:0005515;GO:0005886;GO:0005886;GO:0006811;GO:0006813;GO:0006813;GO:0006813;GO:0006813;GO:0016020;GO:0016020;GO:0016020;GO:0016021;GO:0016021;GO:0016021;GO:…	K05008	-	P	KOG3827;35N6F;38H9A;3B9H2;3CWQ9;3J771;4820Q;4906A;4PSEA	potassium inwardly-rectifying channel, subfamily J, member 15 [Source:MGI Symbol;Acc:MGI:1310000]	16516	O88932	ko04971(Gastric acid secretion)	GO:0006811//ion transport;GO:0006813//potassium ion transport;GO:0006813//potassium ion transport;GO:0006813//potassium ion transport;GO:0034220//ion transmembrane transport;GO:0034765//regulation of ion transmembrane transport;GO:0071805//potassium ion transmembrane transport;GO:0006811//ion transport;GO:0006813//potassium ion transport;GO:0006813//potassium ion transport;GO:0006813//potassium i…	GO:0016020//membrane;GO:0016020//membrane;GO:0016020//membrane;GO:0016021//integral component of membrane;GO:0016021//integral component of membrane;GO:0016021//integral component of membrane;GO:0005886//plasma membrane;GO:0005886//plasma membrane;GO:0016020//membrane;GO:0016020//membrane;GO:0016020//membrane;GO:0016021//integral component of membrane;GO:0016021//integral component of membrane;GO…	GO:0005242//inward rectifier potassium channel activity;GO:0005242//inward rectifier potassium channel activity;GO:0005244//voltage-gated ion channel activity;GO:0005242//inward rectifier potassium channel activity;GO:0005242//inward rectifier potassium channel activity;GO:0005242//inward rectifier potassium channel activity;GO:0005242//inward rectifier potassium channel activity;GO:0005244//volt…
ENSMUSG00000024818	183.663	246.081	121.246	0.49271	-1.02119	0.042321	1	19	5877808	5885878	+	2762	Slc25a45	GO:0016020;GO:0016021;GO:0005347;GO:0005347;GO:0005739;GO:0005739;GO:0005743;GO:0006844;GO:0006865;GO:0015227;GO:0015867;GO:0016020;GO:0016021;GO:0055085;GO:0055085;GO:1902616;GO:0005347;GO:0005739;GO:0005739;GO:0005743;GO:0006844;GO:0006865;GO:0015227;GO:0015867;GO:0016020;GO:0016021;GO:0055085;GO:1902616;GO:0005347;GO:0005347;GO:0005739;GO:0005739;GO:0005743;GO:0006844;GO:0006865;GO:0015227;GO:…	K15123	-	U;C	KOG0758;35MSC;38EJJ;3BGQF;3D2A1;3JBFI;489BJ;493S1;4Q483	solute carrier family 25, member 45 [Source:MGI Symbol;Acc:MGI:2147731]	107375	Q8CFJ7	-	GO:0006844//acyl carnitine transport;GO:0006865//amino acid transport;GO:0015867//ATP transport;GO:0055085//transmembrane transport;GO:0055085//transmembrane transport;GO:1902616//acyl carnitine transmembrane transport;GO:0006844//acyl carnitine transport;GO:0006865//amino acid transport;GO:0015867//ATP transport;GO:0055085//transmembrane transport;GO:1902616//acyl carnitine transmembrane transpo…	GO:0016020//membrane;GO:0016021//integral component of membrane;GO:0005739//mitochondrion;GO:0005739//mitochondrion;GO:0005743//mitochondrial inner membrane;GO:0016020//membrane;GO:0016021//integral component of membrane;GO:0005739//mitochondrion;GO:0005739//mitochondrion;GO:0005743//mitochondrial inner membrane;GO:0016020//membrane;GO:0016021//integral component of membrane;GO:0005739//mitochond…	GO:0005347//ATP transmembrane transporter activity;GO:0005347//ATP transmembrane transporter activity;GO:0015227//acyl carnitine transmembrane transporter activity;GO:0005347//ATP transmembrane transporter activity;GO:0015227//acyl carnitine transmembrane transporter activity;GO:0005347//ATP transmembrane transporter activity;GO:0005347//ATP transmembrane transporter activity;GO:0015227//acyl car…
ENSMUSG00000028214	65.7108	93.0681	38.3536	0.412102	-1.27893	0.0423624	1	4	11704457	11714752	+	2104	Gem	GO:0000166;GO:0000278;GO:0000278;GO:0000287;GO:0000287;GO:0003924;GO:0003924;GO:0003924;GO:0003924;GO:0003924;GO:0005246;GO:0005515;GO:0005525;GO:0005525;GO:0005525;GO:0005525;GO:0005525;GO:0005525;GO:0005634;GO:0005886;GO:0005886;GO:0007165;GO:0007165;GO:0009898;GO:0009898;GO:0016020;GO:0016020;GO:0016020;GO:0019003;GO:0019003;GO:0030496;GO:0030496;GO:0051233;GO:0051233;GO:0051276;GO:0051276;GO:…	K07846	-	G;S	KOG0395;35AQP;38GGT;3BBG6;3D0MT;3J5B1;48AAQ;48XR9;4Q41H	GTP binding protein (gene overexpressed in skeletal muscle) [Source:MGI Symbol;Acc:MGI:99844]	14579	P55041	-	GO:0000278//mitotic cell cycle;GO:0000278//mitotic cell cycle;GO:0007165//signal transduction;GO:0007165//signal transduction;GO:0051276//chromosome organization;GO:0051276//chromosome organization;GO:0051310//metaphase plate congression;GO:0051310//metaphase plate congression;GO:1901842//negative regulation of high voltage-gated calcium channel activity;GO:1901842//negative regulation of high vo…	GO:0005634//nucleus;GO:0005886//plasma membrane;GO:0005886//plasma membrane;GO:0009898//cytoplasmic side of plasma membrane;GO:0009898//cytoplasmic side of plasma membrane;GO:0016020//membrane;GO:0016020//membrane;GO:0016020//membrane;GO:0030496//midbody;GO:0030496//midbody;GO:0051233//spindle midzone;GO:0051233//spindle midzone;GO:0072686//mitotic spindle;GO:0072686//mitotic spindle;GO:0005634//…	GO:0000166//nucleotide binding;GO:0000287//magnesium ion binding;GO:0000287//magnesium ion binding;GO:0003924//GTPase activity;GO:0003924//GTPase activity;GO:0003924//GTPase activity;GO:0003924//GTPase activity;GO:0003924//GTPase activity;GO:0005246//calcium channel regulator activity;GO:0005515//protein binding;GO:0005525//GTP binding;GO:0005525//GTP binding;GO:0005525//GTP binding;GO:0005525//G…
ENSMUSG00000058715	212.638	156.692	268.584	1.71409	0.777444	0.0425193	1	1	171229572	171234365	-	874	Fcer1g	GO:0001798;GO:0001805;GO:0001812;GO:0002283;GO:0002283;GO:0002292;GO:0002292;GO:0002376;GO:0002431;GO:0002431;GO:0002554;GO:0004888;GO:0004888;GO:0005515;GO:0005515;GO:0005515;GO:0005886;GO:0005886;GO:0005886;GO:0005887;GO:0005887;GO:0006911;GO:0007165;GO:0007166;GO:0007166;GO:0007166;GO:0007229;GO:0009897;GO:0009897;GO:0009986;GO:0009986;GO:0010543;GO:0010543;GO:0016020;GO:0016020;GO:0016020;GO:…	K07983	-	T;S	2S7XC;35R44;3A6DD;3BT79;3D9X8;3JHHV;48FZE;49CX5;4Q9QK	Fc receptor, IgE, high affinity I, gamma polypeptide [Source:MGI Symbol;Acc:MGI:95496]	14127	P20491	ko05310(Asthma);ko05152(Tuberculosis);ko04664(Fc epsilon RI signaling pathway);ko04650(Natural killer cell mediated cytotoxicity);ko04625(C-type lectin receptor signaling pathway);ko04611(Platelet activation);ko04072(Phospholipase D signaling pathway);ko04071(Sphingolipid signaling pathway)	GO:0001798//positive regulation of type IIa hypersensitivity;GO:0001805//positive regulation of type III hypersensitivity;GO:0001812//positive regulation of type I hypersensitivity;GO:0002283//neutrophil activation involved in immune response;GO:0002283//neutrophil activation involved in immune response;GO:0002292//T cell differentiation involved in immune response;GO:0002292//T cell differentiat…	GO:0005886//plasma membrane;GO:0005886//plasma membrane;GO:0005886//plasma membrane;GO:0005887//integral component of plasma membrane;GO:0005887//integral component of plasma membrane;GO:0009897//external side of plasma membrane;GO:0009897//external side of plasma membrane;GO:0009986//cell surface;GO:0009986//cell surface;GO:0016020//membrane;GO:0016020//membrane;GO:0016020//membrane;GO:0016021//…	GO:0004888//transmembrane signaling receptor activity;GO:0004888//transmembrane signaling receptor activity;GO:0005515//protein binding;GO:0005515//protein binding;GO:0005515//protein binding;GO:0019767//IgE receptor activity;GO:0019767//IgE receptor activity;GO:0019767//IgE receptor activity;GO:0019767//IgE receptor activity;GO:0019863//IgE binding;GO:0019863//IgE binding;GO:0019864//IgG binding…
ENSMUSG00000071649	516.342	644.309	388.376	0.602779	-0.730298	0.0428055	1	19	8920374	8927236	+	2588	B3gat3	GO:0000139;GO:0000139;GO:0005794;GO:0005794;GO:0005794;GO:0005801;GO:0005801;GO:0005801;GO:0005975;GO:0006024;GO:0006024;GO:0006024;GO:0006486;GO:0015012;GO:0015012;GO:0015012;GO:0015018;GO:0015018;GO:0015018;GO:0015018;GO:0015020;GO:0015020;GO:0015020;GO:0016020;GO:0016020;GO:0016020;GO:0016021;GO:0016740;GO:0043085;GO:0043085;GO:0043085;GO:0043666;GO:0046872;GO:0050650;GO:0050650;GO:0050650;GO:…	K10158	EC:2.4.1.135	O;M	KOG1476;35EXM;38EWD;3BCSU;3CSH4;3JB1Y;47Z1F;492Z3;4Q1K7	beta-1,3-glucuronyltransferase 3 (glucuronosyltransferase I) [Source:MGI Symbol;Acc:MGI:1919977]	72727	P58158	ko00534(Glycosaminoglycan biosynthesis - heparan sulfate / heparin);ko00532(Glycosaminoglycan biosynthesis - chondroitin sulfate / dermatan sulfate)	GO:0005975//carbohydrate metabolic process;GO:0006024//glycosaminoglycan biosynthetic process;GO:0006024//glycosaminoglycan biosynthetic process;GO:0006024//glycosaminoglycan biosynthetic process;GO:0006486//protein glycosylation;GO:0015012//heparan sulfate proteoglycan biosynthetic process;GO:0015012//heparan sulfate proteoglycan biosynthetic process;GO:0015012//heparan sulfate proteoglycan bios…	GO:0000139//Golgi membrane;GO:0000139//Golgi membrane;GO:0005794//Golgi apparatus;GO:0005794//Golgi apparatus;GO:0005794//Golgi apparatus;GO:0005801//cis-Golgi network;GO:0005801//cis-Golgi network;GO:0005801//cis-Golgi network;GO:0016020//membrane;GO:0016020//membrane;GO:0016020//membrane;GO:0016021//integral component of membrane;GO:0016020//membrane;	GO:0015018//galactosylgalactosylxylosylprotein 3-beta-glucuronosyltransferase activity;GO:0015018//galactosylgalactosylxylosylprotein 3-beta-glucuronosyltransferase activity;GO:0015018//galactosylgalactosylxylosylprotein 3-beta-glucuronosyltransferase activity;GO:0015018//galactosylgalactosylxylosylprotein 3-beta-glucuronosyltransferase activity;GO:0015020//glucuronosyltransferase activity;GO:001…
ENSMUSG00000031962	6.39951	2.81788	9.98115	3.54208	1.8246	0.0430309	1	8	122847966	122867397	+	3251	Cdh15	GO:0005509;GO:0005509;GO:0005509;GO:0005515;GO:0005794;GO:0005794;GO:0005886;GO:0005886;GO:0005886;GO:0005886;GO:0005886;GO:0005901;GO:0007155;GO:0007155;GO:0007155;GO:0007156;GO:0007156;GO:0016020;GO:0016020;GO:0016020;GO:0016021;GO:0016342;GO:0031594;GO:0045296;GO:0046872;GO:0098609;GO:0098609;GO:0098742;	K06809	-	S	KOG3594;35CMI;38I1U;3BEJ8;3CWD2;3J8DY;48AQA;497K9;4Q1T2	cadherin 15 [Source:MGI Symbol;Acc:MGI:106672]	12555	P33146	ko04514(Cell adhesion molecules)	GO:0007155//cell adhesion;GO:0007155//cell adhesion;GO:0007155//cell adhesion;GO:0007156//homophilic cell adhesion via plasma membrane adhesion molecules;GO:0007156//homophilic cell adhesion via plasma membrane adhesion molecules;GO:0098609//cell-cell adhesion;GO:0098609//cell-cell adhesion;GO:0098742//cell-cell adhesion via plasma-membrane adhesion molecules;	GO:0005794//Golgi apparatus;GO:0005794//Golgi apparatus;GO:0005886//plasma membrane;GO:0005886//plasma membrane;GO:0005886//plasma membrane;GO:0005886//plasma membrane;GO:0005886//plasma membrane;GO:0005901//caveola;GO:0016020//membrane;GO:0016020//membrane;GO:0016020//membrane;GO:0016021//integral component of membrane;GO:0016342//catenin complex;GO:0031594//neuromuscular junction;	GO:0005509//calcium ion binding;GO:0005509//calcium ion binding;GO:0005509//calcium ion binding;GO:0005515//protein binding;GO:0045296//cadherin binding;GO:0046872//metal ion binding;
ENSMUSG00000116993	41.8612	58.2113	25.5111	0.438249	-1.19018	0.043318	1	16	86770227	86806513	-	2016	Gm32461	-	-	-	-	-	predicted gene, 32461 [Source:MGI Symbol;Acc:MGI:5591620]	-	-	-	-	-	-
ENSMUSG00000024044	23.1074	14.642	31.5729	2.15632	1.10857	0.0433827	1	17	69075683	69289989	+	13031	Epb41l3	GO:0001558;GO:0001558;GO:0005856;GO:0005856;GO:0005886;GO:0005886;GO:0005911;GO:0005911;GO:0007010;GO:0007010;GO:0007016;GO:0001558;GO:0001558;GO:0005856;GO:0005856;GO:0005886;GO:0005886;GO:0005911;GO:0005911;GO:0007010;GO:0007010;GO:0007016;GO:0001558;GO:0001558;GO:0003779;GO:0003779;GO:0005198;GO:0005198;GO:0005856;GO:0005856;GO:0005886;GO:0005886;GO:0005911;GO:0005911;GO:0007010;GO:0007010;GO:…	K23961	-	S;Z;L	KOG3527;35RDT;38FCN;3BDA9;3CRJE;3JDGV;484DK;493VC;4Q9CH	erythrocyte membrane protein band 4.1 like 3 [Source:MGI Symbol;Acc:MGI:103008]	13823	Q9WV92	-	GO:0001558//regulation of cell growth;GO:0001558//regulation of cell growth;GO:0007010//cytoskeleton organization;GO:0007010//cytoskeleton organization;GO:0007016//obsolete cytoskeletal anchoring at plasma membrane;GO:0001558//regulation of cell growth;GO:0001558//regulation of cell growth;GO:0007010//cytoskeleton organization;GO:0007010//cytoskeleton organization;GO:0007016//obsolete cytoskeleta…	GO:0005856//cytoskeleton;GO:0005856//cytoskeleton;GO:0005886//plasma membrane;GO:0005886//plasma membrane;GO:0005911//cell-cell junction;GO:0005911//cell-cell junction;GO:0005856//cytoskeleton;GO:0005856//cytoskeleton;GO:0005886//plasma membrane;GO:0005886//plasma membrane;GO:0005911//cell-cell junction;GO:0005911//cell-cell junction;GO:0005856//cytoskeleton;GO:0005856//cytoskeleton;GO:0005886//p…	GO:0003779//actin binding;GO:0003779//actin binding;GO:0005198//structural molecule activity;GO:0005198//structural molecule activity;GO:0008092//cytoskeletal protein binding;GO:0008092//cytoskeletal protein binding;GO:0003779//actin binding;GO:0003779//actin binding;GO:0003779//actin binding;GO:0005198//structural molecule activity;GO:0005198//structural molecule activity;GO:0005200//structural …
ENSMUSG00000031732	109.202	79.1084	139.295	1.76081	0.816237	0.0437107	1	8	109868542	109944671	+	8449	Phlpp2	GO:0001917;GO:0003824;GO:0003824;GO:0004722;GO:0005515;GO:0005737;GO:0005737;GO:0006470;GO:0021766;GO:0042622;GO:0001917;GO:0003824;GO:0003824;GO:0004721;GO:0004722;GO:0004722;GO:0005515;GO:0005634;GO:0005737;GO:0005737;GO:0005737;GO:0006470;GO:0007165;GO:0016020;GO:0016787;GO:0042622;GO:0043231;GO:0046872;	K16340	EC:3.1.3.16	T;U	KOG0618;KOG0619;35A6R;38GSJ;3BBNR;3CTVJ;3JCPA;4850Q;48VPM;4PWTT	PH domain and leucine rich repeat protein phosphatase 2 [Source:MGI Symbol;Acc:MGI:2444928]	244650	Q8BXA7	ko04151(PI3K-Akt signaling pathway)	GO:0006470//protein dephosphorylation;GO:0021766//hippocampus development;GO:0006470//protein dephosphorylation;GO:0007165//signal transduction;	GO:0001917//photoreceptor inner segment;GO:0005737//cytoplasm;GO:0005737//cytoplasm;GO:0042622//photoreceptor outer segment membrane;GO:0001917//photoreceptor inner segment;GO:0005634//nucleus;GO:0005737//cytoplasm;GO:0005737//cytoplasm;GO:0005737//cytoplasm;GO:0016020//membrane;GO:0042622//photoreceptor outer segment membrane;GO:0043231//intracellular membrane-bounded organelle;	GO:0003824//catalytic activity;GO:0003824//catalytic activity;GO:0004722//protein serine/threonine phosphatase activity;GO:0005515//protein binding;GO:0003824//catalytic activity;GO:0003824//catalytic activity;GO:0004721//phosphoprotein phosphatase activity;GO:0004722//protein serine/threonine phosphatase activity;GO:0004722//protein serine/threonine phosphatase activity;GO:0005515//protein bindi…
ENSMUSG00000045954	28.8738	47.7725	9.97509	0.208804	-2.25978	0.0437463	1	1	51289126	51302960	+	3055	Cavin2	GO:0001786;GO:0001786;GO:0001786;GO:0005080;GO:0005515;GO:0005654;GO:0005654;GO:0005737;GO:0005737;GO:0005737;GO:0005737;GO:0005829;GO:0005829;GO:0005829;GO:0005886;GO:0005886;GO:0005901;GO:0005901;GO:0005901;GO:0005901;GO:0005901;GO:0005901;GO:0008289;GO:0016020;GO:0045121;GO:0045121;GO:0045944;GO:0097320;GO:0097320;GO:0097320;	-	-	S	2QQCA;35DMW;39SHM;3BAYJ;3CZVV;3JA0V;48C45;495K9;4Q4S4	caveolae associated 2 [Source:MGI Symbol;Acc:MGI:99513]	20324	Q63918	-	GO:0045944//positive regulation of transcription by RNA polymerase II;GO:0097320//plasma membrane tubulation;GO:0097320//plasma membrane tubulation;GO:0097320//plasma membrane tubulation;	GO:0005654//nucleoplasm;GO:0005654//nucleoplasm;GO:0005737//cytoplasm;GO:0005737//cytoplasm;GO:0005737//cytoplasm;GO:0005737//cytoplasm;GO:0005829//cytosol;GO:0005829//cytosol;GO:0005829//cytosol;GO:0005886//plasma membrane;GO:0005886//plasma membrane;GO:0005901//caveola;GO:0005901//caveola;GO:0005901//caveola;GO:0005901//caveola;GO:0005901//caveola;GO:0005901//caveola;GO:0016020//membrane;GO:004…	GO:0001786//phosphatidylserine binding;GO:0001786//phosphatidylserine binding;GO:0001786//phosphatidylserine binding;GO:0005080//protein kinase C binding;GO:0005515//protein binding;GO:0008289//lipid binding;
ENSMUSG00000103680	1.72426	3.44851	0	0	-Inf	0.0438099	1	1	161001009	161001845	-	837	Gm37072	-	-	-	-	-	predicted gene, 37072 [Source:MGI Symbol;Acc:MGI:5610300]	-	-	-	-	-	-
ENSMUSG00000039238	55.6445	87.2223	24.0667	0.275923	-1.85766	0.0441671	1	11	121510978	121519333	-	3232	Zfp750	GO:0000978;GO:0000978;GO:0000978;GO:0000978;GO:0001228;GO:0001228;GO:0001228;GO:0001228;GO:0005634;GO:0005634;GO:0005634;GO:0005634;GO:0008544;GO:0008544;GO:0008544;GO:0008544;GO:0030154;GO:0045944;GO:0045944;GO:0045944;GO:0045944;GO:0046872;GO:1990841;GO:1990841;GO:1990841;GO:1990841;	K24377	-	S;K	2QU7X;35IVC;38KUK;3BFN7;3CY04;3J8VK;47ZMX;497HK;4PYN9	zinc finger protein 750 [Source:MGI Symbol;Acc:MGI:2442210]	319530	Q8BH05	-	GO:0008544//epidermis development;GO:0008544//epidermis development;GO:0008544//epidermis development;GO:0008544//epidermis development;GO:0030154//cell differentiation;GO:0045944//positive regulation of transcription by RNA polymerase II;GO:0045944//positive regulation of transcription by RNA polymerase II;GO:0045944//positive regulation of transcription by RNA polymerase II;GO:0045944//positive…	GO:0005634//nucleus;GO:0005634//nucleus;GO:0005634//nucleus;GO:0005634//nucleus;	GO:0000978//RNA polymerase II cis-regulatory region sequence-specific DNA binding;GO:0000978//RNA polymerase II cis-regulatory region sequence-specific DNA binding;GO:0000978//RNA polymerase II cis-regulatory region sequence-specific DNA binding;GO:0000978//RNA polymerase II cis-regulatory region sequence-specific DNA binding;GO:0001228//DNA-binding transcription activator activity, RNA polymeras…
ENSMUSG00000020898	41.6404	54.8285	28.4523	0.518932	-0.946384	0.0442122	1	11	69015911	69036473	+	6797	Ctc1	GO:0000723;GO:0000723;GO:0000781;GO:0000784;GO:0000784;GO:0003677;GO:0003697;GO:0003697;GO:0003697;GO:0003697;GO:0005515;GO:0005634;GO:0005634;GO:0005694;GO:0006974;GO:0007568;GO:0010389;GO:0010833;GO:0010833;GO:0032211;GO:0035264;GO:0042162;GO:0042162;GO:0045740;GO:0045740;GO:0048146;GO:0048536;GO:0048538;GO:0048539;GO:0051276;GO:0071425;GO:0090399;GO:0098505;GO:1990879;GO:1990879;GO:1990879;GO:…	K23311	-	S;K	2RBD3;3599I;39RZ1;3BBAP;3CXA4;3J74E;48138;48XJ9;4PT91	CTS telomere maintenance complex component 1 [Source:MGI Symbol;Acc:MGI:1916214]	68964	Q5SUQ9	-	GO:0000723//telomere maintenance;GO:0000723//telomere maintenance;GO:0006974//cellular response to DNA damage stimulus;GO:0007568//aging;GO:0010389//regulation of G2/M transition of mitotic cell cycle;GO:0010833//telomere maintenance via telomere lengthening;GO:0010833//telomere maintenance via telomere lengthening;GO:0032211//negative regulation of telomere maintenance via telomerase;GO:0035264/…	GO:0000781//chromosome, telomeric region;GO:0000784//chromosome, telomeric region;GO:0000784//chromosome, telomeric region;GO:0005634//nucleus;GO:0005634//nucleus;GO:0005694//chromosome;GO:1990879//CST complex;GO:1990879//CST complex;GO:1990879//CST complex;GO:0000781//chromosome, telomeric region;GO:0005634//nucleus;GO:0005694//chromosome;GO:0000781//chromosome, telomeric region;GO:0000784//chro…	GO:0003677//DNA binding;GO:0003697//single-stranded DNA binding;GO:0003697//single-stranded DNA binding;GO:0003697//single-stranded DNA binding;GO:0003697//single-stranded DNA binding;GO:0005515//protein binding;GO:0042162//telomeric DNA binding;GO:0042162//telomeric DNA binding;GO:0098505//G-rich strand telomeric DNA binding;GO:0003677//DNA binding;GO:0003697//single-stranded DNA binding;GO:0003…
ENSMUSG00000031659	34.3184	23.0898	45.547	1.9726	0.980101	0.0442483	1	8	88272403	88329962	+	6733	Adcy7	GO:0000166;GO:0002819;GO:0004016;GO:0004016;GO:0004016;GO:0004016;GO:0004016;GO:0005524;GO:0005886;GO:0005886;GO:0005886;GO:0005887;GO:0006171;GO:0006171;GO:0006171;GO:0006171;GO:0007189;GO:0007189;GO:0007190;GO:0009190;GO:0009190;GO:0016020;GO:0016020;GO:0016021;GO:0016021;GO:0016829;GO:0016849;GO:0016849;GO:0035556;GO:0035556;GO:0046872;GO:0071285;GO:0071361;GO:0071361;GO:1900016;GO:0000166;GO:…	K08047	EC:4.6.1.1	T;C	KOG3619;35F8V;38CKV;3B9YI;3CSK5;3JCR1;4812M;48V2D;4Q0H6	adenylate cyclase 7 [Source:MGI Symbol;Acc:MGI:102891]	11513	P51829	ko05414(Dilated cardiomyopathy);ko05207(Chemical carcinogenesis - receptor activation);ko05200(Pathways in cancer);ko05166(Human T-cell leukemia virus 1 infection);ko05163(Human cytomegalovirus infection);ko05032(Morphine addiction);ko04976(Bile secretion);ko04972(Pancreatic secretion);ko04971(Gastric acid secretion);ko04970(Salivary secretion);ko04935(Growth hormone synthesis, secretion and acti…	GO:0002819//regulation of adaptive immune response;GO:0006171//cAMP biosynthetic process;GO:0006171//cAMP biosynthetic process;GO:0006171//cAMP biosynthetic process;GO:0006171//cAMP biosynthetic process;GO:0007189//adenylate cyclase-activating G protein-coupled receptor signaling pathway;GO:0007189//adenylate cyclase-activating G protein-coupled receptor signaling pathway;GO:0007190//activation o…	GO:0005886//plasma membrane;GO:0005886//plasma membrane;GO:0005886//plasma membrane;GO:0005887//integral component of plasma membrane;GO:0016020//membrane;GO:0016020//membrane;GO:0016021//integral component of membrane;GO:0016021//integral component of membrane;GO:0005886//plasma membrane;GO:0005886//plasma membrane;GO:0005886//plasma membrane;GO:0005887//integral component of plasma membrane;GO:…	GO:0000166//nucleotide binding;GO:0004016//adenylate cyclase activity;GO:0004016//adenylate cyclase activity;GO:0004016//adenylate cyclase activity;GO:0004016//adenylate cyclase activity;GO:0004016//adenylate cyclase activity;GO:0005524//ATP binding;GO:0016829//lyase activity;GO:0016849//phosphorus-oxygen lyase activity;GO:0016849//phosphorus-oxygen lyase activity;GO:0046872//metal ion binding;GO…
ENSMUSG00000011008	15.9986	9.7155	22.2818	2.29342	1.1975	0.0442527	1	3	146149833	146195513	+	3288	Mcoln2	GO:0002250;GO:0002376;GO:0005261;GO:0005261;GO:0005262;GO:0005764;GO:0005768;GO:0006811;GO:0006816;GO:0015031;GO:0016020;GO:0016020;GO:0016021;GO:0032722;GO:0042802;GO:0045087;GO:0051209;GO:0055037;GO:0055038;GO:0070588;GO:0071639;GO:0071642;GO:0071651;GO:0072345;GO:1905517;GO:1990266;GO:2000341;GO:2000343;GO:0002250;GO:0002376;GO:0005261;GO:0005261;GO:0005262;GO:0005764;GO:0005768;GO:0006811;GO:…	K04993	-	P;O	KOG3733;35G9G;38P58;3BA25;3CSPQ;3J7HP;480BW;490SG;4Q3E5	mucolipin 2 [Source:MGI Symbol;Acc:MGI:1915529]	68279	Q8K595	ko04020(Calcium signaling pathway)	GO:0002250//adaptive immune response;GO:0002376//immune system process;GO:0006811//ion transport;GO:0006816//calcium ion transport;GO:0015031//protein transport;GO:0032722//positive regulation of chemokine production;GO:0045087//innate immune response;GO:0051209//release of sequestered calcium ion into cytosol;GO:0070588//calcium ion transmembrane transport;GO:0071639//positive regulation of mono…	GO:0005764//lysosome;GO:0005768//endosome;GO:0016020//membrane;GO:0016020//membrane;GO:0016021//integral component of membrane;GO:0055037//recycling endosome;GO:0055038//recycling endosome membrane;GO:0005764//lysosome;GO:0005768//endosome;GO:0016020//membrane;GO:0016020//membrane;GO:0016021//integral component of membrane;GO:0055037//recycling endosome;GO:0055038//recycling endosome membrane;GO:…	GO:0005261//cation channel activity;GO:0005261//cation channel activity;GO:0005262//calcium channel activity;GO:0042802//identical protein binding;GO:0072345//NAADP-sensitive calcium-release channel activity;GO:0005261//cation channel activity;GO:0005261//cation channel activity;GO:0005262//calcium channel activity;GO:0042802//identical protein binding;GO:0072345//NAADP-sensitive calcium-release …
ENSMUSG00000062624	3242.37	2432.3	4052.45	1.6661	0.736473	0.0447201	1	19	39608842	39649051	-	1732	Cyp2c67	GO:0004497;GO:0005506;GO:0005506;GO:0005737;GO:0006082;GO:0006805;GO:0008392;GO:0008395;GO:0016491;GO:0016705;GO:0016705;GO:0016712;GO:0019373;GO:0020037;GO:0020037;GO:0020037;GO:0042738;GO:0043231;GO:0046872;GO:0055114;GO:0055114;GO:0055114;GO:0055114;	-	-	Q	KOG0156;35HDV;38BSU;3BC78;3CRSA;3J82B;482KT;48WKH;4PXQZ	cytochrome P450, family 2, subfamily c, polypeptide 67 [Source:MGI Symbol;Acc:MGI:3612288]	545288	Q569X9	-	GO:0006082//organic acid metabolic process;GO:0006805//xenobiotic metabolic process;GO:0019373//epoxygenase P450 pathway;GO:0042738//xenobiotic catabolic process;GO:0055114//obsolete oxidation-reduction process;GO:0055114//obsolete oxidation-reduction process;GO:0055114//obsolete oxidation-reduction process;GO:0055114//obsolete oxidation-reduction process;	GO:0005737//cytoplasm;GO:0043231//intracellular membrane-bounded organelle;	GO:0004497//monooxygenase activity;GO:0005506//iron ion binding;GO:0005506//iron ion binding;GO:0008392//arachidonic acid epoxygenase activity;GO:0008395//steroid hydroxylase activity;GO:0016491//oxidoreductase activity;GO:0016705//oxidoreductase activity, acting on paired donors, with incorporation or reduction of molecular oxygen;GO:0016705//oxidoreductase activity, acting on paired donors, wit…
ENSMUSG00000037921	155.389	54.9435	255.835	4.65632	2.21919	0.0448681	1	8	61928087	62038244	+	8684	Ddx60	GO:0003690;GO:0003723;GO:0003725;GO:0003727;GO:0005515;GO:0005737;GO:0005829;GO:0009615;GO:0045111;GO:0051607;GO:1900245;GO:1900246;GO:0003690;GO:0003723;GO:0003725;GO:0003727;GO:0005515;GO:0005737;GO:0005829;GO:0009615;GO:0045111;GO:0051607;GO:1900245;GO:1900246;GO:0000166;GO:0003676;GO:0003676;GO:0003690;GO:0003690;GO:0003723;GO:0003725;GO:0003725;GO:0003727;GO:0003727;GO:0005515;GO:0005524;GO:…	K20103	EC:3.6.4.13	L;A	KOG0949;KOG0950;35EEP;38FA1;3BAQM;3CU37;3JBSX;488C4;495TB;4Q2KK	DEAD (Asp-Glu-Ala-Asp) box polypeptide 60 [Source:MGI Symbol;Acc:MGI:2384570]	234311	G3X9F7	-	GO:0009615//response to virus;GO:0051607//defense response to virus;GO:1900245//positive regulation of MDA-5 signaling pathway;GO:1900246//positive regulation of RIG-I signaling pathway;GO:0009615//response to virus;GO:0051607//defense response to virus;GO:1900245//positive regulation of MDA-5 signaling pathway;GO:1900246//positive regulation of RIG-I signaling pathway;GO:0009615//response to vir…	GO:0005737//cytoplasm;GO:0005829//cytosol;GO:0045111//intermediate filament cytoskeleton;GO:0005737//cytoplasm;GO:0005829//cytosol;GO:0045111//intermediate filament cytoskeleton;GO:0005737//cytoplasm;GO:0005737//cytoplasm;GO:0005829//cytosol;GO:0005829//cytosol;GO:0045111//intermediate filament cytoskeleton;GO:0045111//intermediate filament cytoskeleton;GO:0005737//cytoplasm;GO:0005737//cytoplasm…	GO:0003690//double-stranded DNA binding;GO:0003723//RNA binding;GO:0003725//double-stranded RNA binding;GO:0003727//single-stranded RNA binding;GO:0005515//protein binding;GO:0003690//double-stranded DNA binding;GO:0003723//RNA binding;GO:0003725//double-stranded RNA binding;GO:0003727//single-stranded RNA binding;GO:0005515//protein binding;GO:0000166//nucleotide binding;GO:0003676//nucleic acid…
ENSMUSG00000028654	46.2322	60.5855	31.8789	0.52618	-0.926371	0.0449216	1	4	122995652	123002485	+	4038	Mycl	GO:0003700;GO:0003700;GO:0006355;GO:0006355;GO:0000978;GO:0001228;GO:0003677;GO:0003700;GO:0003700;GO:0005515;GO:0005634;GO:0005634;GO:0005654;GO:0006355;GO:0006355;GO:0042025;GO:0042025;GO:0045607;GO:0045944;GO:0046983;GO:0046983;GO:0000978;GO:0001228;GO:0003677;GO:0003700;GO:0003700;GO:0005515;GO:0005634;GO:0005634;GO:0005654;GO:0005654;GO:0006355;GO:0006355;GO:0042025;GO:0042025;GO:0045607;GO:…	K09110	-	S;K	2QWSU;35K7Z;396US;3BAYF;3D0RI;3JFNU;484QP;48YUW;4Q388	v-myc avian myelocytomatosis viral oncogene lung carcinoma derived [Source:MGI Symbol;Acc:MGI:96799]	16918	P10166	-	GO:0006355//regulation of transcription, DNA-templated;GO:0006355//regulation of transcription, DNA-templated;GO:0006355//regulation of transcription, DNA-templated;GO:0006355//regulation of transcription, DNA-templated;GO:0045607//regulation of inner ear auditory receptor cell differentiation;GO:0045944//positive regulation of transcription by RNA polymerase II;GO:0006355//regulation of transcri…	GO:0005634//nucleus;GO:0005634//nucleus;GO:0005654//nucleoplasm;GO:0042025//host cell nucleus;GO:0042025//host cell nucleus;GO:0005634//nucleus;GO:0005634//nucleus;GO:0005654//nucleoplasm;GO:0005654//nucleoplasm;GO:0042025//host cell nucleus;GO:0042025//host cell nucleus;	GO:0003700//DNA-binding transcription factor activity;GO:0003700//DNA-binding transcription factor activity;GO:0000978//RNA polymerase II cis-regulatory region sequence-specific DNA binding;GO:0001228//DNA-binding transcription activator activity, RNA polymerase II-specific;GO:0003677//DNA binding;GO:0003700//DNA-binding transcription factor activity;GO:0003700//DNA-binding transcription factor a…
ENSMUSG00000032064	59.9081	87.1054	32.7108	0.375531	-1.413	0.0449241	1	9	50662752	50739517	-	9971	Dixdc1	GO:0003779;GO:0005515;GO:0005515;GO:0005515;GO:0005737;GO:0005737;GO:0005829;GO:0005829;GO:0005829;GO:0005829;GO:0005856;GO:0005925;GO:0007275;GO:0016055;GO:0016055;GO:0016055;GO:0019904;GO:0021695;GO:0021795;GO:0021799;GO:0021846;GO:0021869;GO:0030054;GO:0030177;GO:0031435;GO:0032956;GO:0032991;GO:0043015;GO:0043015;GO:0043015;GO:0043025;GO:0043679;GO:0045665;GO:0046330;GO:0050772;GO:0060070;GO:…	-	-	Z	2RD5G;35E7H;38HMP;3BD63;3CX1K;3JA1W;48BCA;493KP;4PSUQ	DIX domain containing 1 [Source:MGI Symbol;Acc:MGI:2679721]	330938	Q80Y83	-	GO:0007275//multicellular organism development;GO:0016055//Wnt signaling pathway;GO:0016055//Wnt signaling pathway;GO:0016055//Wnt signaling pathway;GO:0021695//cerebellar cortex development;GO:0021795//cerebral cortex cell migration;GO:0021799//cerebral cortex radially oriented cell migration;GO:0021846//cell proliferation in forebrain;GO:0021869//forebrain ventricular zone progenitor cell divis…	GO:0005737//cytoplasm;GO:0005737//cytoplasm;GO:0005829//cytosol;GO:0005829//cytosol;GO:0005829//cytosol;GO:0005829//cytosol;GO:0005856//cytoskeleton;GO:0005925//focal adhesion;GO:0030054//cell junction;GO:0032991//protein-containing complex;GO:0043025//neuronal cell body;GO:0043679//axon terminus;GO:0005737//cytoplasm;GO:0005737//cytoplasm;GO:0005829//cytosol;GO:0005829//cytosol;GO:0005829//cytos…	GO:0003779//actin binding;GO:0005515//protein binding;GO:0005515//protein binding;GO:0005515//protein binding;GO:0019904//protein domain specific binding;GO:0031435//mitogen-activated protein kinase kinase kinase binding;GO:0043015//gamma-tubulin binding;GO:0043015//gamma-tubulin binding;GO:0043015//gamma-tubulin binding;GO:0003779//actin binding;GO:0005515//protein binding;GO:0005515//protein bi…
ENSMUSG00000036053	437.059	293.815	580.304	1.97507	0.981902	0.0449516	1	2	52857860	53133804	+	5636	Fmnl2	GO:0003779;GO:0003779;GO:0007010;GO:0007010;GO:0016043;GO:0016043;GO:0017048;GO:0017048;GO:0022604;GO:0022604;GO:0030036;GO:0030036;GO:0003779;GO:0003779;GO:0005737;GO:0005829;GO:0007010;GO:0007010;GO:0007010;GO:0007010;GO:0008360;GO:0016043;GO:0016043;GO:0016477;GO:0017048;GO:0017048;GO:0022604;GO:0022604;GO:0022604;GO:0022604;GO:0030036;GO:0030036;GO:0030866;GO:0030866;GO:0030866;GO:0051015;GO:…	K23957	-	T;Z;S	KOG1923;35AGF;3AFUU;3BAEJ;3CTJD;3JEK3;48144;48XX1;4Q6JU	formin-like 2 [Source:MGI Symbol;Acc:MGI:1918659]	71409	A2APV2	-	GO:0007010//cytoskeleton organization;GO:0007010//cytoskeleton organization;GO:0016043//cellular component organization;GO:0016043//cellular component organization;GO:0022604//regulation of cell morphogenesis;GO:0022604//regulation of cell morphogenesis;GO:0030036//actin cytoskeleton organization;GO:0030036//actin cytoskeleton organization;GO:0007010//cytoskeleton organization;GO:0007010//cytoske…	GO:0005737//cytoplasm;GO:0005829//cytosol;GO:0005737//cytoplasm;GO:0005829//cytosol;	GO:0003779//actin binding;GO:0003779//actin binding;GO:0017048//small GTPase binding;GO:0017048//small GTPase binding;GO:0003779//actin binding;GO:0003779//actin binding;GO:0017048//small GTPase binding;GO:0017048//small GTPase binding;GO:0051015//actin filament binding;GO:0003779//actin binding;GO:0003779//actin binding;GO:0017048//small GTPase binding;GO:0017048//small GTPase binding;GO:0051015…
ENSMUSG00000052305	460.324	681.015	239.633	0.351876	-1.50686	0.0452311	1	7	103826534	103828096	-	768	Hbb-bs	GO:0004601;GO:0004601;GO:0005344;GO:0005344;GO:0005615;GO:0005833;GO:0005833;GO:0005833;GO:0005833;GO:0015671;GO:0015671;GO:0015671;GO:0019825;GO:0019825;GO:0019825;GO:0019825;GO:0020037;GO:0020037;GO:0020037;GO:0030492;GO:0031720;GO:0031720;GO:0031721;GO:0031721;GO:0031722;GO:0031838;GO:0031838;GO:0042744;GO:0043177;GO:0044877;GO:0046872;GO:0098869;GO:0004601;GO:0005344;GO:0005615;GO:0005833;GO:…	K13823	-	C	KOG3378;35PRQ;3AGZM;3BZFB;3D6DT;3JGFD;48E7F;49AVP;4Q59I	hemoglobin, beta adult s chain [Source:MGI Symbol;Acc:MGI:5474852]	100503605	P02088;A8DUK4	ko05144(Malaria);ko05143(African trypanosomiasis)	GO:0015671//oxygen transport;GO:0015671//oxygen transport;GO:0015671//oxygen transport;GO:0042744//hydrogen peroxide catabolic process;GO:0098869//cellular oxidant detoxification;GO:0015671//oxygen transport;GO:0015671//oxygen transport;GO:0015671//oxygen transport;GO:0098869//cellular oxidant detoxification;	GO:0005615//extracellular space;GO:0005833//hemoglobin complex;GO:0005833//hemoglobin complex;GO:0005833//hemoglobin complex;GO:0005833//hemoglobin complex;GO:0031838//haptoglobin-hemoglobin complex;GO:0031838//haptoglobin-hemoglobin complex;GO:0005615//extracellular space;GO:0005833//hemoglobin complex;GO:0005833//hemoglobin complex;GO:0005833//hemoglobin complex;GO:0031838//haptoglobin-hemoglob…	GO:0004601//peroxidase activity;GO:0004601//peroxidase activity;GO:0005344//oxygen carrier activity;GO:0005344//oxygen carrier activity;GO:0019825//oxygen binding;GO:0019825//oxygen binding;GO:0019825//oxygen binding;GO:0019825//oxygen binding;GO:0020037//heme binding;GO:0020037//heme binding;GO:0020037//heme binding;GO:0030492//hemoglobin binding;GO:0031720//haptoglobin binding;GO:0031720//hapto…
ENSMUSG00000019718	131.959	174.717	89.2018	0.510551	-0.969873	0.0453025	1	12	72073428	72085439	-	2679	L3hypdh	GO:0005575;GO:0016829;GO:0016836;GO:0016836;GO:0016836;GO:0016836;GO:0050346;	K18384	EC:4.2.1.77	E	2QRPF;35MFR;38E8N;3BBJY;3CUYX;3JC5K;4869I;4930A;4Q095	L-3-hydroxyproline dehydratase (trans-) [Source:MGI Symbol;Acc:MGI:1914467]	67217	Q9CXA2	ko00330(Arginine and proline metabolism)	-	GO:0005575//cellular_component;	GO:0016829//lyase activity;GO:0016836//hydro-lyase activity;GO:0016836//hydro-lyase activity;GO:0016836//hydro-lyase activity;GO:0016836//hydro-lyase activity;GO:0050346//trans-L-3-hydroxyproline dehydratase activity;
ENSMUSG00000038539	1925.69	2436.41	1414.97	0.580762	-0.78398	0.0453262	1	7	44812256	44816658	-	1993	Atf5	GO:0000976;GO:0000976;GO:0000977;GO:0000977;GO:0000977;GO:0001228;GO:0001228;GO:0001228;GO:0003677;GO:0003682;GO:0003682;GO:0003682;GO:0003700;GO:0003700;GO:0003700;GO:0003700;GO:0003700;GO:0005515;GO:0005515;GO:0005634;GO:0005634;GO:0005634;GO:0005634;GO:0005654;GO:0005654;GO:0005667;GO:0005737;GO:0005813;GO:0005813;GO:0005813;GO:0005815;GO:0005829;GO:0005829;GO:0005856;GO:0006355;GO:0006355;GO:…	K09044	-	K;S	KOG4571;35CDJ;39UU6;3BKXK;3D363;3J5F1;48CFG;497WC;4PUPM	activating transcription factor 5 [Source:MGI Symbol;Acc:MGI:2141857]	107503	O70191	-	GO:0006355//regulation of transcription, DNA-templated;GO:0006355//regulation of transcription, DNA-templated;GO:0006355//regulation of transcription, DNA-templated;GO:0006355//regulation of transcription, DNA-templated;GO:0006357//regulation of transcription by RNA polymerase II;GO:0006357//regulation of transcription by RNA polymerase II;GO:0006357//regulation of transcription by RNA polymerase…	GO:0005634//nucleus;GO:0005634//nucleus;GO:0005634//nucleus;GO:0005634//nucleus;GO:0005654//nucleoplasm;GO:0005654//nucleoplasm;GO:0005667//transcription regulator complex;GO:0005737//cytoplasm;GO:0005813//centrosome;GO:0005813//centrosome;GO:0005813//centrosome;GO:0005815//microtubule organizing center;GO:0005829//cytosol;GO:0005829//cytosol;GO:0005856//cytoskeleton;GO:0005634//nucleus;GO:000563…	GO:0000976//transcription cis-regulatory region binding;GO:0000976//transcription cis-regulatory region binding;GO:0000977//RNA polymerase II transcription regulatory region sequence-specific DNA binding;GO:0000977//RNA polymerase II transcription regulatory region sequence-specific DNA binding;GO:0000977//RNA polymerase II transcription regulatory region sequence-specific DNA binding;GO:0001228/…
ENSMUSG00000025578	44.836	63.9968	25.6752	0.401195	-1.31762	0.0455741	1	11	119036305	119040969	-	3675	Cbx8	GO:0000122;GO:0000122;GO:0000151;GO:0000790;GO:0000790;GO:0000792;GO:0003727;GO:0005515;GO:0005515;GO:0005634;GO:0005634;GO:0005634;GO:0005654;GO:0005654;GO:0005694;GO:0006325;GO:0006342;GO:0008284;GO:0008284;GO:0016574;GO:0031519;GO:0031519;GO:0032967;GO:0032967;GO:0035064;GO:0035064;GO:0035102;GO:0035102;GO:0035102;GO:0045739;GO:0045739;GO:0050790;GO:0070301;GO:0097027;	K11455	-	L;B	KOG2748;35P1Z;38FUZ;3BGB3;3CZSA;3JFK9;48275;492X2;4PY73	chromobox 8 [Source:MGI Symbol;Acc:MGI:1353589]	30951	Q9QXV1	-	GO:0000122//negative regulation of transcription by RNA polymerase II;GO:0000122//negative regulation of transcription by RNA polymerase II;GO:0006325//chromatin organization;GO:0006342//heterochromatin assembly;GO:0008284//positive regulation of cell population proliferation;GO:0008284//positive regulation of cell population proliferation;GO:0016574//histone ubiquitination;GO:0032967//positive r…	GO:0000151//ubiquitin ligase complex;GO:0000790//chromatin;GO:0000790//chromatin;GO:0000792//heterochromatin;GO:0005634//nucleus;GO:0005634//nucleus;GO:0005634//nucleus;GO:0005654//nucleoplasm;GO:0005654//nucleoplasm;GO:0005694//chromosome;GO:0031519//PcG protein complex;GO:0031519//PcG protein complex;GO:0035102//PRC1 complex;GO:0035102//PRC1 complex;GO:0035102//PRC1 complex;	GO:0003727//single-stranded RNA binding;GO:0005515//protein binding;GO:0005515//protein binding;GO:0035064//methylated histone binding;GO:0035064//methylated histone binding;GO:0097027//ubiquitin-protein transferase activator activity;
ENSMUSG00000008398	30.5188	40.5826	20.4551	0.504035	-0.988405	0.0456991	1	10	93247414	93311135	-	4550	Elk3	GO:0000122;GO:0000978;GO:0000978;GO:0000981;GO:0001227;GO:0001227;GO:0001228;GO:0001228;GO:0001525;GO:0003677;GO:0003677;GO:0003700;GO:0003700;GO:0003700;GO:0005634;GO:0005634;GO:0005634;GO:0005654;GO:0005654;GO:0005739;GO:0005739;GO:0006355;GO:0006355;GO:0006355;GO:0006357;GO:0030154;GO:0032422;GO:0032422;GO:0042060;GO:0043565;GO:0043565;GO:0043565;GO:0045892;GO:0045892;GO:0045944;GO:0045944;GO:…	K09430	-	K	KOG3806;35NZ7;38DI1;3BEHJ;3CWEN;3J1UZ;48053;48YA2;4Q8JS	ELK3, member of ETS oncogene family [Source:MGI Symbol;Acc:MGI:101762]	13713	P41971	-	GO:0000122//negative regulation of transcription by RNA polymerase II;GO:0001525//angiogenesis;GO:0006355//regulation of transcription, DNA-templated;GO:0006355//regulation of transcription, DNA-templated;GO:0006355//regulation of transcription, DNA-templated;GO:0006357//regulation of transcription by RNA polymerase II;GO:0030154//cell differentiation;GO:0042060//wound healing;GO:0045892//negativ…	GO:0005634//nucleus;GO:0005634//nucleus;GO:0005634//nucleus;GO:0005654//nucleoplasm;GO:0005654//nucleoplasm;GO:0005739//mitochondrion;GO:0005739//mitochondrion;GO:0005634//nucleus;GO:0005634//nucleus;GO:0005737//cytoplasm;	GO:0000978//RNA polymerase II cis-regulatory region sequence-specific DNA binding;GO:0000978//RNA polymerase II cis-regulatory region sequence-specific DNA binding;GO:0000981//DNA-binding transcription factor activity, RNA polymerase II-specific;GO:0001227//DNA-binding transcription repressor activity, RNA polymerase II-specific;GO:0001227//DNA-binding transcription repressor activity, RNA polyme…
ENSMUSG00000055994	9.30998	4.95265	13.6673	2.7596	1.46446	0.0458283	1	8	88647315	88688474	+	5014	Nod2	GO:0002221;GO:0002367;GO:0002374;GO:0002732;GO:0002830;GO:0003779;GO:0005515;GO:0005515;GO:0005737;GO:0005737;GO:0005737;GO:0005794;GO:0005829;GO:0005856;GO:0005886;GO:0006259;GO:0007584;GO:0008284;GO:0009986;GO:0016045;GO:0016323;GO:0016888;GO:0016888;GO:0019899;GO:0019901;GO:0030277;GO:0030544;GO:0031982;GO:0032495;GO:0032495;GO:0032495;GO:0032498;GO:0032500;GO:0032500;GO:0032731;GO:0032731;GO:…	K10165	-	S	KOG4308;35F25;39S80;3BGYZ;3CWKS;3JDBV;48BZ0;48W0H;4PSGP	nucleotide-binding oligomerization domain containing 2 [Source:MGI Symbol;Acc:MGI:2429397]	257632	Q8K3Z0	ko05321(Inflammatory bowel disease);ko05152(Tuberculosis);ko04668(TNF signaling pathway);ko04621(NOD-like receptor signaling pathway)	GO:0002221//pattern recognition receptor signaling pathway;GO:0002367//cytokine production involved in immune response;GO:0002374//cytokine production involved in immune response;GO:0002732//positive regulation of dendritic cell cytokine production;GO:0002830//positive regulation of type 2 immune response;GO:0006259//DNA metabolic process;GO:0007584//response to nutrient;GO:0008284//positive regu…	GO:0005737//cytoplasm;GO:0005737//cytoplasm;GO:0005737//cytoplasm;GO:0005794//Golgi apparatus;GO:0005829//cytosol;GO:0005856//cytoskeleton;GO:0005886//plasma membrane;GO:0009986//cell surface;GO:0016323//basolateral plasma membrane;GO:0031982//vesicle;GO:0032991//protein-containing complex;GO:0045335//phagocytic vesicle;GO:0046658//anchored component of plasma membrane;GO:0005737//cytoplasm;GO:00…	GO:0003779//actin binding;GO:0005515//protein binding;GO:0005515//protein binding;GO:0016888//endodeoxyribonuclease activity, producing 5'-phosphomonoesters;GO:0016888//endodeoxyribonuclease activity, producing 5'-phosphomonoesters;GO:0019899//enzyme binding;GO:0019901//protein kinase binding;GO:0030544//Hsp70 protein binding;GO:0032500//muramyl dipeptide binding;GO:0032500//muramyl dipeptide bin…
ENSMUSG00000087013	1.40741	0	2.81482	Inf	Inf	0.0468313	1	11	85791661	85832223	-	2574	2610027K06Rik	-	-	-	-	-	RIKEN cDNA 2610027K06 gene [Source:MGI Symbol;Acc:MGI:1917159]	-	-	-	-	-	-
ENSMUSG00000025978	3.26212	5.58413	0.940107	0.168353	-2.57044	0.0469292	1	1	55170159	55226782	-	5871	Rftn2	GO:0003674;GO:0005886;GO:0016020;GO:0033227;GO:0043330;GO:0005886;GO:0016020;GO:0003674;GO:0005886;GO:0016020;GO:0033227;GO:0043330;	-	-	S	2QVRY;35BHN;38C51;3BDZ0;3CY7F;3J7EW;4864C;497NQ;4PTMY	raftlin family member 2 [Source:MGI Symbol;Acc:MGI:1921263]	74013	Q8CHX7	-	GO:0033227//dsRNA transport;GO:0043330//response to exogenous dsRNA;GO:0033227//dsRNA transport;GO:0043330//response to exogenous dsRNA;	GO:0005886//plasma membrane;GO:0016020//membrane;GO:0005886//plasma membrane;GO:0016020//membrane;GO:0005886//plasma membrane;GO:0016020//membrane;	GO:0003674//molecular_function;GO:0003674//molecular_function;
ENSMUSG00000063268	586.94	369.667	804.212	2.17551	1.12135	0.0470983	1	15	76231174	76243441	-	4275	Parp10	GO:0003950;GO:0003950;GO:0016740;GO:0016757;GO:0003714;GO:0003950;GO:0003950;GO:0003950;GO:0003950;GO:0005634;GO:0005634;GO:0005634;GO:0005730;GO:0005730;GO:0005737;GO:0005737;GO:0005737;GO:0005794;GO:0005794;GO:0005829;GO:0005829;GO:0006281;GO:0006471;GO:0006974;GO:0010629;GO:0010629;GO:0010847;GO:0016740;GO:0016757;GO:0019985;GO:0019985;GO:0032088;GO:0045071;GO:0048147;GO:0070212;GO:0070212;GO:…	K15261	EC:2.4.2.30	E;F	2R572;35FU9;38DEJ;3BCRS;3CZPH;3J1TZ;48BFQ;491DA;4PU6C	poly (ADP-ribose) polymerase family, member 10 [Source:MGI Symbol;Acc:MGI:3712326]	671535	Q8CIE4	-	GO:0006281//DNA repair;GO:0006471//protein ADP-ribosylation;GO:0006974//cellular response to DNA damage stimulus;GO:0010629//negative regulation of gene expression;GO:0010629//negative regulation of gene expression;GO:0010847//regulation of chromatin assembly;GO:0019985//translesion synthesis;GO:0019985//translesion synthesis;GO:0032088//negative regulation of NF-kappaB transcription factor activ…	GO:0005634//nucleus;GO:0005634//nucleus;GO:0005634//nucleus;GO:0005730//nucleolus;GO:0005730//nucleolus;GO:0005737//cytoplasm;GO:0005737//cytoplasm;GO:0005737//cytoplasm;GO:0005794//Golgi apparatus;GO:0005794//Golgi apparatus;GO:0005829//cytosol;GO:0005829//cytosol;GO:0005634//nucleus;GO:0005634//nucleus;GO:0005634//nucleus;GO:0005730//nucleolus;GO:0005737//cytoplasm;GO:0005737//cytoplasm;GO:0005…	GO:0003950//NAD+ ADP-ribosyltransferase activity;GO:0003950//NAD+ ADP-ribosyltransferase activity;GO:0016740//transferase activity;GO:0016757//glycosyltransferase activity;GO:0003714//transcription corepressor activity;GO:0003950//NAD+ ADP-ribosyltransferase activity;GO:0003950//NAD+ ADP-ribosyltransferase activity;GO:0003950//NAD+ ADP-ribosyltransferase activity;GO:0003950//NAD+ ADP-ribosyltrans…
ENSMUSG00000049044	3193.74	2469.54	3917.95	1.58651	0.665853	0.0472797	1	2	71981240	72257474	+	6677	Rapgef4	GO:0000166;GO:0001750;GO:0001917;GO:0005085;GO:0005085;GO:0005085;GO:0005085;GO:0005088;GO:0005515;GO:0005515;GO:0005737;GO:0005829;GO:0005886;GO:0005903;GO:0005929;GO:0006887;GO:0007165;GO:0007264;GO:0007264;GO:0014069;GO:0014911;GO:0016020;GO:0016323;GO:0016324;GO:0017016;GO:0017156;GO:0017157;GO:0019933;GO:0030073;GO:0030424;GO:0030425;GO:0030426;GO:0030552;GO:0030552;GO:0032991;GO:0035556;GO:…	K04351	-	T	KOG2378;35CZZ;39DVR;3BBRB;3CTHF;3JA55;487PJ;48W6Z;4PWV9	Rap guanine nucleotide exchange factor (GEF) 4 [Source:MGI Symbol;Acc:MGI:1917723]	56508	Q9EQZ6	ko04911(Insulin secretion);ko04670(Leukocyte transendothelial migration);ko04261(Adrenergic signaling in cardiomyocytes);ko04072(Phospholipase D signaling pathway);ko04024(cAMP signaling pathway);ko04015(Rap1 signaling pathway)	GO:0006887//exocytosis;GO:0007165//signal transduction;GO:0007264//small GTPase mediated signal transduction;GO:0007264//small GTPase mediated signal transduction;GO:0014911//positive regulation of smooth muscle cell migration;GO:0017156//calcium-ion regulated exocytosis;GO:0017157//regulation of exocytosis;GO:0019933//cAMP-mediated signaling;GO:0030073//insulin secretion;GO:0035556//intracellula…	GO:0001750//photoreceptor outer segment;GO:0001917//photoreceptor inner segment;GO:0005737//cytoplasm;GO:0005829//cytosol;GO:0005886//plasma membrane;GO:0005903//brush border;GO:0005929//cilium;GO:0014069//postsynaptic density;GO:0016020//membrane;GO:0016323//basolateral plasma membrane;GO:0016324//apical plasma membrane;GO:0030424//axon;GO:0030425//dendrite;GO:0030426//growth cone;GO:0032991//pr…	GO:0000166//nucleotide binding;GO:0005085//guanyl-nucleotide exchange factor activity;GO:0005085//guanyl-nucleotide exchange factor activity;GO:0005085//guanyl-nucleotide exchange factor activity;GO:0005085//guanyl-nucleotide exchange factor activity;GO:0005088//guanyl-nucleotide exchange factor activity;GO:0005515//protein binding;GO:0005515//protein binding;GO:0017016//small GTPase binding;GO:0…
ENSMUSG00000064339	11760.4	14611.1	8909.63	0.609786	-0.713626	0.0474729	1	MT	1094	2675	+	1582	mt-Rnr2	-	-	-	-	-	mitochondrially encoded 16S rRNA [Source:MGI Symbol;Acc:MGI:102492]	-	-	-	-	-	-
ENSMUSG00000030149	7.53125	2.77333	12.2892	4.4312	2.1477	0.0475933	1	6	129610323	129623864	-	7183	Klrk1	GO:0002250;GO:0005886;GO:0016020;GO:0016021;GO:0030154;GO:0045954;GO:0045954;GO:0002223;GO:0002250;GO:0002376;GO:0002860;GO:0005515;GO:0005515;GO:0005886;GO:0005886;GO:0005886;GO:0009897;GO:0009897;GO:0009986;GO:0009986;GO:0009986;GO:0009986;GO:0016020;GO:0016021;GO:0030101;GO:0030154;GO:0030246;GO:0030887;GO:0032394;GO:0032729;GO:0034260;GO:0038023;GO:0038023;GO:0042267;GO:0042288;GO:0043065;GO:…	K06728	-	S;V;T	KOG4297;35NIH;39XQ6;3BN9K;3D4CM;3JDV7;48BQN;490WP;4Q5DB	killer cell lectin-like receptor subfamily K, member 1 [Source:MGI Symbol;Acc:MGI:1196250]	27007	O54709	ko05144(Malaria);ko04650(Natural killer cell mediated cytotoxicity)	GO:0002250//adaptive immune response;GO:0030154//cell differentiation;GO:0045954//positive regulation of natural killer cell mediated cytotoxicity;GO:0045954//positive regulation of natural killer cell mediated cytotoxicity;GO:0002223//stimulatory C-type lectin receptor signaling pathway;GO:0002250//adaptive immune response;GO:0002376//immune system process;GO:0002860//positive regulation of natu…	GO:0005886//plasma membrane;GO:0016020//membrane;GO:0016021//integral component of membrane;GO:0005886//plasma membrane;GO:0005886//plasma membrane;GO:0005886//plasma membrane;GO:0009897//external side of plasma membrane;GO:0009897//external side of plasma membrane;GO:0009986//cell surface;GO:0009986//cell surface;GO:0009986//cell surface;GO:0009986//cell surface;GO:0016020//membrane;GO:0016021//…	GO:0005515//protein binding;GO:0005515//protein binding;GO:0030246//carbohydrate binding;GO:0032394//MHC class Ib receptor activity;GO:0038023//signaling receptor activity;GO:0038023//signaling receptor activity;GO:0042288//MHC class I protein binding;GO:0005515//protein binding;GO:0005515//protein binding;GO:0030246//carbohydrate binding;GO:0032394//MHC class Ib receptor activity;GO:0038023//sig…
ENSMUSG00000009585	52.7215	37.1529	68.2901	1.83808	0.878201	0.0477166	1	15	79891659	79915906	+	9454	Apobec3	GO:0000932;GO:0002244;GO:0002376;GO:0003723;GO:0003824;GO:0003824;GO:0004126;GO:0005515;GO:0005634;GO:0005634;GO:0005654;GO:0005737;GO:0005737;GO:0008270;GO:0008270;GO:0009972;GO:0010529;GO:0010529;GO:0010529;GO:0016554;GO:0016787;GO:0016787;GO:0016787;GO:0045071;GO:0045087;GO:0045869;GO:0046872;GO:0047844;GO:0047844;GO:0050688;GO:0051607;GO:0051607;GO:0051607;GO:0070383;GO:0080111;GO:1903900;GO:…	K18750	EC:3.5.4.-	S	KOG4075;359XW;39HZR;3BJ1S;3D643;3J3VE;482BV;48WPP;4Q4BJ	apolipoprotein B mRNA editing enzyme, catalytic polypeptide 3 [Source:MGI Symbol;Acc:MGI:1933111]	80287	Q99J72	ko05170(Human immunodeficiency virus 1 infection)	GO:0002244//hematopoietic progenitor cell differentiation;GO:0002376//immune system process;GO:0009972//cytidine deamination;GO:0010529//negative regulation of transposition;GO:0010529//negative regulation of transposition;GO:0010529//negative regulation of transposition;GO:0016554//cytidine to uridine editing;GO:0045071//negative regulation of viral genome replication;GO:0045087//innate immune r…	GO:0000932//P-body;GO:0005634//nucleus;GO:0005634//nucleus;GO:0005654//nucleoplasm;GO:0005737//cytoplasm;GO:0005737//cytoplasm;GO:0000932//P-body;GO:0005634//nucleus;GO:0005634//nucleus;GO:0005654//nucleoplasm;GO:0005737//cytoplasm;GO:0005737//cytoplasm;GO:0000932//P-body;GO:0005634//nucleus;GO:0005634//nucleus;GO:0005654//nucleoplasm;GO:0005737//cytoplasm;GO:0005737//cytoplasm;GO:0000932//P-body…	GO:0003723//RNA binding;GO:0003824//catalytic activity;GO:0003824//catalytic activity;GO:0004126//cytidine deaminase activity;GO:0005515//protein binding;GO:0008270//zinc ion binding;GO:0008270//zinc ion binding;GO:0016787//hydrolase activity;GO:0016787//hydrolase activity;GO:0016787//hydrolase activity;GO:0046872//metal ion binding;GO:0047844//deoxycytidine deaminase activity;GO:0047844//deoxycy…
ENSMUSG00000105954	2.17423	0	4.34846	Inf	Inf	0.0484407	1	5	104435121	104436372	+	1252	Gm42793	-	-	-	-	-	predicted gene 42793 [Source:MGI Symbol;Acc:MGI:5662930]	-	-	-	-	-	-
ENSMUSG00000079017	26.1891	17.2533	35.125	2.03584	1.02563	0.0485528	1	12	103442167	103443680	-	463	Ifi27l2a	GO:0003674;GO:0005634;GO:0005637;GO:0005739;GO:0007568;GO:0009615;GO:0016020;GO:0016021;GO:0016021;GO:0016021;GO:0097190;	-	-	-	-	interferon, alpha-inducible protein 27 like 2A [Source:MGI Symbol;Acc:MGI:1924183]	76933	Q8R412	-	GO:0007568//aging;GO:0009615//response to virus;GO:0097190//apoptotic signaling pathway;	GO:0005634//nucleus;GO:0005637//nuclear inner membrane;GO:0005739//mitochondrion;GO:0016020//membrane;GO:0016021//integral component of membrane;GO:0016021//integral component of membrane;GO:0016021//integral component of membrane;	GO:0003674//molecular_function;
ENSMUSG00000039501	1437.16	814.323	2059.99	2.5297	1.33896	0.0487073	1	2	167035793	167063015	-	8189	Znfx1	GO:0003700;GO:0003700;GO:0003723;GO:0005634;GO:0005634;GO:0005634;GO:0006355;GO:0006355;GO:0008270;GO:0008270;GO:0031048;GO:0031380;GO:0031508;GO:0046872;GO:0003700;GO:0003700;GO:0005634;GO:0005634;GO:0006355;GO:0006355;GO:0008270;GO:0008270;GO:0046872;	-	-	L	KOG1807;35C5V;38E0G;3BCP1;3CT3Y;3J2I4;4873A;48YFD;4PWHM	zinc finger, NFX1-type containing 1 [Source:MGI Symbol;Acc:MGI:2138982]	98999	Q8R151	-	GO:0006355//regulation of transcription, DNA-templated;GO:0006355//regulation of transcription, DNA-templated;GO:0031048//heterochromatin assembly by small RNA;GO:0031508//pericentric heterochromatin assembly;GO:0006355//regulation of transcription, DNA-templated;GO:0006355//regulation of transcription, DNA-templated;	GO:0005634//nucleus;GO:0005634//nucleus;GO:0005634//nucleus;GO:0031380//nuclear RNA-directed RNA polymerase complex;GO:0005634//nucleus;GO:0005634//nucleus;	GO:0003700//DNA-binding transcription factor activity;GO:0003700//DNA-binding transcription factor activity;GO:0003723//RNA binding;GO:0008270//zinc ion binding;GO:0008270//zinc ion binding;GO:0046872//metal ion binding;GO:0003700//DNA-binding transcription factor activity;GO:0003700//DNA-binding transcription factor activity;GO:0008270//zinc ion binding;GO:0008270//zinc ion binding;GO:0046872//m…
ENSMUSG00000023915	198.459	148.75	248.167	1.66835	0.738426	0.0488804	1	17	43016555	43089189	+	4109	Tnfrsf21	GO:0001783;GO:0002250;GO:0002250;GO:0002376;GO:0005515;GO:0005737;GO:0005737;GO:0005886;GO:0005887;GO:0005887;GO:0005887;GO:0006915;GO:0006915;GO:0006915;GO:0006959;GO:0006959;GO:0007165;GO:0007165;GO:0007413;GO:0007413;GO:0016020;GO:0016021;GO:0030424;GO:0030889;GO:0030889;GO:0031226;GO:0031642;GO:0031642;GO:0031642;GO:0032693;GO:0032693;GO:0032696;GO:0032696;GO:0032714;GO:0032714;GO:0042130;GO:…	K05157	-	S;T	2QVMX;35KFK;38GPI;3BJEG;3CZ9S;3J5TF;486A3;495IC;4PV8U	tumor necrosis factor receptor superfamily, member 21 [Source:MGI Symbol;Acc:MGI:2151075]	94185	Q9EPU5	ko04060(Cytokine-cytokine receptor interaction)	GO:0001783//B cell apoptotic process;GO:0002250//adaptive immune response;GO:0002250//adaptive immune response;GO:0002376//immune system process;GO:0006915//apoptotic process;GO:0006915//apoptotic process;GO:0006915//apoptotic process;GO:0006959//humoral immune response;GO:0006959//humoral immune response;GO:0007165//signal transduction;GO:0007165//signal transduction;GO:0007413//axonal fascicula…	GO:0005737//cytoplasm;GO:0005737//cytoplasm;GO:0005886//plasma membrane;GO:0005887//integral component of plasma membrane;GO:0005887//integral component of plasma membrane;GO:0005887//integral component of plasma membrane;GO:0016020//membrane;GO:0016021//integral component of membrane;GO:0030424//axon;GO:0031226//intrinsic component of plasma membrane;	GO:0005515//protein binding;
ENSMUSG00000042726	1217.19	932.334	1502.04	1.61105	0.688002	0.048919	1	5	121371725	121385632	-	4486	Trafd1	GO:0005515;GO:0005515;GO:0005739;GO:0007005;GO:0008270;GO:0008270;GO:0045824;GO:0046872;GO:0005515;GO:0005515;GO:0005739;GO:0007005;GO:0008270;GO:0008270;GO:0045824;GO:0046872;GO:0008270;GO:0008270;GO:0046872;	-	-	S	2QQRU;35MEB;39XP4;3BDM2;3CYC8;3J9Y3;4864V;48W4I;4PV4K	TRAF type zinc finger domain containing 1 [Source:MGI Symbol;Acc:MGI:1923551]	231712	Q3UDK1	-	GO:0007005//mitochondrion organization;GO:0045824//negative regulation of innate immune response;GO:0007005//mitochondrion organization;GO:0045824//negative regulation of innate immune response;	GO:0005739//mitochondrion;GO:0005739//mitochondrion;	GO:0005515//protein binding;GO:0005515//protein binding;GO:0008270//zinc ion binding;GO:0008270//zinc ion binding;GO:0046872//metal ion binding;GO:0005515//protein binding;GO:0005515//protein binding;GO:0008270//zinc ion binding;GO:0008270//zinc ion binding;GO:0046872//metal ion binding;GO:0008270//zinc ion binding;GO:0008270//zinc ion binding;GO:0046872//metal ion binding;
ENSMUSG00000022831	174.841	129.803	219.879	1.69395	0.760389	0.049044	1	16	36934983	36963212	+	2525	Hcls1	GO:0000122;GO:0001085;GO:0001085;GO:0003779;GO:0003779;GO:0005515;GO:0005515;GO:0005515;GO:0005515;GO:0005634;GO:0005634;GO:0005634;GO:0005667;GO:0005667;GO:0005737;GO:0005737;GO:0005737;GO:0005739;GO:0005829;GO:0005829;GO:0005884;GO:0005886;GO:0005886;GO:0005886;GO:0008284;GO:0009725;GO:0014068;GO:0014068;GO:0017124;GO:0019901;GO:0019901;GO:0030041;GO:0030041;GO:0030218;GO:0030427;GO:0030833;GO:…	K06106	-	T;S	2QS6C;35I7Y;38E61;3BED4;3CRQ4;3J490;482EY;48YN7;4PV66	hematopoietic cell specific Lyn substrate 1 [Source:MGI Symbol;Acc:MGI:104568]	15163	P49710	ko05205(Proteoglycans in cancer);ko05131(Shigellosis);ko05130(Pathogenic Escherichia coli infection);ko05100(Bacterial invasion of epithelial cells);ko04530(Tight junction)	GO:0000122//negative regulation of transcription by RNA polymerase II;GO:0008284//positive regulation of cell population proliferation;GO:0009725//response to hormone;GO:0014068//positive regulation of phosphatidylinositol 3-kinase signaling;GO:0014068//positive regulation of phosphatidylinositol 3-kinase signaling;GO:0030041//actin filament polymerization;GO:0030041//actin filament polymerizatio…	GO:0005634//nucleus;GO:0005634//nucleus;GO:0005634//nucleus;GO:0005667//transcription regulator complex;GO:0005667//transcription regulator complex;GO:0005737//cytoplasm;GO:0005737//cytoplasm;GO:0005737//cytoplasm;GO:0005739//mitochondrion;GO:0005829//cytosol;GO:0005829//cytosol;GO:0005884//actin filament;GO:0005886//plasma membrane;GO:0005886//plasma membrane;GO:0005886//plasma membrane;GO:00304…	GO:0001085//RNA polymerase II-specific DNA-binding transcription factor binding;GO:0001085//RNA polymerase II-specific DNA-binding transcription factor binding;GO:0003779//actin binding;GO:0003779//actin binding;GO:0005515//protein binding;GO:0005515//protein binding;GO:0005515//protein binding;GO:0005515//protein binding;GO:0017124//SH3 domain binding;GO:0019901//protein kinase binding;GO:001990…
ENSMUSG00000043300	11.9237	6.69005	17.1573	2.5646	1.35873	0.0493072	1	3	69574158	69598960	-	2028	B3galnt1	GO:0000139;GO:0005794;GO:0005794;GO:0006486;GO:0006486;GO:0006486;GO:0006486;GO:0008375;GO:0008376;GO:0008499;GO:0008532;GO:0009312;GO:0016020;GO:0016020;GO:0016020;GO:0016021;GO:0016740;GO:0016757;GO:0016758;GO:0030311;GO:0047273;	K00719	EC:2.4.1.79	M;G	KOG2287;35J7F;39WR9;3B94S;3D3H5;3J8X7;486D6;48VKT;4PT0J	UDP-GalNAc:betaGlcNAc beta 1,3- galactosaminyltransferase, polypeptide 1 [Source:MGI Symbol;Acc:MGI:1349405]	26879	Q920V1	ko00603(Glycosphingolipid biosynthesis - globo and isoglobo series);ko00601(Glycosphingolipid biosynthesis - lacto and neolacto series)	GO:0006486//protein glycosylation;GO:0006486//protein glycosylation;GO:0006486//protein glycosylation;GO:0006486//protein glycosylation;GO:0009312//oligosaccharide biosynthetic process;GO:0030311//poly-N-acetyllactosamine biosynthetic process;	GO:0000139//Golgi membrane;GO:0005794//Golgi apparatus;GO:0005794//Golgi apparatus;GO:0016020//membrane;GO:0016020//membrane;GO:0016020//membrane;GO:0016021//integral component of membrane;	GO:0008375//acetylglucosaminyltransferase activity;GO:0008376//acetylgalactosaminyltransferase activity;GO:0008499//UDP-galactose:beta-N-acetylglucosamine beta-1,3-galactosyltransferase activity;GO:0008532//N-acetyllactosaminide beta-1,3-N-acetylglucosaminyltransferase activity;GO:0016740//transferase activity;GO:0016757//glycosyltransferase activity;GO:0016758//hexosyltransferase activity;GO:004…
ENSMUSG00000046408	4.0481	6.66078	1.43542	0.215503	-2.21422	0.0494312	1	8	84001502	84004770	+	1957	1700067K01Rik	GO:0003674;GO:0005575;	-	-	S	2R1CJ;35P6I;3969F;3BE48;3CY9I;3JDFV;485NF;48ZIN;4PSXI	RIKEN cDNA 1700067K01 gene [Source:MGI Symbol;Acc:MGI:1920703]	73453	Q8CF25	-	-	GO:0005575//cellular_component;	GO:0003674//molecular_function;
ENSMUSG00000041075	432.601	325.769	539.434	1.65588	0.727596	0.0496817	1	1	59482424	59486955	+	4532	Fzd7	GO:0004888;GO:0004888;GO:0004930;GO:0005109;GO:0005109;GO:0005515;GO:0005515;GO:0005515;GO:0005515;GO:0005546;GO:0005546;GO:0005768;GO:0005886;GO:0005886;GO:0005886;GO:0005886;GO:0005886;GO:0005886;GO:0006355;GO:0006355;GO:0007165;GO:0007166;GO:0007166;GO:0007186;GO:0007275;GO:0010008;GO:0010812;GO:0010812;GO:0010812;GO:0014834;GO:0016020;GO:0016020;GO:0016020;GO:0016021;GO:0016021;GO:0016021;GO:…	K02432	-	M;T	KOG3577;35EU6;38C7N;3BBTS;3CRBX;3J9ID;47ZA8;48WGU;4PZXW	frizzled class receptor 7 [Source:MGI Symbol;Acc:MGI:108570]	14369	Q61090	ko05226(Gastric cancer);ko05225(Hepatocellular carcinoma);ko05224(Breast cancer);ko05217(Basal cell carcinoma);ko05205(Proteoglycans in cancer);ko05200(Pathways in cancer);ko05165(Human papillomavirus infection);ko05022(Pathways of neurodegeneration - multiple diseases);ko05010(Alzheimer disease);ko04934(Cushing syndrome);ko04916(Melanogenesis);ko04550(Signaling pathways regulating pluripotency o…	GO:0006355//regulation of transcription, DNA-templated;GO:0006355//regulation of transcription, DNA-templated;GO:0007165//signal transduction;GO:0007166//cell surface receptor signaling pathway;GO:0007166//cell surface receptor signaling pathway;GO:0007186//G protein-coupled receptor signaling pathway;GO:0007275//multicellular organism development;GO:0010812//negative regulation of cell-substrate…	GO:0005768//endosome;GO:0005886//plasma membrane;GO:0005886//plasma membrane;GO:0005886//plasma membrane;GO:0005886//plasma membrane;GO:0005886//plasma membrane;GO:0005886//plasma membrane;GO:0010008//endosome membrane;GO:0016020//membrane;GO:0016020//membrane;GO:0016020//membrane;GO:0016021//integral component of membrane;GO:0016021//integral component of membrane;GO:0016021//integral component …	GO:0004888//transmembrane signaling receptor activity;GO:0004888//transmembrane signaling receptor activity;GO:0004930//G protein-coupled receptor activity;GO:0005109//frizzled binding;GO:0005109//frizzled binding;GO:0005515//protein binding;GO:0005515//protein binding;GO:0005515//protein binding;GO:0005515//protein binding;GO:0005546//phosphatidylinositol-4,5-bisphosphate binding;GO:0005546//pho…
ENSMUSG00000027580	2417.87	1843.65	2992.1	1.62293	0.698597	0.0497807	1	2	181227615	181242027	-	11529	Helz2	GO:0000166;GO:0000184;GO:0003677;GO:0003723;GO:0003723;GO:0003723;GO:0003724;GO:0004386;GO:0004540;GO:0004540;GO:0005524;GO:0005634;GO:0005654;GO:0005737;GO:0016787;GO:0030374;GO:0030374;GO:0030374;GO:0030374;GO:0045944;GO:0045944;GO:0046872;GO:0090501;GO:0003723;GO:0003723;GO:0004540;GO:0004540;GO:0030374;GO:0030374;GO:0090501;GO:1903508;GO:0003723;GO:0003723;GO:0004540;GO:0004540;GO:0030374;GO:…	-	-	K;L	KOG1804;KOG2102;35PA3;38E5C;3B9CU;3CXWN;3J5CJ;48C38;48ZRY;4PXY2	helicase with zinc finger 2, transcriptional coactivator [Source:MGI Symbol;Acc:MGI:2385169]	229003	E9QAM5	-	GO:0000184//nuclear-transcribed mRNA catabolic process, nonsense-mediated decay;GO:0045944//positive regulation of transcription by RNA polymerase II;GO:0045944//positive regulation of transcription by RNA polymerase II;GO:0090501//RNA phosphodiester bond hydrolysis;GO:0090501//RNA phosphodiester bond hydrolysis;GO:1903508//positive regulation of nucleic acid-templated transcription;GO:0090501//R…	GO:0005634//nucleus;GO:0005654//nucleoplasm;GO:0005737//cytoplasm;	GO:0000166//nucleotide binding;GO:0003677//DNA binding;GO:0003723//RNA binding;GO:0003723//RNA binding;GO:0003723//RNA binding;GO:0003724//RNA helicase activity;GO:0004386//helicase activity;GO:0004540//ribonuclease activity;GO:0004540//ribonuclease activity;GO:0005524//ATP binding;GO:0016787//hydrolase activity;GO:0030374//nuclear receptor coactivator activity;GO:0030374//nuclear receptor coacti…
ENSMUSG00000031549	392.422	501.266	283.579	0.565726	-0.821824	0.049809	1	8	24531892	24576333	-	3636	Ido2	GO:0002376;GO:0004833;GO:0005737;GO:0005737;GO:0006569;GO:0016491;GO:0019441;GO:0019441;GO:0019441;GO:0019441;GO:0019441;GO:0019441;GO:0020037;GO:0020037;GO:0033754;GO:0033754;GO:0033754;GO:0034354;GO:0046872;GO:0046872;GO:0046872;GO:0051213;GO:0055114;	K00463	EC:1.13.11.52	S;E	2QT99;35GMM;3AMFS;3BGMQ;3CT0K;3J9NY;47ZQ1;493IW;4PU0C	indoleamine 2,3-dioxygenase 2 [Source:MGI Symbol;Acc:MGI:2142489]	209176	Q8R0V5	ko05143(African trypanosomiasis);ko00380(Tryptophan metabolism)	GO:0002376//immune system process;GO:0006569//tryptophan catabolic process;GO:0019441//tryptophan catabolic process to kynurenine;GO:0019441//tryptophan catabolic process to kynurenine;GO:0019441//tryptophan catabolic process to kynurenine;GO:0019441//tryptophan catabolic process to kynurenine;GO:0019441//tryptophan catabolic process to kynurenine;GO:0019441//tryptophan catabolic process to kynur…	GO:0005737//cytoplasm;GO:0005737//cytoplasm;	GO:0004833//tryptophan 2,3-dioxygenase activity;GO:0016491//oxidoreductase activity;GO:0020037//heme binding;GO:0020037//heme binding;GO:0033754//indoleamine 2,3-dioxygenase activity;GO:0033754//indoleamine 2,3-dioxygenase activity;GO:0033754//indoleamine 2,3-dioxygenase activity;GO:0046872//metal ion binding;GO:0046872//metal ion binding;GO:0046872//metal ion binding;GO:0051213//dioxygenase acti…
ENSMUSG00000026177	138.15	101.63	174.67	1.71869	0.781308	0.0499246	1	1	74375195	74386062	+	3705	Slc11a1	GO:0016020;GO:0016020;GO:0016020;GO:0016021;GO:0030001;GO:0030001;GO:0046873;GO:0046873;GO:0055072;GO:0000165;GO:0001818;GO:0001819;GO:0002309;GO:0002369;GO:0002606;GO:0002827;GO:0005381;GO:0005384;GO:0005384;GO:0005764;GO:0005770;GO:0005886;GO:0005886;GO:0005886;GO:0006811;GO:0006826;GO:0006826;GO:0006828;GO:0006876;GO:0006876;GO:0006876;GO:0006879;GO:0006879;GO:0006879;GO:0006909;GO:0006954;GO:…	K12347	-	P	KOG1291;35EAF;38C14;3BAFJ;3CT65;3JE0J;48BR2;4986C;4PZ92	solute carrier family 11 (proton-coupled divalent metal ion transporters), member 1 [Source:MGI Symbol;Acc:MGI:1345275]	18173	P41251	ko04142(Lysosome)	GO:0030001//metal ion transport;GO:0030001//metal ion transport;GO:0055072//iron ion homeostasis;GO:0000165//MAPK cascade;GO:0001818//negative regulation of cytokine production;GO:0001819//positive regulation of cytokine production;GO:0002309//T cell proliferation involved in immune response;GO:0002369//T cell cytokine production;GO:0002606//positive regulation of dendritic cell antigen processin…	GO:0016020//membrane;GO:0016020//membrane;GO:0016020//membrane;GO:0016021//integral component of membrane;GO:0005764//lysosome;GO:0005770//late endosome;GO:0005886//plasma membrane;GO:0005886//plasma membrane;GO:0005886//plasma membrane;GO:0010008//endosome membrane;GO:0016020//membrane;GO:0016020//membrane;GO:0016020//membrane;GO:0016021//integral component of membrane;GO:0030670//phagocytic ves…	GO:0046873//metal ion transmembrane transporter activity;GO:0046873//metal ion transmembrane transporter activity;GO:0005381//iron ion transmembrane transporter activity;GO:0005384//manganese ion transmembrane transporter activity;GO:0005384//manganese ion transmembrane transporter activity;GO:0015086//cadmium ion transmembrane transporter activity;GO:0042803//protein homodimerization activity;GO…
ENSMUSG00000054863	32.6795	22.2698	43.0891	1.93487	0.952234	0.0499655	1	15	87544299	87759364	+	2908	Tafa5	GO:0003674;GO:0005125;GO:0005575;GO:0005576;GO:0005615;GO:0007165;GO:0008150;GO:0003674;GO:0005125;GO:0005575;GO:0005576;GO:0005615;GO:0007165;GO:0008150;	-	-	S	2RZT2;35PPU;3A0ZM;3BQ4X;3D6HX;3JGDG;48E8K;49AVZ;4Q53I	TAFA chemokine like family member 5 [Source:MGI Symbol;Acc:MGI:2146182]	106014	Q91WE9	-	GO:0007165//signal transduction;GO:0008150//biological_process;GO:0007165//signal transduction;GO:0008150//biological_process;	GO:0005575//cellular_component;GO:0005576//extracellular region;GO:0005615//extracellular space;GO:0005575//cellular_component;GO:0005576//extracellular region;GO:0005615//extracellular space;	GO:0003674//molecular_function;GO:0005125//cytokine activity;GO:0003674//molecular_function;GO:0005125//cytokine activity;
ENSMUSG00000074206	5.0258	1.57113	8.48047	5.39769	2.43234	0.0499721	1	3	138341775	138358861	+	4669	Adh6b	GO:0004024;GO:0004745;GO:0005829;GO:0006069;GO:0008270;GO:0008270;GO:0008270;GO:0016491;GO:0016491;GO:0016491;GO:0042572;GO:0042573;GO:0046872;GO:0055114;GO:0055114;GO:0055114;GO:0004024;GO:0004745;GO:0005829;GO:0006069;GO:0008270;GO:0042572;GO:0042573;GO:0055114;GO:0055114;	-	-	-	-	alcohol dehydrogenase 6B (class V) [Source:MGI Symbol;Acc:MGI:2446626]	100417514	-	-	GO:0006069//ethanol oxidation;GO:0042572//retinol metabolic process;GO:0042573//retinoic acid metabolic process;GO:0055114//obsolete oxidation-reduction process;GO:0055114//obsolete oxidation-reduction process;GO:0055114//obsolete oxidation-reduction process;GO:0006069//ethanol oxidation;GO:0042572//retinol metabolic process;GO:0042573//retinoic acid metabolic process;GO:0055114//obsolete oxidati…	GO:0005829//cytosol;GO:0005829//cytosol;	GO:0004024//alcohol dehydrogenase activity, zinc-dependent;GO:0004745//NAD-retinol dehydrogenase activity;GO:0008270//zinc ion binding;GO:0008270//zinc ion binding;GO:0008270//zinc ion binding;GO:0016491//oxidoreductase activity;GO:0016491//oxidoreductase activity;GO:0016491//oxidoreductase activity;GO:0046872//metal ion binding;GO:0004024//alcohol dehydrogenase activity, zinc-dependent;GO:000474…
ENSMUSG00000004707	29.6132	19.8665	39.3599	1.98122	0.986388	0.0501639	1	1	171588624	171607410	-	3307	Ly9	GO:0002250;GO:0002376;GO:0005886;GO:0005886;GO:0005886;GO:0007155;GO:0009986;GO:0016020;GO:0016021;GO:0032740;GO:0032740;GO:0045087;GO:0072540;GO:0072540;GO:0016020;GO:0016021;GO:0016020;GO:0016021;GO:0016020;GO:0016021;	K06570	-	T;S	2SGRG;35CC1;39WN7;3BP5Q;3D37N;3JCVU;47Z8V;4995K;4PUHG	lymphocyte antigen 9 [Source:MGI Symbol;Acc:MGI:96885]	17085	Q01965	-	GO:0002250//adaptive immune response;GO:0002376//immune system process;GO:0007155//cell adhesion;GO:0032740//positive regulation of interleukin-17 production;GO:0032740//positive regulation of interleukin-17 production;GO:0045087//innate immune response;GO:0072540//T-helper 17 cell lineage commitment;GO:0072540//T-helper 17 cell lineage commitment;	GO:0005886//plasma membrane;GO:0005886//plasma membrane;GO:0005886//plasma membrane;GO:0009986//cell surface;GO:0016020//membrane;GO:0016021//integral component of membrane;GO:0016020//membrane;GO:0016021//integral component of membrane;GO:0016020//membrane;GO:0016021//integral component of membrane;GO:0016020//membrane;GO:0016021//integral component of membrane;	-
ENSMUSG00000091994	4.18346	1.54275	6.82416	4.42336	2.14514	0.0502887	1	10	79851381	79854971	-	3591	E130317F20Rik	-	-	-	-	-	RIKEN cDNA E130317F20 gene [Source:MGI Symbol;Acc:MGI:3041202]	-	-	-	-	-	-
ENSMUSG00000074476	67.9649	86.6776	49.2523	0.568224	-0.815468	0.0503013	1	9	21755442	21760303	-	2573	Spc24	GO:0000775;GO:0000776;GO:0000777;GO:0003674;GO:0005634;GO:0005654;GO:0005654;GO:0005694;GO:0005730;GO:0005730;GO:0007049;GO:0031262;GO:0031262;GO:0031262;GO:0051301;GO:0000775;GO:0000776;GO:0000777;GO:0003674;GO:0005634;GO:0005654;GO:0005694;GO:0005730;GO:0007049;GO:0031262;GO:0031262;GO:0051301;GO:0000775;GO:0000776;GO:0000777;GO:0005634;GO:0005694;GO:0007049;GO:0051301;GO:0000775;GO:0000776;GO:…	K11549	-	S	2S26V;35P39;39WYH;3BN49;3D1VA;3J2UD;48CFT;48WSD;4PYTC	SPC24, NDC80 kinetochore complex component, homolog (S. cerevisiae) [Source:MGI Symbol;Acc:MGI:1914879]	67629	Q9D083	-	GO:0007049//cell cycle;GO:0051301//cell division;GO:0007049//cell cycle;GO:0051301//cell division;GO:0007049//cell cycle;GO:0051301//cell division;GO:0007049//cell cycle;GO:0051301//cell division;	GO:0000775//chromosome, centromeric region;GO:0000776//kinetochore;GO:0000777//kinetochore;GO:0005634//nucleus;GO:0005654//nucleoplasm;GO:0005654//nucleoplasm;GO:0005694//chromosome;GO:0005730//nucleolus;GO:0005730//nucleolus;GO:0031262//Ndc80 complex;GO:0031262//Ndc80 complex;GO:0031262//Ndc80 complex;GO:0000775//chromosome, centromeric region;GO:0000776//kinetochore;GO:0000777//kinetochore;GO:0…	GO:0003674//molecular_function;GO:0003674//molecular_function;
ENSMUSG00000022159	4.38956	7.08851	1.6906	0.238499	-2.06794	0.0503454	1	14	52261759	52279545	-	4163	Rab2b	GO:0000139;GO:0000139;GO:0000166;GO:0003924;GO:0003924;GO:0005525;GO:0005525;GO:0005525;GO:0005783;GO:0005789;GO:0005794;GO:0005794;GO:0005886;GO:0015031;GO:0016020;GO:0016192;GO:0045921;GO:0045921;GO:0098793;GO:0098793;GO:0000139;GO:0000139;GO:0000166;GO:0003924;GO:0003924;GO:0005525;GO:0005525;GO:0005525;GO:0005783;GO:0005789;GO:0005794;GO:0005794;GO:0005886;GO:0015031;GO:0016020;GO:0016192;GO:…	K07878	-	F;U	KOG0098;35IXX;38D6D;3BB4T;3CV5J;3J4E4;4818Y;48WVN;4PSPI	RAB2B, member RAS oncogene family [Source:MGI Symbol;Acc:MGI:1923588]	76338	P59279	-	GO:0015031//protein transport;GO:0016192//vesicle-mediated transport;GO:0045921//positive regulation of exocytosis;GO:0045921//positive regulation of exocytosis;GO:0015031//protein transport;GO:0016192//vesicle-mediated transport;GO:0045921//positive regulation of exocytosis;	GO:0000139//Golgi membrane;GO:0000139//Golgi membrane;GO:0005783//endoplasmic reticulum;GO:0005789//endoplasmic reticulum membrane;GO:0005794//Golgi apparatus;GO:0005794//Golgi apparatus;GO:0005886//plasma membrane;GO:0016020//membrane;GO:0098793//presynapse;GO:0098793//presynapse;GO:0000139//Golgi membrane;GO:0000139//Golgi membrane;GO:0005783//endoplasmic reticulum;GO:0005789//endoplasmic retic…	GO:0000166//nucleotide binding;GO:0003924//GTPase activity;GO:0003924//GTPase activity;GO:0005525//GTP binding;GO:0005525//GTP binding;GO:0005525//GTP binding;GO:0000166//nucleotide binding;GO:0003924//GTPase activity;GO:0003924//GTPase activity;GO:0005525//GTP binding;GO:0005525//GTP binding;GO:0005525//GTP binding;GO:0003924//GTPase activity;GO:0003924//GTPase activity;GO:0005525//GTP binding;G…
ENSMUSG00000112640	6.14853	2.72477	9.5723	3.51307	1.81273	0.0504677	1	10	81863934	81881081	+	2379	Gm32687	GO:0003676;GO:0003676;GO:0003677;GO:0003700;GO:0005634;GO:0006355;GO:0006355;GO:0006355;GO:0046872;	K09228	-	-	-	predicted gene, 32687 [Source:MGI Symbol;Acc:MGI:5591846]	102635315	-	ko05168(Herpes simplex virus 1 infection)	GO:0006355//regulation of transcription, DNA-templated;GO:0006355//regulation of transcription, DNA-templated;GO:0006355//regulation of transcription, DNA-templated;	GO:0005634//nucleus;	GO:0003676//nucleic acid binding;GO:0003676//nucleic acid binding;GO:0003677//DNA binding;GO:0003700//DNA-binding transcription factor activity;GO:0046872//metal ion binding;
ENSMUSG00000022901	51.1549	36.3472	65.9626	1.81479	0.859805	0.0505477	1	16	36603869	36666081	-	3661	Cd86	GO:0002224;GO:0002250;GO:0002376;GO:0002377;GO:0002668;GO:0005102;GO:0005515;GO:0005886;GO:0006955;GO:0007165;GO:0007166;GO:0007202;GO:0009897;GO:0009897;GO:0009986;GO:0009986;GO:0016020;GO:0016021;GO:0023035;GO:0031295;GO:0034138;GO:0042102;GO:0042102;GO:0042104;GO:0042113;GO:0042113;GO:0042130;GO:0043231;GO:0051607;GO:0070062;GO:0071222;GO:0071222;GO:1901224;GO:1990051;	K05413	-	S;T	2S1FF;35AJ3;3A3TE;3BS2R;3CYPN;3J4A0;4888N;493IA;4Q4RI	CD86 antigen [Source:MGI Symbol;Acc:MGI:101773]	12524	P42082	ko05416(Viral myocarditis);ko05332(Graft-versus-host disease);ko05330(Allograft rejection);ko05323(Rheumatoid arthritis);ko05322(Systemic lupus erythematosus);ko05320(Autoimmune thyroid disease);ko05202(Transcriptional misregulation in cancer);ko05167(Kaposi sarcoma-associated herpesvirus infection);ko04940(Type I diabetes mellitus);ko04672(Intestinal immune network for IgA production);ko04620(To…	GO:0002224//toll-like receptor signaling pathway;GO:0002250//adaptive immune response;GO:0002376//immune system process;GO:0002377//immunoglobulin production;GO:0002668//negative regulation of T cell anergy;GO:0006955//immune response;GO:0007165//signal transduction;GO:0007166//cell surface receptor signaling pathway;GO:0007202//activation of phospholipase C activity;GO:0023035//CD40 signaling pa…	GO:0005886//plasma membrane;GO:0009897//external side of plasma membrane;GO:0009897//external side of plasma membrane;GO:0009986//cell surface;GO:0009986//cell surface;GO:0016020//membrane;GO:0016021//integral component of membrane;GO:0043231//intracellular membrane-bounded organelle;GO:0070062//extracellular exosome;	GO:0005102//signaling receptor binding;GO:0005515//protein binding;
ENSMUSG00000054871	13.6617	19.2063	8.1171	0.422627	-1.24254	0.0506921	1	9	123259053	123260764	-	1712	Tmem158	GO:0016020;GO:0016021;GO:0042277;	-	-	S;T	2RYJ7;35K56;39VMY;3BJGT;3D4V2;3J715;48B9Q;48X57;4Q6ND	transmembrane protein 158 [Source:MGI Symbol;Acc:MGI:1919559]	72309	B2RTM1	-	-	GO:0016020//membrane;GO:0016021//integral component of membrane;	GO:0042277//peptide binding;
ENSMUSG00000029798	166.439	96.7392	236.138	2.44098	1.28746	0.0508362	1	6	57581000	57664632	+	9292	Herc6	GO:0002244;GO:0002376;GO:0004842;GO:0004842;GO:0005654;GO:0005654;GO:0005737;GO:0005737;GO:0005829;GO:0005829;GO:0005829;GO:0009617;GO:0016567;GO:0016740;GO:0045087;GO:0061630;	K22372	EC:2.3.2.-	O	KOG0941;35MV7;38E5N;3BEHG;3CVCG;3J338;48AU0;495CF;4Q6GG	hect domain and RLD 6 [Source:MGI Symbol;Acc:MGI:1914388]	67138	F2Z461	-	GO:0002244//hematopoietic progenitor cell differentiation;GO:0002376//immune system process;GO:0009617//response to bacterium;GO:0016567//protein ubiquitination;GO:0045087//innate immune response;	GO:0005654//nucleoplasm;GO:0005654//nucleoplasm;GO:0005737//cytoplasm;GO:0005737//cytoplasm;GO:0005829//cytosol;GO:0005829//cytosol;GO:0005829//cytosol;	GO:0004842//ubiquitin-protein transferase activity;GO:0004842//ubiquitin-protein transferase activity;GO:0016740//transferase activity;GO:0061630//ubiquitin protein ligase activity;
ENSMUSG00000022217	117.648	149.464	85.8317	0.574264	-0.800214	0.050985	1	14	55581516	55585302	-	2465	Emc9	GO:0072546;GO:0072546;GO:0005737;GO:0005737;GO:0005737;GO:0072546;GO:0072546;GO:0072546;GO:0072546;GO:0072546;GO:0072546;	K23569	-	S;K;F	KOG3289;35UBH;399CJ;3BKMQ;3E48Y;3JPWS;48QXX;49MHV;4QA1E	ER membrane protein complex subunit 9 [Source:MGI Symbol;Acc:MGI:1934682]	85308	Q9DB76	-	-	GO:0072546//EMC complex;GO:0072546//EMC complex;GO:0005737//cytoplasm;GO:0005737//cytoplasm;GO:0005737//cytoplasm;GO:0072546//EMC complex;GO:0072546//EMC complex;GO:0072546//EMC complex;GO:0072546//EMC complex;GO:0072546//EMC complex;GO:0072546//EMC complex;	-
ENSMUSG00000026981	2144.63	1376.03	2913.23	2.11712	1.0821	0.0512063	1	2	24336853	24351494	+	5535	Il1rn	GO:0001660;GO:0002437;GO:0005125;GO:0005125;GO:0005125;GO:0005149;GO:0005149;GO:0005149;GO:0005149;GO:0005150;GO:0005151;GO:0005152;GO:0005152;GO:0005152;GO:0005152;GO:0005576;GO:0005576;GO:0005615;GO:0005615;GO:0005615;GO:0005615;GO:0005737;GO:0006629;GO:0006953;GO:0006954;GO:0006954;GO:0006954;GO:0006955;GO:0006955;GO:0007165;GO:0007613;GO:0014050;GO:0019233;GO:0030073;GO:0030336;GO:0031982;GO:…	K05481	-	S;T	2S5F0;35FMC;3A577;3BS6I;3CTQS;3J2KK;481ZC;498DI;4PWG0	interleukin 1 receptor antagonist [Source:MGI Symbol;Acc:MGI:96547]	16181	P25085	ko04060(Cytokine-cytokine receptor interaction)	GO:0001660//fever generation;GO:0002437//inflammatory response to antigenic stimulus;GO:0006629//lipid metabolic process;GO:0006953//acute-phase response;GO:0006954//inflammatory response;GO:0006954//inflammatory response;GO:0006954//inflammatory response;GO:0006955//immune response;GO:0006955//immune response;GO:0007165//signal transduction;GO:0007613//memory;GO:0014050//negative regulation of g…	GO:0005576//extracellular region;GO:0005576//extracellular region;GO:0005615//extracellular space;GO:0005615//extracellular space;GO:0005615//extracellular space;GO:0005615//extracellular space;GO:0005737//cytoplasm;GO:0031982//vesicle;GO:0005576//extracellular region;GO:0005615//extracellular space;GO:0005615//extracellular space;GO:0005576//extracellular region;GO:0005615//extracellular space;G…	GO:0005125//cytokine activity;GO:0005125//cytokine activity;GO:0005125//cytokine activity;GO:0005149//interleukin-1 receptor binding;GO:0005149//interleukin-1 receptor binding;GO:0005149//interleukin-1 receptor binding;GO:0005149//interleukin-1 receptor binding;GO:0005150//interleukin-1, type I receptor binding;GO:0005151//interleukin-1, type II receptor binding;GO:0005152//interleukin-1 receptor…
ENSMUSG00000107215	6.50218	3.01053	9.99383	3.31963	1.73102	0.0512331	1	6	3336772	3339354	-	2583	Gm43197	-	-	-	-	-	predicted gene 43197 [Source:MGI Symbol;Acc:MGI:5663334]	-	-	-	-	-	-
ENSMUSG00000084616	8.325	13.3194	3.3306	0.250056	-1.99967	0.0514067	1	X	36363899	36364002	+	104	Gm25047	-	-	-	-	-	predicted gene, 25047 [Source:MGI Symbol;Acc:MGI:5454824]	-	-	-	-	-	-
ENSMUSG00000066319	78.0225	104.741	51.3041	0.48982	-1.02968	0.051693	1	9	110984935	110990583	-	3057	Rtp3	GO:0001580;GO:0005737;GO:0006612;GO:0016020;GO:0016021;GO:0031849;GO:0051205;GO:0001580;GO:0005737;GO:0006612;GO:0016020;GO:0016021;GO:0031849;GO:0051205;	-	-	U;S;T	2S6AA;35CSC;3A25G;3BSTC;3D5Z6;3JF0M;485KZ;49225;4Q5K1	receptor transporter protein 3 [Source:MGI Symbol;Acc:MGI:2446841]	235636	Q5QGU6	-	GO:0001580//detection of chemical stimulus involved in sensory perception of bitter taste;GO:0006612//protein targeting to membrane;GO:0051205//protein insertion into membrane;GO:0001580//detection of chemical stimulus involved in sensory perception of bitter taste;GO:0006612//protein targeting to membrane;GO:0051205//protein insertion into membrane;	GO:0005737//cytoplasm;GO:0016020//membrane;GO:0016021//integral component of membrane;GO:0005737//cytoplasm;GO:0016020//membrane;GO:0016021//integral component of membrane;	GO:0031849//olfactory receptor binding;GO:0031849//olfactory receptor binding;
ENSMUSG00000000157	12.9456	7.55798	18.3332	2.42567	1.27838	0.0517726	1	16	96422288	96443619	-	4324	Itgb2l	GO:0001540;GO:0005178;GO:0005886;GO:0005925;GO:0006954;GO:0007155;GO:0007155;GO:0007160;GO:0007160;GO:0007160;GO:0007229;GO:0007229;GO:0007229;GO:0007229;GO:0008305;GO:0008305;GO:0016020;GO:0016021;GO:0016477;GO:0030141;GO:0033627;GO:0038023;GO:0038023;GO:0001540;GO:0005178;GO:0005886;GO:0005925;GO:0006954;GO:0007155;GO:0007160;GO:0007160;GO:0007229;GO:0007229;GO:0007229;GO:0008305;GO:0016020;GO:…	K06464	-	T;M;W	KOG1226;359JS;38DSI;3BA6T;3D3JZ;3J2HP;484MI;4957C;4Q1XE	integrin beta 2-like [Source:MGI Symbol;Acc:MGI:1277979]	16415	Q3UV74	ko05416(Viral myocarditis);ko05323(Rheumatoid arthritis);ko05166(Human T-cell leukemia virus 1 infection);ko05152(Tuberculosis);ko05150(Staphylococcus aureus infection);ko05146(Amoebiasis);ko05144(Malaria);ko05140(Leishmaniasis);ko05134(Legionellosis);ko05133(Pertussis);ko04810(Regulation of actin cytoskeleton);ko04670(Leukocyte transendothelial migration);ko04650(Natural killer cell mediated cyt…	GO:0006954//inflammatory response;GO:0007155//cell adhesion;GO:0007155//cell adhesion;GO:0007160//cell-matrix adhesion;GO:0007160//cell-matrix adhesion;GO:0007160//cell-matrix adhesion;GO:0007229//integrin-mediated signaling pathway;GO:0007229//integrin-mediated signaling pathway;GO:0007229//integrin-mediated signaling pathway;GO:0007229//integrin-mediated signaling pathway;GO:0016477//cell migra…	GO:0005886//plasma membrane;GO:0005925//focal adhesion;GO:0008305//integrin complex;GO:0008305//integrin complex;GO:0016020//membrane;GO:0016021//integral component of membrane;GO:0030141//secretory granule;GO:0005886//plasma membrane;GO:0005925//focal adhesion;GO:0008305//integrin complex;GO:0016020//membrane;GO:0016021//integral component of membrane;GO:0030141//secretory granule;GO:0008305//in…	GO:0001540//amyloid-beta binding;GO:0005178//integrin binding;GO:0038023//signaling receptor activity;GO:0038023//signaling receptor activity;GO:0001540//amyloid-beta binding;GO:0005178//integrin binding;GO:0038023//signaling receptor activity;GO:0038023//signaling receptor activity;GO:0038023//signaling receptor activity;
ENSMUSG00000052675	28.5423	19.1252	37.9594	1.98479	0.988983	0.0519147	1	7	24112314	24127952	+	5543	Zfp112	GO:0003676;GO:0003676;GO:0003677;GO:0005575;GO:0005634;GO:0006355;GO:0006355;GO:0046872;GO:0003676;GO:0003676;GO:0003677;GO:0005575;GO:0005634;GO:0006355;GO:0006355;GO:0046872;GO:0003676;GO:0003676;GO:0006355;GO:0006355;GO:0046872;	K09228	-	K	35CD9;39W8Y;3BNZS;3D3M6;3J7RQ;48ATA;496H4;4Q6VI	zinc finger protein 112 [Source:MGI Symbol;Acc:MGI:1929115]	57745	Q0VAW7	ko05168(Herpes simplex virus 1 infection)	GO:0006355//regulation of transcription, DNA-templated;GO:0006355//regulation of transcription, DNA-templated;GO:0006355//regulation of transcription, DNA-templated;GO:0006355//regulation of transcription, DNA-templated;GO:0006355//regulation of transcription, DNA-templated;GO:0006355//regulation of transcription, DNA-templated;	GO:0005575//cellular_component;GO:0005634//nucleus;GO:0005575//cellular_component;GO:0005634//nucleus;	GO:0003676//nucleic acid binding;GO:0003676//nucleic acid binding;GO:0003677//DNA binding;GO:0046872//metal ion binding;GO:0003676//nucleic acid binding;GO:0003676//nucleic acid binding;GO:0003677//DNA binding;GO:0046872//metal ion binding;GO:0003676//nucleic acid binding;GO:0003676//nucleic acid binding;GO:0046872//metal ion binding;
ENSMUSG00000032265	272.497	205.566	339.428	1.65119	0.723503	0.0520494	1	9	85320439	85327348	-	5703	Tent5a	GO:0005575;GO:0009617;GO:0048255;GO:1990817;GO:1990817;GO:1990817;GO:0005575;GO:0009617;GO:0048255;GO:1990817;GO:1990817;GO:1990817;	K23033	EC:2.7.7.-	S	KOG3852;35E20;38F2Q;3BAXP;3CV5G;3J5S4;47ZJ9;490W6;4PVTX	terminal nucleotidyltransferase 5A [Source:MGI Symbol;Acc:MGI:2670964]	212943	D3Z5S8	-	GO:0009617//response to bacterium;GO:0048255//mRNA stabilization;GO:0009617//response to bacterium;GO:0048255//mRNA stabilization;	GO:0005575//cellular_component;GO:0005575//cellular_component;	GO:1990817//RNA adenylyltransferase activity;GO:1990817//RNA adenylyltransferase activity;GO:1990817//RNA adenylyltransferase activity;GO:1990817//RNA adenylyltransferase activity;GO:1990817//RNA adenylyltransferase activity;GO:1990817//RNA adenylyltransferase activity;
ENSMUSG00000048878	370.59	469.411	271.77	0.578959	-0.788466	0.0521416	1	11	103116231	103119725	+	3495	Hexim1	GO:0000122;GO:0000122;GO:0000122;GO:0000122;GO:0000122;GO:0000122;GO:0002218;GO:0002218;GO:0002376;GO:0004861;GO:0004861;GO:0004861;GO:0004861;GO:0004861;GO:0004861;GO:0005515;GO:0005634;GO:0005634;GO:0005634;GO:0005634;GO:0005634;GO:0005634;GO:0005654;GO:0005654;GO:0005654;GO:0005737;GO:0005737;GO:0005737;GO:0005737;GO:0005737;GO:0005737;GO:0007507;GO:0017069;GO:0017069;GO:0017069;GO:0017069;GO:…	K15189	-	K;S	2QQP8;35FEX;39SN7;3BIXI;3CVPI;3J1S5;488XI;492J4;4PY0J	hexamethylene bis-acetamide inducible 1 [Source:MGI Symbol;Acc:MGI:2385923]	192231	Q8R409	-	GO:0000122//negative regulation of transcription by RNA polymerase II;GO:0000122//negative regulation of transcription by RNA polymerase II;GO:0000122//negative regulation of transcription by RNA polymerase II;GO:0000122//negative regulation of transcription by RNA polymerase II;GO:0000122//negative regulation of transcription by RNA polymerase II;GO:0000122//negative regulation of transcription …	GO:0005634//nucleus;GO:0005634//nucleus;GO:0005634//nucleus;GO:0005634//nucleus;GO:0005634//nucleus;GO:0005634//nucleus;GO:0005654//nucleoplasm;GO:0005654//nucleoplasm;GO:0005654//nucleoplasm;GO:0005737//cytoplasm;GO:0005737//cytoplasm;GO:0005737//cytoplasm;GO:0005737//cytoplasm;GO:0005737//cytoplasm;GO:0005737//cytoplasm;GO:0043231//intracellular membrane-bounded organelle;GO:0043231//intracellu…	GO:0004861//cyclin-dependent protein serine/threonine kinase inhibitor activity;GO:0004861//cyclin-dependent protein serine/threonine kinase inhibitor activity;GO:0004861//cyclin-dependent protein serine/threonine kinase inhibitor activity;GO:0004861//cyclin-dependent protein serine/threonine kinase inhibitor activity;GO:0004861//cyclin-dependent protein serine/threonine kinase inhibitor activity…
ENSMUSG00000069972	7.94255	3.98663	11.8985	2.98459	1.57753	0.0523181	1	7	88530446	88530898	-	453	Rps13-ps2	-	-	-	-	-	ribosomal protein S13, pseudogene 2 [Source:MGI Symbol;Acc:MGI:3704295]	-	-	-	-	-	-
ENSMUSG00000031304	12.5773	7.31752	17.8371	2.43759	1.28545	0.0523347	1	X	101264378	101268255	-	2387	Il2rg	GO:0004896;GO:0004896;GO:0004896;GO:0005515;GO:0005886;GO:0005886;GO:0009897;GO:0009897;GO:0009986;GO:0009986;GO:0010468;GO:0010628;GO:0016020;GO:0016020;GO:0016020;GO:0016021;GO:0019221;GO:0019221;GO:0019955;GO:0019976;GO:0032831;GO:0033089;GO:0035723;GO:0035723;GO:0042010;GO:0042010;GO:0043235;GO:0045579;GO:0045621;GO:0050766;GO:0050766;GO:0004896;GO:0004896;GO:0005515;GO:0016020;GO:0016020;GO:…	K05070	-	S;T	2S289;35DBS;39Z8Z;3BKDJ;3D4Q7;3J2N4;48CWX;497RA;4Q2HN	interleukin 2 receptor, gamma chain [Source:MGI Symbol;Acc:MGI:96551]	16186	P34902	ko05340(Primary immunodeficiency);ko05321(Inflammatory bowel disease);ko05200(Pathways in cancer);ko05166(Human T-cell leukemia virus 1 infection);ko05162(Measles);ko04659(Th17 cell differentiation);ko04658(Th1 and Th2 cell differentiation);ko04630(JAK-STAT signaling pathway);ko04151(PI3K-Akt signaling pathway);ko04144(Endocytosis);ko04061(Viral protein interaction with cytokine and cytokine rece…	GO:0010468//regulation of gene expression;GO:0010628//positive regulation of gene expression;GO:0019221//cytokine-mediated signaling pathway;GO:0019221//cytokine-mediated signaling pathway;GO:0032831//positive regulation of CD4-positive, CD25-positive, alpha-beta regulatory T cell differentiation;GO:0033089//positive regulation of T cell differentiation in thymus;GO:0035723//interleukin-15-mediat…	GO:0005886//plasma membrane;GO:0005886//plasma membrane;GO:0009897//external side of plasma membrane;GO:0009897//external side of plasma membrane;GO:0009986//cell surface;GO:0009986//cell surface;GO:0016020//membrane;GO:0016020//membrane;GO:0016020//membrane;GO:0016021//integral component of membrane;GO:0043235//receptor complex;GO:0016020//membrane;GO:0016020//membrane;	GO:0004896//cytokine receptor activity;GO:0004896//cytokine receptor activity;GO:0004896//cytokine receptor activity;GO:0005515//protein binding;GO:0019955//cytokine binding;GO:0019976//interleukin-2 binding;GO:0042010//interleukin-15 receptor activity;GO:0042010//interleukin-15 receptor activity;GO:0004896//cytokine receptor activity;GO:0004896//cytokine receptor activity;GO:0005515//protein bin…
ENSMUSG00000026109	2.82149	4.91633	0.726642	0.147801	-2.75827	0.0524266	1	1	50900647	51187270	+	6707	Tmeff2	GO:0005515;GO:0016020;GO:0016021;GO:0005515;GO:0005604;GO:0005886;GO:0009887;GO:0009888;GO:0016020;GO:0016021;GO:0016477;GO:0030336;GO:0030336;GO:0034446;GO:0044319;GO:0044319;GO:0045720;GO:0045720;GO:0051497;GO:0051497;	K23608	-	S	KOG3649;35DIS;3959I;3BCE3;3CYIZ;3J1JB;483B2;491SG;4Q566	transmembrane protein with EGF-like and two follistatin-like domains 2 [Source:MGI Symbol;Acc:MGI:1861735]	56363	Q9QYM9	-	GO:0009887//animal organ morphogenesis;GO:0009888//tissue development;GO:0016477//cell migration;GO:0030336//negative regulation of cell migration;GO:0030336//negative regulation of cell migration;GO:0034446//substrate adhesion-dependent cell spreading;GO:0044319//wound healing, spreading of cells;GO:0044319//wound healing, spreading of cells;GO:0045720//negative regulation of integrin biosynthet…	GO:0016020//membrane;GO:0016021//integral component of membrane;GO:0005604//basement membrane;GO:0005886//plasma membrane;GO:0016020//membrane;GO:0016021//integral component of membrane;	GO:0005515//protein binding;GO:0005515//protein binding;
ENSMUSG00000047735	504.019	287.742	720.296	2.50327	1.32382	0.0524513	1	6	3372257	3399572	-	5427	Samd9l	GO:0005515;GO:0005515;	K23949	-	S	2QPY6;35KZK;38G78;3BE33;3CX4D;3J57T;487NP;490VU;4PUFD	sterile alpha motif domain containing 9-like [Source:MGI Symbol;Acc:MGI:1343184]	209086	Q8BZG4;E9PX59	-	-	-	GO:0005515//protein binding;GO:0005515//protein binding;
ENSMUSG00000032080	269.175	390.302	148.049	0.37932	-1.39851	0.052558	1	9	46240696	46243459	+	1815	Apoa4	GO:0002227;GO:0002227;GO:0002227;GO:0005507;GO:0005507;GO:0005543;GO:0005576;GO:0005576;GO:0005576;GO:0005576;GO:0005615;GO:0005615;GO:0005829;GO:0006695;GO:0006869;GO:0006869;GO:0006869;GO:0006869;GO:0006869;GO:0006982;GO:0006982;GO:0007159;GO:0007159;GO:0008203;GO:0008203;GO:0008289;GO:0008289;GO:0008289;GO:0008289;GO:0009986;GO:0009986;GO:0010873;GO:0010873;GO:0010873;GO:0010898;GO:0010898;GO:…	K08760	-	M;T	2QSC5;35MBE;38GMF;3BJ6J;3CSYJ;3J4IA;486E3;4970T;4Q02Y	apolipoprotein A-IV [Source:MGI Symbol;Acc:MGI:88051]	11808	P06728	ko05417(Lipid and atherosclerosis);ko04979(Cholesterol metabolism);ko04977(Vitamin digestion and absorption);ko04975(Fat digestion and absorption)	GO:0002227//innate immune response in mucosa;GO:0002227//innate immune response in mucosa;GO:0002227//innate immune response in mucosa;GO:0006695//cholesterol biosynthetic process;GO:0006869//lipid transport;GO:0006869//lipid transport;GO:0006869//lipid transport;GO:0006869//lipid transport;GO:0006869//lipid transport;GO:0006982//response to lipid hydroperoxide;GO:0006982//response to lipid hydro…	GO:0005576//extracellular region;GO:0005576//extracellular region;GO:0005576//extracellular region;GO:0005576//extracellular region;GO:0005615//extracellular space;GO:0005615//extracellular space;GO:0005829//cytosol;GO:0009986//cell surface;GO:0009986//cell surface;GO:0034361//very-low-density lipoprotein particle;GO:0034361//very-low-density lipoprotein particle;GO:0034364//high-density lipoprot…	GO:0005507//copper ion binding;GO:0005507//copper ion binding;GO:0005543//phospholipid binding;GO:0008289//lipid binding;GO:0008289//lipid binding;GO:0008289//lipid binding;GO:0008289//lipid binding;GO:0015485//cholesterol binding;GO:0016209//antioxidant activity;GO:0016209//antioxidant activity;GO:0031210//phosphatidylcholine binding;GO:0031210//phosphatidylcholine binding;GO:0031210//phosphatid…
ENSMUSG00000028542	434.409	312.724	556.094	1.77822	0.830436	0.0525835	1	4	117834506	117875198	+	5141	Slc6a9	GO:0001504;GO:0005283;GO:0005283;GO:0005328;GO:0005886;GO:0005886;GO:0005887;GO:0005887;GO:0006836;GO:0006836;GO:0006836;GO:0006865;GO:0009925;GO:0014069;GO:0015187;GO:0015187;GO:0015293;GO:0015816;GO:0015816;GO:0016020;GO:0016020;GO:0016020;GO:0016021;GO:0016021;GO:0016021;GO:0016021;GO:0016323;GO:0016324;GO:0016328;GO:0030285;GO:0032279;GO:0046985;GO:0061537;GO:0070455;GO:0098686;GO:0098688;GO:…	K05038	-	U;P;T	KOG3660;35PCM;38E26;3BBRV;3CRC1;3J441;484NG;48VT3;4PWPT	solute carrier family 6 (neurotransmitter transporter, glycine), member 9 [Source:MGI Symbol;Acc:MGI:95760]	14664	P28571	ko04721(Synaptic vesicle cycle)	GO:0001504//neurotransmitter uptake;GO:0006836//neurotransmitter transport;GO:0006836//neurotransmitter transport;GO:0006836//neurotransmitter transport;GO:0006865//amino acid transport;GO:0015816//glycine transport;GO:0015816//glycine transport;GO:0046985//positive regulation of hemoglobin biosynthetic process;GO:0061537//glycine secretion, neurotransmission;GO:0070455//positive regulation of he…	GO:0005886//plasma membrane;GO:0005886//plasma membrane;GO:0005887//integral component of plasma membrane;GO:0005887//integral component of plasma membrane;GO:0009925//basal plasma membrane;GO:0014069//postsynaptic density;GO:0016020//membrane;GO:0016020//membrane;GO:0016020//membrane;GO:0016021//integral component of membrane;GO:0016021//integral component of membrane;GO:0016021//integral compon…	GO:0005283//amino acid:sodium symporter activity;GO:0005283//amino acid:sodium symporter activity;GO:0005328//neurotransmitter:sodium symporter activity;GO:0015187//glycine transmembrane transporter activity;GO:0015187//glycine transmembrane transporter activity;GO:0015293//symporter activity;GO:0005283//amino acid:sodium symporter activity;GO:0005283//amino acid:sodium symporter activity;GO:0005…
[truncated: 23,270 more rows]
